# Supplementary material for: Challenging Evolutionary Paradigms: Daphnia Populations Resurrected From Unpolluted Environments Show Enhanced Detoxification Ability to Aromatic Pollutants
Source: Mol Ecol. 2026 Feb 17;35(4):e70272. doi: 10.1111/mec.70272 (PMC12914093; doi:10.1111/mec.70272)
Supplement: Supplementary file 1 — Table S1: mec70272‐sup‐0001‐TablesS1‐S4.zip. [file MEC-35-e70272-s001.zip]

Archive with 4 entries (4 files):
- Gigl_etal_Table S2.xlsx
- Gigl_etal_Table S4.xlsx
- mec70272-sup-0001-TableS1-S4-FigureS1-S3@Gigl_etal_Supporting information R2.docx
- mec70272-sup-0002-TableS1@Gigl_etal_Table S1.csv
