# Supplementary material for: Challenging Evolutionary Paradigms: Daphnia Populations Resurrected From Unpolluted Environments Show Enhanced Detoxification Ability to Aromatic Pollutants
Source: Mol Ecol. 2026 Feb 17;35(4):e70272. doi: 10.1111/mec.70272 (PMC12914093; doi:10.1111/mec.70272)
Supplement: Supplementary file 1 — Table S1: mec70272‐sup‐0001‐TablesS1‐S4.zip. [file MEC-35-e70272-s001.zip › Gigl_etal_Table S2.xlsx]

## Sheet: Reactome_population
Pathway name/Daphnia population	Semi-pristine	Eutrophic	Pesticide	Recovery	Functional classification		Functional process
Cytosolic sulfonation of small molecules	1	1	0	1	Other		Other / Unclassified
Insulin-like Growth Factor-2 mRNA Binding Proteins (IGF2BPs/IMPs/VICKZs) bind RNA	1	1	0	1	GPCR & Second Messenger Signaling		GPCR/Second Messenger
RND1 GTPase cycle	1	1	1	1	Cytoskeleton & Motility		Other / Unclassified
RHOQ GTPase cycle	1	1	1	1	Cytoskeleton & Motility		Other / Unclassified
RHOF GTPase cycle	1	1	1	1	Cytoskeleton & Motility		Other / Unclassified
RHOG GTPase cycle	1	1	1	1	Cytoskeleton & Motility		Other / Unclassified
CDC42 GTPase cycle	1	1	1	1	Cytoskeleton & Motility		Other / Unclassified
Signaling by Rho GTPases, Miro GTPases and RHOBTB3	1	1	1	1	Cytoskeleton & Motility		Signalling Networks
Cation-coupled Chloride cotransporters	1	1	1	1	Intracellular Transport		Transport Processes
Signaling by Rho GTPases	1	1	1	1	Cytoskeleton & Motility		Signalling Networks
RAC1 GTPase cycle	1	1	1	1	Cytoskeleton & Motility		Other / Unclassified
RHO GTPase cycle	1	1	1	1	Cytoskeleton & Motility		Other / Unclassified
RHOA GTPase cycle	1	1	1	1	Cytoskeleton & Motility		Other / Unclassified
HDMs demethylate histones	1	1	1	0	Post-translational Modifications		Other / Unclassified
RHOB GTPase cycle	1	1	1	0	Cytoskeleton & Motility		Other / Unclassified
Ethanol oxidation	1	1	0	0	Metabolism & Biosynthesis		Other / Unclassified
Synthesis of bile acids and bile salts via 27-hydroxycholesterol	1	1	0	0	Other		Metabolism & Detoxification
Constitutive Signaling by Ligand-Responsive EGFR Cancer Variants	0	0	0	1	Growth Factor & RTK Signaling		Signalling Networks
Signaling by Ligand-Responsive EGFR Variants in Cancer	0	0	0	1	Growth Factor & RTK Signaling		Signalling Networks
Glycogen synthesis	0	0	0	1	Other		Metabolism & Detoxification
Plasma lipoprotein assembly, remodeling, and clearance	0	0	0	1	Metabolism & Biosynthesis		Other / Unclassified
Regulation of TP53 Activity through Methylation	0	0	0	1	Post-translational Modifications		Other / Unclassified
Pre-NOTCH Processing in Golgi	0	0	0	1	Developmental & Differentiation Pathways		Other / Unclassified
Signaling by ERBB2 ECD mutants	0	0	0	1	Growth Factor & RTK Signaling		Signalling Networks
Signaling by NTRKs	0	0	0	1	Growth Factor & RTK Signaling		Signalling Networks
Glycogen storage diseases	0	0	0	1	Other		Other / Unclassified
Regulation of FZD by ubiquitination	0	0	0	1	Post-translational Modifications		Other / Unclassified
PI3K events in ERBB2 signaling	0	0	0	1	Growth Factor & RTK Signaling		Signalling Networks
RHOH GTPase cycle	0	0	0	1	Cytoskeleton & Motility		Other / Unclassified
Keratan sulfate biosynthesis	0	0	0	1	Metabolism & Biosynthesis		Metabolism & Detoxification
Activation of IRF3, IRF7 mediated by TBK1, IKKÎµ (IKBKE)	0	0	0	1	Immune & Inflammatory Signaling		Other / Unclassified
Downregulation of ERBB2 signaling	0	0	0	1	Growth Factor & RTK Signaling		Signalling Networks
Signaling by ERBB2 in Cancer	0	0	0	1	Growth Factor & RTK Signaling		Signalling Networks
Signaling by ERBB2 KD Mutants	0	0	0	1	Growth Factor & RTK Signaling		Signalling Networks
ERBB2 Regulates Cell Motility	0	0	0	1	Growth Factor & RTK Signaling		Cytoskeleton & Intracellular Transport
ERBB2 Activates PTK6 Signaling	0	0	0	1	Growth Factor & RTK Signaling		Signalling Networks
Formation of axial mesoderm	0	0	0	1	Developmental & Differentiation Pathways		Other / Unclassified
Transport of inorganic cations/anions and amino acids/oligopeptides	0	0	0	1	Intracellular Transport		Transport Processes
N-glycan antennae elongation in the medial/trans-Golgi	0	0	0	1	Glycan Processing		Other / Unclassified
Signaling by ERBB2 TMD/JMD mutants	0	0	0	1	Growth Factor & RTK Signaling		Signalling Networks
Trafficking and processing of endosomal TLR	0	0	0	1	Immune & Inflammatory Signaling		Other / Unclassified
Signaling by LTK	0	0	0	1	Growth Factor & RTK Signaling		Signalling Networks
Downregulation of ERBB2:ERBB3 signaling	0	0	0	1	Growth Factor & RTK Signaling		Signalling Networks
TICAM1-dependent activation of IRF3/IRF7	0	0	0	1	Immune & Inflammatory Signaling		Other / Unclassified
Regulation of TBK1, IKKÎµ (IKBKE)-mediated activation of IRF3, IRF7	0	0	0	1	Immune & Inflammatory Signaling		Other / Unclassified
Ribavirin ADME	0	0	0	1	Drug Metabolism		Other / Unclassified
Inactivation of CDC42 and RAC1	0	0	0	1	Cytoskeleton & Motility		Other / Unclassified
Regulation of TBK1, IKKÎµ-mediated activation of IRF3, IRF7 upon TLR3 ligation	0	0	0	1	Immune & Inflammatory Signaling		Other / Unclassified
SHC-related events triggered by IGF1R	0	0	0	1	Other		Other / Unclassified
N-Glycan antennae elongation	0	0	0	1	Glycan Processing		Other / Unclassified
Miscellaneous substrates	0	1	0	1	Other		Other / Unclassified
Transcriptional regulation by RUNX3	0	1	0	1	Gene Expression & Transcription		Gene Expression Machinery
YAP1- and WWTR1 (TAZ)-stimulated gene expression	0	1	0	1	Gene Expression & Transcription		Gene Expression Machinery
RUNX3 regulates YAP1-mediated transcription	0	1	0	1	Gene Expression & Transcription		Gene Expression Machinery
Collagen formation	0	1	0	1	Other		Other / Unclassified
RUNX1 regulates transcription of genes involved in differentiation of keratinocytes	1	0	1	1	Gene Expression & Transcription		Gene Expression Machinery
Paracetamol ADME	1	0	0	1	Drug Metabolism		Other / Unclassified
Drug ADME	1	0	0	1	Drug Metabolism		Other / Unclassified
Plasma lipoprotein clearance	1	0	0	1	Metabolism & Biosynthesis		Other / Unclassified
NRAGE signals death through JNK	1	0	1	0	Cell Death & Survival		Cell Death & Survival
Death Receptor Signaling	1	0	1	0	Growth Factor & RTK Signaling		Cell Death & Survival
Basigin interactions	1	0	1	0	Other		Other / Unclassified
Apoptotic execution phase	1	0	1	0	Other		Other / Unclassified
Regulation of CDH19 Expression and Function	1	0	1	0	Other		Other / Unclassified
MTOR signalling	1	0	1	0	Other		Signalling Networks
Apoptotic cleavage of cellular proteins	1	0	1	0	Other		Other / Unclassified
Caspase-mediated cleavage of cytoskeletal proteins	1	0	1	0	Other		Other / Unclassified
mTORC1-mediated signalling	1	0	1	0	Other		Signalling Networks
Regulation of Insulin-like Growth Factor (IGF) transport and uptake by Insulin-like Growth Factor Binding Proteins (IGFBPs)	1	0	0	0	GPCR & Second Messenger Signaling		GPCR/Second Messenger
Regulation of CDH11 function	1	0	0	0	Other		Other / Unclassified
IRE1alpha activates chaperones	1	0	0	0	DNA Damage & Stress Response		Other / Unclassified
Cell-Cell communication	1	0	0	0	Other		Other / Unclassified
Cell junction organization	1	0	0	0	Cell Adhesion & Extracellular Matrix		Other / Unclassified
Gap junction degradation	1	0	0	0	Metabolism & Biosynthesis		Metabolism & Detoxification
HuR (ELAVL1) binds and stabilizes mRNA	1	0	0	0	Other		Other / Unclassified
Formation of annular gap junctions	1	0	0	0	Cell Adhesion & Extracellular Matrix		Other / Unclassified
Diseases of mitotic cell cycle	1	0	0	0	Cell Cycle & Division		Cell Cycle
Regulation of ornithine decarboxylase (ODC)	1	0	0	0	Other		Other / Unclassified
Platelet degranulation	1	0	0	0	Other		Other / Unclassified
Cargo concentration in the ER	1	0	0	0	Other		Other / Unclassified
trans-Golgi Network Vesicle Budding	1	0	0	0	Intracellular Transport		Other / Unclassified
NR1H2 & NR1H3 regulate gene expression linked to triglyceride lipolysis in adipose	1	0	0	0	Gene Expression & Transcription		Gene Expression Machinery
NR1H2 & NR1H3 regulate gene expression to limit cholesterol uptake	1	0	0	0	Gene Expression & Transcription		Gene Expression Machinery
Synthesis, secretion, and deacylation of Ghrelin	1	0	0	0	Other		Metabolism & Detoxification
Aberrant regulation of mitotic G1/S transition in cancer due to RB1 defects	1	0	0	0	Other		Other / Unclassified
Defective binding of RB1 mutants to E2F1,(E2F2, E2F3)	1	0	0	0	Other		Other / Unclassified
NR1H2 & NR1H3 regulate gene expression linked to lipogenesis	1	0	0	0	Gene Expression & Transcription		Gene Expression Machinery
Response to elevated platelet cytosolic Ca2+	1	0	0	0	Other		Other / Unclassified
Insertion of tail-anchored proteins into the endoplasmic reticulum membrane	1	0	0	0	Other		Other / Unclassified
Asparagine N-linked glycosylation	1	0	0	0	Glycan Processing		Other / Unclassified
Post-translational protein phosphorylation	1	0	0	0	Post-translational Modifications		Gene Expression Machinery
Maturation of hRSV A proteins	1	0	0	0	Other		Other / Unclassified
CDH11 homotypic and heterotypic interactions	1	0	0	0	Other		Other / Unclassified
Non-integrin membrane-ECM interactions	1	0	0	0	Cell Adhesion & Extracellular Matrix		Other / Unclassified
Synthesis, secretion, and inactivation of Glucose-dependent Insulinotropic Polypeptide (GIP)	1	0	0	0	Other		Metabolism & Detoxification
Maturation of spike protein	1	0	0	0	Other		Other / Unclassified
Azathioprine ADME	1	0	0	0	Drug Metabolism		Other / Unclassified
Syndecan interactions	1	0	0	0	Other		Other / Unclassified
Localization of the PINCH-ILK-PARVIN complex to focal adhesions	1	0	0	0	Cell Adhesion & Extracellular Matrix		Other / Unclassified
Energy dependent regulation of mTOR by LKB1-AMPK	1	0	0	0	Other		Other / Unclassified
SRP-dependent cotranslational protein targeting to membrane	1	0	0	0	Protein Synthesis		Gene Expression Machinery
Neutrophil degranulation	1	0	0	0	Other		Other / Unclassified
Nuclear Receptor transcription pathway	1	0	0	0	Growth Factor & RTK Signaling		Signalling Networks
Cell-extracellular matrix interactions	1	0	0	0	Other		Cell Adhesion & ECM
Meiosis	0	0	1	0	Other		Other / Unclassified
Ion channel transport	0	0	1	0	Intracellular Transport		Transport Processes
Translesion Synthesis by POLH	0	0	1	0	Other		Metabolism & Detoxification
G1/S-Specific Transcription	0	0	1	0	Gene Expression & Transcription		Gene Expression Machinery
Regulation of PLK1 Activity at G2/M Transition	0	0	1	0	Other		Other / Unclassified
Base Excision Repair	0	0	1	0	Other		Other / Unclassified
Anchoring of the basal body to the plasma membrane	0	0	1	0	Other		Other / Unclassified
MAP2K and MAPK activation	0	0	1	0	Other		Other / Unclassified
Mitotic Metaphase and Anaphase	0	0	1	0	Other		Other / Unclassified
Interleukin-21 signaling	0	0	1	0	Immune & Inflammatory Signaling		Signalling Networks
SUMOylation of immune response proteins	0	0	1	0	Immune & Inflammatory Signaling		Immune System Processes
Mitotic Anaphase	0	0	1	0	Other		Other / Unclassified
RNA Pol II CTD phosphorylation and interaction with CE during HIV infection	0	0	1	0	Post-translational Modifications		Other / Unclassified
RNA Pol II CTD phosphorylation and interaction with CE	0	0	1	0	Post-translational Modifications		Other / Unclassified
Centrosome maturation	0	0	1	0	Other		Other / Unclassified
Transport of Mature Transcript to Cytoplasm	0	0	1	0	Intracellular Transport		Transport Processes
Chk1/Chk2(Cds1) mediated inactivation of Cyclin B:Cdk1 complex	0	0	1	0	Other		Other / Unclassified
Regulation of TP53 Activity through Association with Co-factors	0	0	1	0	Other		Other / Unclassified
mRNA Capping	0	0	1	0	Other		Other / Unclassified
Regulation of PTEN gene transcription	0	0	1	0	Gene Expression & Transcription		Gene Expression Machinery
Nuclear import of Rev protein	0	0	1	0	Other		Other / Unclassified
RAF activation	0	0	1	0	Other		Other / Unclassified
Signaling by TGFBR3	0	0	1	0	Other		Signalling Networks
RNA Polymerase III Transcription Initiation From Type 3 Promoter	0	0	1	0	Gene Expression & Transcription		Gene Expression Machinery
Interactions of Rev with host cellular proteins	0	0	1	0	Other		Other / Unclassified
Formation of Incision Complex in GG-NER	0	0	1	0	Other		Other / Unclassified
Signaling by Hippo	0	0	1	0	Other		Signalling Networks
Recruitment of mitotic centrosome proteins and complexes	0	0	1	0	Other		Other / Unclassified
Recruitment and ATM-mediated phosphorylation of repair and signaling proteins at DNA double strand breaks	0	0	1	0	Post-translational Modifications		GPCR/Second Messenger
Interleukin-9 signaling	0	0	1	0	Immune & Inflammatory Signaling		Signalling Networks
SLBP Dependent Processing of Replication-Dependent Histone Pre-mRNAs	0	0	1	0	Cell Cycle & Division		Other / Unclassified
Regulation of Glucokinase by Glucokinase Regulatory Protein	0	0	1	0	Other		Signalling Networks
DNA Damage Recognition in GG-NER	0	0	1	0	DNA Damage & Stress Response		DNA Damage & Repair
Zinc transporters	0	0	1	0	Intracellular Transport		Transport Processes
Interleukin-15 signaling	0	0	1	0	Immune & Inflammatory Signaling		Signalling Networks
Meiotic recombination	0	0	1	0	Other		Other / Unclassified
Initiation of Nuclear Envelope (NE) Reformation	0	0	1	0	Other		Other / Unclassified
Late Phase of HIV Life Cycle	0	0	1	0	Other		Other / Unclassified
Processive synthesis on the C-strand of the telomere	0	0	1	0	Other		Metabolism & Detoxification
HIV Life Cycle	0	0	1	0	Other		Other / Unclassified
FGFR1 mutant receptor activation	0	0	1	0	Growth Factor & RTK Signaling		Other / Unclassified
Cyclin A/B1/B2 associated events during G2/M transition	0	0	1	0	Other		Other / Unclassified
TP53 Regulates Transcription of Genes Involved in G2 Cell Cycle Arrest	0	0	1	0	Cell Cycle & Division		Cell Cycle
Translesion synthesis by POLK	0	0	1	0	Other		Metabolism & Detoxification
Oncogenic MAPK signaling	0	0	1	0	Other		Signalling Networks
Rev-mediated nuclear export of HIV RNA	0	0	1	0	Other		Other / Unclassified
SUMOylation of RNA binding proteins	0	0	1	0	GPCR & Second Messenger Signaling		GPCR/Second Messenger
Inhibition of replication initiation of damaged DNA by RB1/E2F1	0	0	1	0	Cell Cycle & Division		DNA Damage & Repair
Reduction of cytosolic Ca++ levels	0	0	1	0	Other		Other / Unclassified
RHOD GTPase cycle	0	0	1	0	Cytoskeleton & Motility		Other / Unclassified
DNA Damage Bypass	0	0	1	0	DNA Damage & Stress Response		DNA Damage & Repair
RHO GTPases Activate Formins	0	0	1	0	Cytoskeleton & Motility		Other / Unclassified
Activation of SMO	0	0	1	0	Other		Other / Unclassified
Translesion synthesis by POLI	0	0	1	0	Other		Metabolism & Detoxification
tRNA processing in the nucleus	0	0	1	0	Other		Other / Unclassified
Diseases of signal transduction by growth factor receptors and second messengers	0	0	1	0	Growth Factor & RTK Signaling		GPCR/Second Messenger
Resolution of D-loop Structures through Synthesis-Dependent Strand Annealing (SDSA)	0	0	1	0	Other		Metabolism & Detoxification
Iron uptake and transport	0	0	1	0	Intracellular Transport		Transport Processes
SUMOylation of ubiquitinylation proteins	0	0	1	0	Other		Other / Unclassified
Defective homologous recombination repair (HRR) due to BRCA1 loss of function	0	0	1	0	Other		Other / Unclassified
Defective HDR through Homologous Recombination Repair (HRR) due to PALB2 loss of BRCA2/RAD51/RAD51C binding function	0	0	1	0	Other		Other / Unclassified
Defective HDR through Homologous Recombination Repair (HRR) due to PALB2 loss of BRCA1 binding function	0	0	1	0	Other		Other / Unclassified
Defective homologous recombination repair (HRR) due to PALB2 loss of function	0	0	1	0	Other		Other / Unclassified
Signaling by RAF1 mutants	0	0	1	0	Other		Signalling Networks
SUMOylation of chromatin organization proteins	0	0	1	0	Other		Other / Unclassified
Translesion synthesis by REV1	0	0	1	0	Other		Metabolism & Detoxification
Defective TPR may confer susceptibility towards thyroid papillary carcinoma (TPC)	0	0	1	0	Other		Other / Unclassified
RNA Polymerase III Transcription Initiation	0	0	1	0	Gene Expression & Transcription		Gene Expression Machinery
Processing of Capped Intronless Pre-mRNA	0	0	1	0	Other		Other / Unclassified
Signaling by plasma membrane FGFR1 fusions	0	0	1	0	Growth Factor & RTK Signaling		Signalling Networks
Switching of origins to a post-replicative state	0	0	1	0	Other		Other / Unclassified
G2/M DNA replication checkpoint	0	0	1	0	Cell Cycle & Division		Other / Unclassified
AURKA Activation by TPX2	0	0	1	0	Other		Other / Unclassified
Impaired BRCA2 binding to PALB2	0	0	1	0	Other		Other / Unclassified
Signaling by RAS mutants	0	0	1	0	Other		Signalling Networks
Formation of TC-NER Pre-Incision Complex	0	0	1	0	Other		Other / Unclassified
Paradoxical activation of RAF signaling by kinase inactive BRAF	0	0	1	0	Other		Signalling Networks
Signaling by moderate kinase activity BRAF mutants	0	0	1	0	Other		Signalling Networks
Signaling downstream of RAS mutants	0	0	1	0	Other		Signalling Networks
Orc1 removal from chromatin	0	0	1	0	Other		Other / Unclassified
APC/C-mediated degradation of cell cycle proteins	0	0	1	0	Metabolism & Biosynthesis		Cell Cycle
Regulation of mitotic cell cycle	0	0	1	0	Cell Cycle & Division		Cell Cycle
Mitotic Prophase	0	0	1	0	Other		Other / Unclassified
Phosphorylation of Emi1	0	0	1	0	Post-translational Modifications		Other / Unclassified
HDR through MMEJ (alt-NHEJ)	0	0	1	0	Other		Other / Unclassified
RUNX1 interacts with co-factors whose precise effect on RUNX1 targets is not known	0	0	1	0	Other		Other / Unclassified
Removal of the Flap Intermediate from the C-strand	0	0	1	0	Other		Other / Unclassified
Transcriptional Regulation by TP53	0	0	1	0	Gene Expression & Transcription		Gene Expression Machinery
MASTL Facilitates Mitotic Progression	0	0	1	0	Other		Other / Unclassified
Lipophagy	0	0	1	0	Other		Other / Unclassified
Signaling by FGFR in disease	0	0	1	0	Growth Factor & RTK Signaling		Signalling Networks
Signaling by Insulin receptor	0	0	1	0	Growth Factor & RTK Signaling		Signalling Networks
RND3 GTPase cycle	0	0	1	0	Cytoskeleton & Motility		Other / Unclassified
Resolution of Sister Chromatid Cohesion	0	0	1	0	Other		Other / Unclassified
Amino acids regulate mTORC1	0	0	1	0	Other		Other / Unclassified
snRNP Assembly	0	0	1	0	Other		Other / Unclassified
Metabolism of non-coding RNA	0	0	1	0	Metabolism & Biosynthesis		Metabolism & Detoxification
Zinc influx into cells by the SLC39 gene family	0	0	1	0	Other		Other / Unclassified
Signaling by BRAF and RAF1 fusions	0	0	1	0	Other		Signalling Networks
Translesion synthesis by Y family DNA polymerases bypasses lesions on DNA template	0	0	1	0	Other		Metabolism & Detoxification
RAC2 GTPase cycle	0	0	1	0	Cytoskeleton & Motility		Other / Unclassified
M Phase	0	0	1	0	Other		Other / Unclassified
Transport of Mature mRNA Derived from an Intronless Transcript	0	0	1	0	Intracellular Transport		Transport Processes
Resolution of D-Loop Structures	0	0	1	0	Other		Other / Unclassified
Interleukin-2 signaling	0	0	1	0	Immune & Inflammatory Signaling		Signalling Networks
Defective Mismatch Repair Associated With MSH2	0	0	1	0	Other		Other / Unclassified
Chromosome Maintenance	0	0	1	0	Other		Other / Unclassified
Resolution of D-loop Structures through Holliday Junction Intermediates	0	0	1	0	Cell Adhesion & Extracellular Matrix		Other / Unclassified
Transport of the SLBP independent Mature mRNA	0	0	1	0	Intracellular Transport		Transport Processes
SUMOylation of SUMOylation proteins	0	0	1	0	Other		Other / Unclassified
EML4 and NUDC in mitotic spindle formation	0	0	1	0	Other		Other / Unclassified
Chaperone Mediated Autophagy	0	0	1	0	DNA Damage & Stress Response		Other / Unclassified
Processing of Capped Intron-Containing Pre-mRNA	0	0	1	0	Other		Other / Unclassified
DNA replication initiation	0	0	1	0	Cell Cycle & Division		Other / Unclassified
Transferrin endocytosis and recycling	0	0	1	0	Intracellular Transport		Other / Unclassified
Polymerase switching on the C-strand of the telomere	0	0	1	0	Other		Other / Unclassified
Diseases of Mismatch Repair (MMR)	0	0	1	0	Other		Other / Unclassified
Transport of Mature mRNAs Derived from Intronless Transcripts	0	0	1	0	Intracellular Transport		Transport Processes
DNA Replication Pre-Initiation	0	0	1	0	Cell Cycle & Division		Other / Unclassified
CDC6 association with the ORC:origin complex	0	0	1	0	Other		Other / Unclassified
Regulation of TP53 Expression and Degradation	0	0	1	0	Metabolism & Biosynthesis		Metabolism & Detoxification
SUMOylation of DNA damage response and repair proteins	0	0	1	0	DNA Damage & Stress Response		DNA Damage & Repair
Transport of the SLBP Dependant Mature mRNA	0	0	1	0	Intracellular Transport		Transport Processes
Mitotic Spindle Checkpoint	0	0	1	0	Cell Cycle & Division		Other / Unclassified
Regulation of TP53 Degradation	0	0	1	0	Metabolism & Biosynthesis		Metabolism & Detoxification
Amplification of signal from unattached kinetochores via a MAD2 inhibitory signal	0	0	1	0	Other		Other / Unclassified
Amplification of signal from the kinetochores	0	0	1	0	Other		Other / Unclassified
Mitotic Prometaphase	0	0	1	0	Other		Other / Unclassified
p75 NTR receptor-mediated signalling	0	0	1	0	Growth Factor & RTK Signaling		Signalling Networks
Termination of translesion DNA synthesis	0	0	1	0	Other		Metabolism & Detoxification
E2F-enabled inhibition of pre-replication complex formation	0	0	1	0	Cell Cycle & Division		Other / Unclassified
Activation of NIMA Kinases NEK9, NEK6, NEK7	0	0	1	0	Other		Signalling Networks
SUMOylation of DNA replication proteins	0	0	1	0	Cell Cycle & Division		Other / Unclassified
Telomere Maintenance	0	0	1	0	Other		Other / Unclassified
HDR through Single Strand Annealing (SSA)	0	0	1	0	Other		Other / Unclassified
Dual incision in TC-NER	0	0	1	0	Other		Other / Unclassified
Processing of DNA double-strand break ends	0	0	1	0	Other		Other / Unclassified
Telomere C-strand (Lagging Strand) Synthesis	0	0	1	0	Other		Metabolism & Detoxification
Unwinding of DNA	0	0	1	0	Other		Other / Unclassified
Nuclear Envelope Breakdown	0	0	1	0	Other		Other / Unclassified
SUMO E3 ligases SUMOylate target proteins	0	0	1	0	Other		Other / Unclassified
G2/M DNA damage checkpoint	0	0	1	0	Cell Cycle & Division		DNA Damage & Repair
Gap-filling DNA repair synthesis and ligation in TC-NER	0	0	1	0	DNA Damage & Stress Response		DNA Damage & Repair
Nuclear Pore Complex (NPC) Disassembly	0	0	1	0	Other		Other / Unclassified
Mismatch repair (MMR) directed by MSH2:MSH3 (MutSbeta)	0	0	1	0	Other		Other / Unclassified
Mismatch repair (MMR) directed by MSH2:MSH6 (MutSalpha)	0	0	1	0	Other		Other / Unclassified
Impaired BRCA2 binding to RAD51	0	0	1	0	Other		Other / Unclassified
Recognition of DNA damage by PCNA-containing replication complex	0	0	1	0	Cell Cycle & Division		DNA Damage & Repair
Insulin receptor recycling	0	0	1	0	Growth Factor & RTK Signaling		Other / Unclassified
Cell death signalling via NRAGE, NRIF and NADE	0	0	1	0	Cell Death & Survival		Cell Death & Survival
SUMOylation	0	0	1	0	Other		Other / Unclassified
E2F mediated regulation of DNA replication	0	0	1	0	Cell Cycle & Division		Other / Unclassified
Leading Strand Synthesis	0	0	1	0	Other		Metabolism & Detoxification
Polymerase switching	0	0	1	0	Other		Other / Unclassified
Extension of Telomeres	0	0	1	0	Other		Other / Unclassified
Diseases of DNA Double-Strand Break Repair	0	0	1	0	Other		Other / Unclassified
Defective homologous recombination repair (HRR) due to BRCA2 loss of function	0	0	1	0	Other		Other / Unclassified
Mismatch Repair	0	0	1	0	Other		Other / Unclassified
G alpha (12/13) signalling events	0	0	1	0	Other		Signalling Networks
Removal of the Flap Intermediate	0	0	1	0	Other		Other / Unclassified
Resolution of Abasic Sites (AP sites)	0	0	1	0	Other		Other / Unclassified
PKMTs methylate histone lysines	0	0	1	0	Other		Other / Unclassified
Regulation of TP53 Activity through Phosphorylation	0	0	1	0	Post-translational Modifications		Other / Unclassified
Presynaptic phase of homologous DNA pairing and strand exchange	0	0	1	0	Other		Other / Unclassified
Nucleotide Excision Repair	0	0	1	0	Other		Other / Unclassified
Regulation of TP53 Activity	0	0	1	0	Other		Other / Unclassified
Mitotic G1 phase and G1/S transition	0	0	1	0	Other		Other / Unclassified
Dual Incision in GG-NER	0	0	1	0	Other		Other / Unclassified
Homologous DNA Pairing and Strand Exchange	0	0	1	0	Other		Other / Unclassified
Gap-filling DNA repair synthesis and ligation in GG-NER	0	0	1	0	DNA Damage & Stress Response		DNA Damage & Repair
Diseases of DNA repair	0	0	1	0	DNA Damage & Stress Response		DNA Damage & Repair
G2/M Checkpoints	0	0	1	0	Cell Cycle & Division		Other / Unclassified
Processive synthesis on the lagging strand	0	0	1	0	Other		Metabolism & Detoxification
DNA Replication	0	0	1	0	Cell Cycle & Division		Other / Unclassified
Transcription-Coupled Nucleotide Excision Repair (TC-NER)	0	0	1	0	Gene Expression & Transcription		Gene Expression Machinery
DNA Repair	0	0	1	0	DNA Damage & Stress Response		DNA Damage & Repair
Resolution of AP sites via the multiple-nucleotide patch replacement pathway	0	0	1	0	Other		Signalling Networks
Global Genome Nucleotide Excision Repair (GG-NER)	0	0	1	0	Other		Other / Unclassified
Lagging Strand Synthesis	0	0	1	0	Other		Metabolism & Detoxification
G1/S Transition	0	0	1	0	Other		Other / Unclassified
S Phase	0	0	1	0	Other		Other / Unclassified
HDR through Homologous Recombination (HRR)	0	0	1	0	Other		Other / Unclassified
PCNA-Dependent Long Patch Base Excision Repair	0	0	1	0	Other		Other / Unclassified
Cell Cycle Checkpoints	0	0	1	0	Cell Cycle & Division		Cell Cycle
HDR through Homologous Recombination (HRR) or Single Strand Annealing (SSA)	0	0	1	0	Other		Other / Unclassified
Homology Directed Repair	0	0	1	0	Other		Other / Unclassified
Synthesis of DNA	0	0	1	0	Other		Metabolism & Detoxification
Activation of ATR in response to replication stress	0	0	1	0	Cell Cycle & Division		Other / Unclassified
Cell Cycle, Mitotic	0	0	1	0	Cell Cycle & Division		Cell Cycle
DNA Double-Strand Break Repair	0	0	1	0	Other		Other / Unclassified
DNA strand elongation	0	0	1	0	Other		Other / Unclassified
Cell Cycle	0	0	1	0	Cell Cycle & Division		Cell Cycle
Activation of the pre-replicative complex	0	0	1	0	Other		Other / Unclassified
RNA Polymerase III Transcription	0	0	1	1	Gene Expression & Transcription		Gene Expression Machinery
RNA Polymerase III Abortive And Retractive Initiation	0	0	1	1	Gene Expression & Transcription		Other / Unclassified
RAC3 GTPase cycle	0	0	1	1	Cytoskeleton & Motility		Other / Unclassified
RNA Polymerase III Transcription Termination	0	0	1	1	Gene Expression & Transcription		Gene Expression Machinery
SHC1 events in ERBB2 signaling	0	0	1	1	Growth Factor & RTK Signaling		Signalling Networks
Signaling by ERBB2	0	0	1	1	Growth Factor & RTK Signaling		Signalling Networks
RHO GTPases activate PKNs	0	1	0	0	Cytoskeleton & Motility		Other / Unclassified
Activated NOTCH1 Transmits Signal to the Nucleus	0	1	0	0	Developmental & Differentiation Pathways		Other / Unclassified
Phase II - Conjugation of compounds	0	1	0	0	Other		Other / Unclassified
Bile acid and bile salt metabolism	0	1	0	0	Metabolism & Biosynthesis		Metabolism & Detoxification
Chromatin modifications during the maternal to zygotic transition (MZT)	0	1	0	0	Post-translational Modifications		Other / Unclassified
Collagen degradation	0	1	0	0	Metabolism & Biosynthesis		Metabolism & Detoxification
Assembly of collagen fibrils and other multimeric structures	0	1	0	0	Other		Other / Unclassified
Collagen chain trimerization	0	1	0	0	Other		Other / Unclassified
Synthesis of bile acids and bile salts	0	1	0	0	Other		Metabolism & Detoxification
ECM proteoglycans	0	1	0	0	Glycan Processing		Other / Unclassified
Receptor-type tyrosine-protein phosphatases	0	1	0	0	Growth Factor & RTK Signaling		Other / Unclassified
Biological oxidations	0	1	0	0	Metabolism & Biosynthesis		Other / Unclassified
Synthesis of bile acids and bile salts via 24-hydroxycholesterol	0	1	0	0	Other		Metabolism & Detoxification
Collagen biosynthesis and modifying enzymes	0	1	0	0	Metabolism & Biosynthesis		Metabolism & Detoxification
Synthesis of bile acids and bile salts via 7alpha-hydroxycholesterol	0	1	0	0	Other		Metabolism & Detoxification
RHOC GTPase cycle	0	1	1	0	Cytoskeleton & Motility		Other / Unclassified
Chromatin modifying enzymes	0	1	1	0	Other		Other / Unclassified
Chromatin organization	0	1	1	0	Other		Other / Unclassified
RHOJ GTPase cycle	0	1	1	1	Cytoskeleton & Motility		Other / Unclassified
RHOV GTPase cycle	0	1	1	1	Cytoskeleton & Motility		Other / Unclassified

## Sheet: Reactome_genotypes
Pathway name/Daphnia genotype	LR3_88_1	LR2_54_1	LR2_48_2	LR2_48_1	LRV13_2	LRV12.5_1	LRV12_4	LRV9.5_3	LRV7.5_4	LRV2.5_9	LRV2_1	Functional classification	Functional process
Membrane Trafficking	0	1	1	1	0	0	0	1	0	0	0	Intracellular Transport	Other / Unclassified
COPI-dependent Golgi-to-ER retrograde traffic	1	0	1	1	0	0	0	1	0	1	0	Other	Other / Unclassified
Golgi-to-ER retrograde transport	1	0	1	1	0	0	0	1	0	0	0	Intracellular Transport	Intracellular Transport
Transport of small molecules	1	0	1	0	0	0	0	0	1	1	0	Intracellular Transport	Intracellular Transport
Plasma lipoprotein clearance	1	0	1	0	0	0	0	0	1	1	1	Metabolism & Biosynthesis	Other / Unclassified
RAC1 GTPase cycle	0	0	1	1	1	0	0	1	1	0	1	Cytoskeleton & Motility	Other / Unclassified
Signaling by Rho GTPases	0	0	1	1	1	0	0	1	1	0	1	Cytoskeleton & Motility	Signalling Networks
Signaling by Rho GTPases, Miro GTPases and RHOBTB3	0	0	1	1	1	0	0	1	1	0	1	Cytoskeleton & Motility	Signalling Networks
RHOC GTPase cycle	0	0	1	0	1	0	0	1	1	1	1	Cytoskeleton & Motility	Other / Unclassified
RHOA GTPase cycle	0	0	1	0	1	0	0	1	1	1	1	Cytoskeleton & Motility	Other / Unclassified
RNA Polymerase III Transcription Termination	0	0	1	0	1	0	0	1	1	1	1	Gene Expression & Transcription	Gene Expression Machinery
RHO GTPase cycle	0	0	1	1	1	0	0	1	1	1	1	Cytoskeleton & Motility	Other / Unclassified
RUNX1 regulates transcription of genes involved in differentiation of keratinocytes	0	0	1	1	1	0	0	0	1	1	1	Gene Expression & Transcription	Gene Expression Machinery
RHOB GTPase cycle	0	0	0	1	1	0	0	1	1	1	1	Cytoskeleton & Motility	Other / Unclassified
RHOQ GTPase cycle	0	0	0	0	1	0	0	1	1	0	1	Cytoskeleton & Motility	Other / Unclassified
RNA Polymerase III Transcription	0	0	0	0	1	0	0	1	1	0	1	Gene Expression & Transcription	Gene Expression Machinery
RNA Polymerase III Abortive And Retractive Initiation	0	0	0	0	1	0	0	1	1	0	1	Gene Expression & Transcription	Other / Unclassified
Regulation of TP53 Activity	0	0	0	0	1	0	0	1	1	0	1	Other	Other / Unclassified
RND1 GTPase cycle	0	0	0	0	1	0	0	1	1	0	1	Cytoskeleton & Motility	Other / Unclassified
CDC42 GTPase cycle	0	0	0	0	1	0	0	1	1	0	1	Cytoskeleton & Motility	Other / Unclassified
RHOG GTPase cycle	0	0	0	0	1	0	0	1	1	0	1	Cytoskeleton & Motility	Other / Unclassified
RHOF GTPase cycle	0	0	0	0	1	0	0	1	1	0	1	Cytoskeleton & Motility	Other / Unclassified
RHO GTPases Activate Formins	0	0	0	0	1	0	0	1	1	0	1	Cytoskeleton & Motility	Other / Unclassified
EML4 and NUDC in mitotic spindle formation	0	0	0	0	1	0	0	1	1	0	1	Other	Other / Unclassified
Resolution of Sister Chromatid Cohesion	0	0	0	1	1	0	0	1	1	0	1	Other	Other / Unclassified
Amplification of signal from unattached kinetochores via a MAD2 inhibitory signal	0	0	0	1	1	0	0	1	1	0	1	Other	Other / Unclassified
Amplification of signal from the kinetochores	0	0	0	1	1	0	0	1	1	0	1	Other	Other / Unclassified
Mitotic Spindle Checkpoint	0	0	0	1	1	0	0	1	1	0	1	Cell Cycle & Division	Other / Unclassified
SUMOylation	0	0	0	1	1	0	0	1	1	0	1	Other	Other / Unclassified
SUMO E3 ligases SUMOylate target proteins	0	0	0	1	1	0	0	1	1	0	1	Other	Other / Unclassified
Cell Cycle Checkpoints	0	0	0	1	1	0	0	1	1	0	1	Cell Cycle & Division	Cell Cycle
Regulation of TP53 Activity through Phosphorylation	0	0	0	1	1	0	0	1	1	0	1	Post-translational Modifications	Other / Unclassified
Activation of NIMA Kinases NEK9, NEK6, NEK7	0	0	0	0	0	0	0	1	1	0	1	Other	Signalling Networks
G2/M DNA replication checkpoint	0	0	0	0	0	0	0	1	1	0	1	Cell Cycle & Division	Other / Unclassified
RNA Polymerase III Transcription Initiation From Type 3 Promoter	0	0	0	0	0	0	0	1	1	0	1	Gene Expression & Transcription	Gene Expression Machinery
RHOJ GTPase cycle	0	0	0	0	0	0	0	1	1	0	1	Cytoskeleton & Motility	Other / Unclassified
Signaling by BRAF and RAF1 fusions	0	0	0	0	0	0	0	1	1	0	1	Other	Signalling Networks
Nuclear Pore Complex (NPC) Disassembly	0	0	0	1	0	0	0	1	1	0	1	Other	Other / Unclassified
Nuclear Envelope Breakdown	0	0	0	1	0	0	0	1	1	0	1	Other	Other / Unclassified
Formation of intermediate mesoderm	0	0	0	0	0	0	0	0	0	0	1	Developmental & Differentiation Pathways	Other / Unclassified
Signaling by EGFR	0	0	0	0	0	0	0	0	0	0	1	Growth Factor & RTK Signaling	Signalling Networks
Signal amplification	0	0	0	0	0	0	0	0	0	0	1	Other	Other / Unclassified
Platelet activation, signaling and aggregation	0	0	0	0	0	0	0	0	0	0	1	Other	Signalling Networks
Regulation of Homotypic Cell-Cell Adhesion	0	0	0	0	0	0	0	0	0	0	1	Cell Adhesion & Extracellular Matrix	Cell Adhesion & ECM
Regulation of Expression and Function of Type II Classical Cadherins	0	0	0	0	0	0	0	0	0	0	1	Other	Other / Unclassified
Cyclin A/B1/B2 associated events during G2/M transition	0	0	0	0	0	0	0	0	0	0	1	Other	Other / Unclassified
Negative regulation of FGFR1 signaling	0	0	0	0	0	0	0	0	0	0	1	Growth Factor & RTK Signaling	Signalling Networks
Intracellular signaling by second messengers	0	0	0	0	0	0	0	0	0	0	1	GPCR & Second Messenger Signaling	GPCR/Second Messenger
Spry regulation of FGF signaling	0	0	0	0	0	0	0	0	0	0	1	Other	Signalling Networks
EGFR downregulation	0	0	0	0	0	0	0	0	0	0	1	Growth Factor & RTK Signaling	Other / Unclassified
ESR-mediated signaling	0	0	0	0	0	0	0	0	0	0	1	Other	Signalling Networks
ADP signalling through P2Y purinoceptor 12	0	0	0	0	0	0	0	0	0	0	1	Other	Signalling Networks
Regulation of CDH11 Expression and Function	0	0	0	0	0	0	0	0	0	0	1	Other	Other / Unclassified
Negative regulation of FGFR4 signaling	0	0	0	0	0	0	0	0	0	0	1	Growth Factor & RTK Signaling	Signalling Networks
Transcriptional activation of mitochondrial biogenesis	0	0	0	0	0	0	0	0	0	0	1	Gene Expression & Transcription	Gene Expression Machinery
Extra-nuclear estrogen signaling	0	0	0	0	0	0	0	0	0	0	1	Other	Signalling Networks
Signaling by TGF-beta Receptor Complex in Cancer	0	0	0	0	0	0	0	0	0	0	1	Growth Factor & RTK Signaling	Signalling Networks
Negative regulation of FGFR3 signaling	0	0	0	0	0	0	0	0	0	0	1	Growth Factor & RTK Signaling	Signalling Networks
Downregulation of ERBB2:ERBB3 signaling	0	0	0	0	0	0	0	0	0	0	1	Growth Factor & RTK Signaling	Signalling Networks
Germ layer formation at gastrulation	0	0	0	0	0	0	0	0	0	0	1	Other	Other / Unclassified
ADORA2B mediated anti-inflammatory cytokines production	0	0	0	0	0	0	0	0	0	0	1	Immune & Inflammatory Signaling	Other / Unclassified
Loss of Function of SMAD2/3 in Cancer	0	0	0	0	0	0	0	0	0	0	1	Other	Other / Unclassified
Signaling by Nuclear Receptors	0	0	0	0	0	0	0	0	0	0	1	Growth Factor & RTK Signaling	Signalling Networks
Gain-of-function MRAS complexes activate RAF signaling	0	0	0	0	0	0	0	0	0	0	1	Other	Signalling Networks
Signaling by MRAS-complex mutants	0	0	0	0	0	0	0	0	0	0	1	Other	Signalling Networks
Signaling by NODAL	0	0	0	0	0	0	0	0	0	0	1	Other	Signalling Networks
Signaling by BMP	0	0	0	0	0	0	0	0	0	0	1	Other	Signalling Networks
G alpha (z) signalling events	0	0	0	0	0	0	0	0	0	0	1	Other	Signalling Networks
Downregulation of TGF-beta receptor signaling	0	0	0	0	0	0	0	0	0	0	1	Growth Factor & RTK Signaling	Signalling Networks
SMAD4 MH2 Domain Mutants in Cancer	0	0	0	0	0	0	0	0	0	0	1	Other	Other / Unclassified
Loss of Function of SMAD4 in Cancer	0	0	0	0	0	0	0	0	0	0	1	Other	Other / Unclassified
TGF-beta receptor signaling activates SMADs	0	0	0	0	0	0	0	0	0	0	1	Growth Factor & RTK Signaling	Signalling Networks
SMAD2/3 MH2 Domain Mutants in Cancer	0	0	0	0	0	0	0	0	0	0	1	Other	Other / Unclassified
Signaling by Activin	0	0	0	0	1	0	0	0	0	0	1	Other	Signalling Networks
Adenylate cyclase inhibitory pathway	0	0	0	0	1	0	0	0	0	0	1	Other	Signalling Networks
Competing endogenous RNAs (ceRNAs) regulate PTEN translation	0	0	0	0	1	0	0	0	0	0	1	Protein Synthesis	Gene Expression Machinery
G-protein mediated events	0	0	0	0	1	0	0	0	0	0	1	Other	Other / Unclassified
TGFBR3 regulates TGF-beta signaling	0	0	0	0	1	0	0	0	0	0	1	Other	Signalling Networks
Transcriptional Regulation by NPAS4	0	0	0	0	1	0	0	0	0	0	1	Gene Expression & Transcription	Gene Expression Machinery
Regulation of lipid metabolism by PPARalpha	0	0	0	0	1	0	0	0	0	0	1	Metabolism & Biosynthesis	Metabolism & Biosynthesis
PPARA activates gene expression	0	0	0	0	1	0	0	0	0	0	1	Gene Expression & Transcription	Gene Expression Machinery
Glycogen storage diseases	0	0	0	0	1	0	0	0	0	0	1	Other	Other / Unclassified
Opioid Signalling	0	0	0	0	1	0	0	0	0	0	1	Other	Signalling Networks
Activation of SMO	0	0	0	0	1	0	0	0	0	0	1	Other	Other / Unclassified
Formation of axial mesoderm	0	0	0	0	1	0	0	0	0	0	1	Developmental & Differentiation Pathways	Other / Unclassified
Signaling by WNT in cancer	0	0	0	0	1	0	0	0	0	0	1	Developmental & Differentiation Pathways	Signalling Networks
GPER1 signaling	0	0	0	0	1	0	0	0	0	0	1	Other	Signalling Networks
Role of ABL in ROBO-SLIT signaling	0	0	0	0	1	0	0	0	0	0	1	Other	Signalling Networks
Platelet sensitization by LDL	0	0	0	0	1	0	0	0	0	0	1	Other	Other / Unclassified
Beta-catenin phosphorylation cascade	0	0	0	0	1	0	0	0	0	0	1	Post-translational Modifications	Other / Unclassified
Negative regulation of MAPK pathway	0	0	0	0	1	0	0	0	0	1	1	Other	Signalling Networks
Keratan sulfate biosynthesis	0	0	0	0	1	0	0	0	0	1	1	Metabolism & Biosynthesis	Metabolism & Biosynthesis
Signaling by FGFR1	0	0	0	0	0	0	0	0	0	1	1	Growth Factor & RTK Signaling	Signalling Networks
Signaling by FGFR3	0	0	0	0	0	0	0	0	0	1	1	Growth Factor & RTK Signaling	Signalling Networks
Pre-NOTCH Processing in Golgi	0	0	0	0	0	0	0	0	0	1	1	Developmental & Differentiation Pathways	Other / Unclassified
Signaling by FGFR4	0	0	0	0	0	0	0	0	0	1	1	Growth Factor & RTK Signaling	Signalling Networks
Regulation of TP53 Degradation	0	0	0	0	0	0	0	0	1	1	1	Metabolism & Biosynthesis	Metabolism & Biosynthesis
Regulation of TP53 Expression and Degradation	0	0	0	0	0	0	0	0	1	1	1	Metabolism & Biosynthesis	Metabolism & Biosynthesis
TGFBR3 expression	0	0	1	0	0	0	0	0	1	0	1	Other	Other / Unclassified
Signaling by TGFB family members	0	0	0	0	0	0	0	0	1	0	1	Other	Signalling Networks
Neurodegenerative Diseases	0	0	0	0	0	0	0	0	1	0	1	Other	Other / Unclassified
Deregulated CDK5 triggers multiple neurodegenerative pathways in Alzheimer's disease models	0	0	0	0	0	0	0	0	1	0	1	Other	Signalling Networks
Syndecan interactions	0	0	0	0	0	0	0	0	1	0	1	Other	Other / Unclassified
Cellular responses to mechanical stimuli	0	0	0	0	0	0	0	0	1	0	1	Other	Other / Unclassified
Response of endothelial cells to shear stress	0	0	0	0	0	0	0	0	1	0	1	DNA Damage & Stress Response	Other / Unclassified
Deubiquitination	0	0	0	0	0	0	0	0	1	0	1	Post-translational Modifications	Other / Unclassified
Chaperone Mediated Autophagy	0	0	0	0	0	0	0	0	1	0	1	DNA Damage & Stress Response	Other / Unclassified
PKMTs methylate histone lysines	0	0	0	0	0	0	0	0	1	0	1	Other	Other / Unclassified
MASTL Facilitates Mitotic Progression	0	0	0	0	0	0	0	0	1	0	1	Other	Other / Unclassified
Disassembly of the destruction complex and recruitment of AXIN to the membrane	0	0	0	1	1	0	0	0	1	0	1	Other	Other / Unclassified
Zinc transporters	0	0	0	0	1	0	0	0	1	0	0	Intracellular Transport	Intracellular Transport
CDC6 association with the ORC:origin complex	0	0	0	0	1	0	0	0	1	0	0	Other	Other / Unclassified
Signaling by NOTCH1	0	0	0	0	1	0	0	0	1	0	0	Developmental & Differentiation Pathways	Signalling Networks
RHOV GTPase cycle	0	0	0	0	1	0	0	0	1	0	0	Cytoskeleton & Motility	Other / Unclassified
Zinc influx into cells by the SLC39 gene family	0	0	0	0	1	0	0	0	1	0	0	Other	Other / Unclassified
Turbulent (oscillatory, disturbed) flow shear stress activates signaling by PIEZO1 and integrins in endothelial cells	0	0	0	0	1	0	0	0	1	0	1	DNA Damage & Stress Response	Signalling Networks
Signaling by Receptor Tyrosine Kinases	0	0	0	0	1	0	0	0	1	0	1	Growth Factor & RTK Signaling	Signalling Networks
Signaling by TGFBR3	0	0	0	0	1	0	0	0	1	0	1	Other	Signalling Networks
Co-inhibition by CTLA4	0	0	0	0	1	0	0	0	1	0	1	Other	Other / Unclassified
Diseases of signal transduction by growth factor receptors and second messengers	0	0	0	0	1	0	0	0	1	0	1	Growth Factor & RTK Signaling	GPCR/Second Messenger
CTNNB1 T41 mutants aren't phosphorylated	0	0	0	0	1	0	0	0	1	0	1	Other	Other / Unclassified
CTNNB1 S33 mutants aren't phosphorylated	0	0	0	0	1	0	0	0	1	0	1	Other	Other / Unclassified
CTNNB1 S37 mutants aren't phosphorylated	0	0	0	0	1	0	0	0	1	0	1	Other	Other / Unclassified
CTNNB1 S45 mutants aren't phosphorylated	0	0	0	0	1	0	0	0	1	0	1	Other	Other / Unclassified
Signaling by CTNNB1 phospho-site mutants	0	0	0	0	1	0	0	0	1	0	1	Other	Signalling Networks
Signaling by AXIN mutants	0	0	0	0	1	0	0	0	1	0	1	Other	Signalling Networks
Signaling by AMER1 mutants	0	0	0	0	1	0	0	0	1	0	1	Other	Signalling Networks
Signaling by GSK3beta mutants	0	0	0	0	1	0	0	0	1	0	1	Other	Signalling Networks
Signaling by APC mutants	0	0	0	0	1	0	0	0	1	0	1	Other	Signalling Networks
APC truncation mutants have impaired AXIN binding	0	0	0	0	1	0	0	0	1	0	1	Other	Other / Unclassified
Truncations of AMER1 destabilize the destruction complex	0	0	0	0	1	0	0	0	1	0	1	Other	Other / Unclassified
AXIN missense mutants destabilize the destruction complex	0	0	0	0	1	0	0	0	1	0	1	Other	Other / Unclassified
Ethanol oxidation	0	0	1	1	0	0	0	0	0	0	1	Metabolism & Biosynthesis	Other / Unclassified
Signal transduction by L1	0	0	1	1	1	0	0	0	0	0	1	Other	Other / Unclassified
NR1H2 and NR1H3-mediated signaling	0	0	1	0	1	0	0	0	0	0	1	Other	Signalling Networks
NR1H3 & NR1H2 regulate gene expression linked to cholesterol transport and efflux	0	0	1	0	1	0	0	0	0	0	1	Intracellular Transport	Gene Expression Machinery
Regulation of NPAS4 gene expression	0	0	1	0	1	0	0	0	0	0	1	Gene Expression & Transcription	Gene Expression Machinery
Regulation of MECP2 expression and activity	0	0	1	0	1	0	0	0	0	0	1	Other	Other / Unclassified
Regulation of CDH11 mRNA translation by microRNAs	0	0	1	0	1	0	0	0	0	0	1	Protein Synthesis	Gene Expression Machinery
Neutrophil degranulation	0	0	1	1	1	0	0	0	1	0	1	Other	Other / Unclassified
Regulation of NPAS4 mRNA translation	0	0	1	0	1	0	0	0	1	0	1	Protein Synthesis	Gene Expression Machinery
Regulation of RUNX1 Expression and Activity	0	0	1	0	1	0	0	0	1	0	1	Other	Other / Unclassified
Small interfering RNA (siRNA) biogenesis	0	0	1	0	1	0	0	0	1	0	1	Other	Other / Unclassified
Post-transcriptional silencing by small RNAs	0	0	1	0	1	0	0	0	1	0	1	Gene Expression & Transcription	Gene Expression Machinery
Signaling by ERBB2	0	0	0	0	0	0	0	1	0	1	1	Growth Factor & RTK Signaling	Signalling Networks
SHC-related events triggered by IGF1R	0	0	0	0	1	0	0	1	0	1	1	Other	Other / Unclassified
RAF activation	0	0	0	0	1	0	0	1	0	1	1	Other	Other / Unclassified
SHC1 events in ERBB2 signaling	0	0	0	0	1	0	0	1	0	1	1	Growth Factor & RTK Signaling	Signalling Networks
IGF1R signaling cascade	1	0	0	0	1	0	0	1	0	0	1	Other	Signalling Networks
Signaling by Type 1 Insulin-like Growth Factor 1 Receptor (IGF1R)	1	0	0	0	1	0	0	1	0	0	1	Growth Factor & RTK Signaling	Signalling Networks
PI5P, PP2A and IER3 Regulate PI3K/AKT Signaling	1	0	0	0	1	0	0	0	0	0	1	Other	Signalling Networks
Negative regulation of the PI3K/AKT network	1	0	0	0	1	0	0	0	0	0	1	Other	Other / Unclassified
MAPK family signaling cascades	1	0	0	0	1	0	0	0	1	1	1	Other	Signalling Networks
RAF/MAP kinase cascade	1	0	0	0	1	0	0	0	0	1	1	Other	Signalling Networks
MAPK1/MAPK3 signaling	1	0	0	0	1	0	0	0	0	1	1	Other	Signalling Networks
Formation of annular gap junctions	0	0	1	1	0	1	0	0	1	0	0	Cell Adhesion & Extracellular Matrix	Other / Unclassified
NS1 Mediated Effects on Host Pathways	0	0	1	1	0	0	0	1	1	0	0	Other	Signalling Networks
VLDLR internalisation and degradation	0	0	1	0	0	0	0	0	1	0	0	Metabolism & Biosynthesis	Metabolism & Biosynthesis
Metal ion SLC transporters	0	0	1	0	0	0	0	0	1	0	0	Intracellular Transport	Intracellular Transport
Caspase-mediated cleavage of cytoskeletal proteins	0	0	1	1	0	0	0	0	1	0	0	Other	Other / Unclassified
Golgi Associated Vesicle Biogenesis	0	0	1	1	0	0	0	0	1	0	0	Intracellular Transport	Other / Unclassified
Apoptotic execution phase	0	0	1	1	0	0	0	0	1	0	0	Other	Other / Unclassified
Localization of the PINCH-ILK-PARVIN complex to focal adhesions	0	0	1	1	0	0	0	0	1	0	0	Cell Adhesion & Extracellular Matrix	Other / Unclassified
trans-Golgi Network Vesicle Budding	0	0	1	1	0	0	0	0	1	0	0	Intracellular Transport	Other / Unclassified
Cell-extracellular matrix interactions	0	0	1	1	0	0	0	0	1	0	0	Other	Cell Adhesion & ECM
Gap junction degradation	0	0	1	1	0	0	0	0	1	0	0	Metabolism & Biosynthesis	Metabolism & Biosynthesis
Cytosolic tRNA aminoacylation	1	0	1	0	0	0	0	0	0	1	0	Other	Other / Unclassified
Plasma lipoprotein assembly, remodeling, and clearance	1	0	1	0	0	0	0	0	0	0	0	Metabolism & Biosynthesis	Other / Unclassified
Asparagine N-linked glycosylation	1	0	1	0	0	0	0	0	0	0	0	Glycan Processing	Other / Unclassified
ER to Golgi Anterograde Transport	1	0	1	0	0	0	0	0	0	0	0	Intracellular Transport	Intracellular Transport
NR1H2 & NR1H3 regulate gene expression linked to lipogenesis	0	0	1	0	0	0	0	0	0	0	0	Gene Expression & Transcription	Gene Expression Machinery
NR1H2 & NR1H3 regulate gene expression linked to gluconeogenesis	0	0	1	0	0	0	0	0	0	0	0	Gene Expression & Transcription	Gene Expression Machinery
NR1H2 & NR1H3 regulate gene expression linked to triglyceride lipolysis in adipose	0	0	1	0	0	0	0	0	0	0	0	Gene Expression & Transcription	Gene Expression Machinery
NR1H2 & NR1H3 regulate gene expression to limit cholesterol uptake	0	0	1	0	0	0	0	0	0	0	0	Gene Expression & Transcription	Gene Expression Machinery
Platelet degranulation	0	0	1	0	0	0	0	0	0	0	0	Other	Other / Unclassified
Response to elevated platelet cytosolic Ca2+	0	0	1	0	0	0	0	0	0	0	0	Other	Other / Unclassified
Synthesis, secretion, and inactivation of Glucose-dependent Insulinotropic Polypeptide (GIP)	0	0	1	0	0	0	0	0	0	0	0	Other	Metabolism & Biosynthesis
TP53 Regulates Metabolic Genes	0	0	1	0	0	0	0	0	0	0	0	Other	Other / Unclassified
Cargo concentration in the ER	0	0	1	0	0	0	0	0	0	0	0	Other	Other / Unclassified
Cell junction organization	0	0	1	0	0	0	0	0	0	0	0	Cell Adhesion & Extracellular Matrix	Other / Unclassified
WNT5A-dependent internalization of FZD4	0	0	1	0	0	0	0	0	0	0	0	Developmental & Differentiation Pathways	Other / Unclassified
WNT5A-dependent internalization of FZD2, FZD5 and ROR2	0	0	1	0	0	0	0	0	0	0	0	Developmental & Differentiation Pathways	Other / Unclassified
TNFR1-induced proapoptotic signaling	0	0	1	0	0	0	0	0	0	0	0	Other	Signalling Networks
Phosphorylation and nuclear translocation of BMAL1 (ARNTL) and CLOCK	0	0	1	0	0	0	0	0	0	0	0	Post-translational Modifications	Other / Unclassified
RUNX1 regulates transcription of genes involved in interleukin signaling	0	0	1	0	0	0	0	0	0	0	0	Immune & Inflammatory Signaling	Signalling Networks
COPI-mediated anterograde transport	0	0	1	0	0	0	0	0	0	0	0	Intracellular Transport	Intracellular Transport
Ion homeostasis	0	0	1	0	0	0	0	0	0	0	0	Other	Other / Unclassified
Energy dependent regulation of mTOR by LKB1-AMPK	0	0	1	1	0	0	0	0	0	0	0	Other	Other / Unclassified
Vesicle-mediated transport	0	0	1	1	0	0	0	0	0	0	0	Intracellular Transport	Intracellular Transport
Clathrin-mediated endocytosis	0	0	1	1	0	0	0	0	0	0	0	Intracellular Transport	Other / Unclassified
MTOR signalling	0	0	1	1	0	0	0	0	0	0	0	Other	Signalling Networks
Apoptosis induced DNA fragmentation	0	0	1	1	0	0	0	0	0	0	0	Cell Death & Survival	Cell Death & Survival
Intra-Golgi and retrograde Golgi-to-ER traffic	0	0	1	1	0	0	0	0	0	0	0	Other	Other / Unclassified
Regulation of cytoskeletal remodeling and cell spreading by IPP complex components	0	0	1	1	0	0	0	0	0	0	0	Other	Other / Unclassified
Collagen formation	0	0	0	0	1	0	1	0	0	1	0	Other	Other / Unclassified
p38MAPK events	0	0	0	0	1	0	0	0	0	1	0	Other	Other / Unclassified
Signalling to RAS	0	0	0	0	1	0	0	0	0	1	0	Other	Signalling Networks
Free fatty acids regulate insulin secretion	0	0	0	0	1	0	0	0	0	0	0	Other	Other / Unclassified
ERBB2 Regulates Cell Motility	0	0	0	0	1	0	0	0	0	0	0	Growth Factor & RTK Signaling	Cytoskeleton & Intracellular Transport
Co-stimulation by CD28	0	0	0	0	1	0	0	0	0	0	0	Other	Other / Unclassified
Metabolism of carbohydrates and carbohydrate derivatives	0	0	0	0	1	0	0	0	0	0	0	Metabolism & Biosynthesis	Metabolism & Biosynthesis
MAPK targets/ Nuclear events mediated by MAP kinases	0	0	0	0	1	0	0	0	0	0	0	Other	Signalling Networks
ERK/MAPK targets	0	0	0	0	1	0	0	0	0	0	0	Other	Other / Unclassified
O-linked glycosylation of mucins	0	0	0	0	1	0	0	0	0	0	0	Glycan Processing	Other / Unclassified
Transport of inorganic cations/anions and amino acids/oligopeptides	0	0	0	0	1	0	0	0	0	0	0	Intracellular Transport	Intracellular Transport
Glycogen synthesis	0	0	0	0	1	0	0	0	0	0	0	Other	Metabolism & Biosynthesis
SLC-mediated transmembrane transport	0	0	0	0	1	0	0	0	0	0	0	Intracellular Transport	Intracellular Transport
Signaling by NTRKs	0	0	0	0	1	0	0	0	0	0	0	Growth Factor & RTK Signaling	Signalling Networks
PP2A-mediated dephosphorylation of key metabolic factors	0	0	0	0	1	0	0	0	0	0	0	Post-translational Modifications	Other / Unclassified
Signaling by NTRK1 (TRKA)	0	0	0	0	1	0	0	0	0	0	0	Growth Factor & RTK Signaling	Signalling Networks
Amino acid transport across the plasma membrane	0	0	0	0	1	0	0	0	0	0	0	Intracellular Transport	Intracellular Transport
TYSND1 cleaves peroxisomal proteins	0	0	0	0	1	0	0	0	0	0	0	Other	Other / Unclassified
Notch-HLH transcription pathway	0	0	0	0	1	0	0	0	0	0	0	Developmental & Differentiation Pathways	Signalling Networks
DARPP-32 events	0	0	0	0	1	0	0	0	0	0	0	Other	Other / Unclassified
Myogenesis	0	0	0	0	1	0	0	0	0	0	0	Other	Other / Unclassified
Glycogen breakdown (glycogenolysis)	0	0	0	0	1	0	0	0	0	0	0	Other	Other / Unclassified
MET interacts with TNS proteins	0	0	0	0	1	0	0	0	0	0	0	Other	Other / Unclassified
Inhibition of replication initiation of damaged DNA by RB1/E2F1	0	0	0	0	1	0	0	0	0	0	0	Cell Cycle & Division	DNA Damage & Repair
Glycogen metabolism	0	0	0	0	1	0	0	0	0	0	0	Metabolism & Biosynthesis	Metabolism & Biosynthesis
Signalling to ERKs	0	0	0	0	1	0	0	0	0	0	0	Other	Signalling Networks
Ligand-receptor interactions	0	0	1	0	1	0	0	0	0	0	0	Growth Factor & RTK Signaling	Other / Unclassified
Mitochondrial ABC transporters	0	0	1	0	1	0	0	0	0	0	0	Intracellular Transport	Intracellular Transport
Chromatin modifying enzymes	0	0	0	1	1	0	0	1	0	0	0	Other	Other / Unclassified
TP53 regulates transcription of several additional cell death genes whose specific roles in p53-dependent apoptosis remain uncertain	0	0	0	0	1	0	0	1	0	0	0	Gene Expression & Transcription	Cell Death & Survival
Dual incision in TC-NER	0	0	0	0	1	0	0	1	0	0	0	Other	Other / Unclassified
Gap-filling DNA repair synthesis and ligation in TC-NER	0	0	0	0	1	0	0	1	0	0	0	DNA Damage & Stress Response	DNA Damage & Repair
Translesion Synthesis by POLH	0	0	0	0	1	0	0	1	0	0	0	Other	Metabolism & Biosynthesis
DNA Damage Bypass	0	0	0	0	1	0	0	1	0	0	0	DNA Damage & Stress Response	DNA Damage & Repair
Removal of the Flap Intermediate from the C-strand	0	0	0	0	1	0	0	1	0	0	0	Other	Other / Unclassified
Translesion synthesis by POLK	0	0	0	0	1	0	0	1	0	0	0	Other	Metabolism & Biosynthesis
Chromosome Maintenance	0	0	0	0	1	0	0	1	0	0	0	Other	Other / Unclassified
Translesion synthesis by POLI	0	0	0	0	1	0	0	1	0	0	0	Other	Metabolism & Biosynthesis
Translesion synthesis by REV1	0	0	0	0	1	0	0	1	0	0	0	Other	Metabolism & Biosynthesis
Telomere Maintenance	0	0	0	0	1	0	0	1	0	0	0	Other	Other / Unclassified
Translesion synthesis by Y family DNA polymerases bypasses lesions on DNA template	0	0	0	0	1	0	0	1	0	0	0	Other	Metabolism & Biosynthesis
DNA replication initiation	0	0	0	0	1	0	0	1	0	0	0	Cell Cycle & Division	Other / Unclassified
Resolution of Abasic Sites (AP sites)	0	0	0	0	1	0	0	1	0	0	0	Other	Other / Unclassified
Chromatin organization	0	0	0	0	1	0	0	1	0	0	0	Other	Other / Unclassified
Termination of translesion DNA synthesis	0	0	0	0	1	0	0	1	0	0	0	Other	Metabolism & Biosynthesis
Telomere C-strand (Lagging Strand) Synthesis	0	0	0	0	1	0	0	1	0	0	0	Other	Metabolism & Biosynthesis
Polymerase switching on the C-strand of the telomere	0	0	0	0	1	0	0	1	0	0	0	Other	Other / Unclassified
Processive synthesis on the lagging strand	0	0	0	0	1	0	0	1	0	0	0	Other	Metabolism & Biosynthesis
Leading Strand Synthesis	0	0	0	0	1	0	0	1	0	0	0	Other	Metabolism & Biosynthesis
Polymerase switching	0	0	0	0	1	0	0	1	0	0	0	Other	Other / Unclassified
HDMs demethylate histones	0	0	0	0	1	0	0	1	0	0	0	Post-translational Modifications	Other / Unclassified
Lagging Strand Synthesis	0	0	0	0	1	0	0	1	0	0	0	Other	Metabolism & Biosynthesis
E2F-enabled inhibition of pre-replication complex formation	0	0	1	0	1	0	0	1	1	0	0	Cell Cycle & Division	Other / Unclassified
G alpha (12/13) signalling events	0	0	0	0	1	0	0	1	1	0	0	Other	Signalling Networks
Diseases of DNA repair	0	0	0	0	1	0	0	1	1	0	0	DNA Damage & Stress Response	DNA Damage & Repair
RAC2 GTPase cycle	0	0	0	0	1	0	0	1	1	0	0	Cytoskeleton & Motility	Other / Unclassified
Presynaptic phase of homologous DNA pairing and strand exchange	0	0	0	0	1	0	0	1	1	0	0	Other	Other / Unclassified
Cell death signalling via NRAGE, NRIF and NADE	0	0	0	0	1	0	0	1	1	0	0	Cell Death & Survival	Cell Death & Survival
Homologous DNA Pairing and Strand Exchange	0	0	0	0	1	0	0	1	1	0	0	Other	Other / Unclassified
RHOD GTPase cycle	0	0	0	0	1	0	0	1	1	0	0	Cytoskeleton & Motility	Other / Unclassified
NRAGE signals death through JNK	0	0	0	0	1	0	0	1	1	0	0	Cell Death & Survival	Cell Death & Survival
Mismatch repair (MMR) directed by MSH2:MSH6 (MutSalpha)	0	0	0	0	1	0	0	1	1	0	0	Other	Other / Unclassified
Dual Incision in GG-NER	0	0	0	0	1	0	0	1	1	0	0	Other	Other / Unclassified
RAC3 GTPase cycle	0	0	0	0	1	0	0	1	1	0	0	Cytoskeleton & Motility	Other / Unclassified
Mismatch Repair	0	0	0	0	1	0	0	1	1	0	0	Other	Other / Unclassified
Homology Directed Repair	0	0	0	0	1	0	0	1	1	0	0	Other	Other / Unclassified
DNA Replication	0	0	0	0	1	0	0	1	1	0	0	Cell Cycle & Division	Other / Unclassified
Extension of Telomeres	0	0	0	0	1	0	0	1	1	0	0	Other	Other / Unclassified
Mismatch repair (MMR) directed by MSH2:MSH3 (MutSbeta)	0	0	0	0	1	0	0	1	1	0	0	Other	Other / Unclassified
HDR through Homologous Recombination (HRR)	0	0	0	0	1	0	0	1	1	0	0	Other	Other / Unclassified
HDR through Homologous Recombination (HRR) or Single Strand Annealing (SSA)	0	0	0	0	1	0	0	1	1	0	0	Other	Other / Unclassified
DNA Double-Strand Break Repair	0	0	0	0	1	0	0	1	1	0	0	Other	Other / Unclassified
Resolution of AP sites via the multiple-nucleotide patch replacement pathway	0	0	0	0	1	0	0	1	1	0	0	Other	Signalling Networks
E2F mediated regulation of DNA replication	0	0	0	0	1	0	0	1	1	0	0	Cell Cycle & Division	Other / Unclassified
Recognition of DNA damage by PCNA-containing replication complex	0	0	0	0	1	0	0	1	1	0	0	Cell Cycle & Division	DNA Damage & Repair
Gap-filling DNA repair synthesis and ligation in GG-NER	0	0	0	0	1	0	0	1	1	0	0	DNA Damage & Stress Response	DNA Damage & Repair
Removal of the Flap Intermediate	0	0	0	0	1	0	0	1	1	0	0	Other	Other / Unclassified
PCNA-Dependent Long Patch Base Excision Repair	0	0	0	0	1	0	0	1	1	0	0	Other	Other / Unclassified
Activation of ATR in response to replication stress	0	0	0	0	1	0	0	1	1	0	0	Cell Cycle & Division	Other / Unclassified
Activation of the pre-replicative complex	0	0	0	0	1	0	0	1	1	0	0	Other	Other / Unclassified
DNA strand elongation	0	0	0	0	1	0	0	1	1	0	0	Other	Other / Unclassified
S Phase	0	0	0	1	1	1	0	1	1	0	0	Other	Other / Unclassified
Apoptotic cleavage of cellular proteins	0	0	0	1	1	0	0	0	1	0	0	Other	Other / Unclassified
RHO GTPase Effectors	0	0	0	1	1	0	0	1	1	0	0	Cytoskeleton & Motility	Other / Unclassified
G2/M Checkpoints	0	0	0	1	1	0	0	1	1	0	0	Cell Cycle & Division	Other / Unclassified
Mitotic Metaphase and Anaphase	0	0	0	1	1	0	0	1	1	0	0	Other	Other / Unclassified
Mitotic Anaphase	0	0	0	1	1	0	0	1	1	0	0	Other	Other / Unclassified
Mitotic Prometaphase	0	0	0	1	1	0	0	1	1	0	0	Other	Other / Unclassified
SUMOylation of DNA replication proteins	0	0	0	1	1	0	0	1	1	0	0	Cell Cycle & Division	Other / Unclassified
M Phase	0	0	0	1	1	0	0	1	1	0	0	Other	Other / Unclassified
Cell Cycle	0	0	0	1	1	0	0	1	1	0	0	Cell Cycle & Division	Cell Cycle
Cell Cycle, Mitotic	0	0	0	1	1	0	0	1	1	0	0	Cell Cycle & Division	Cell Cycle
Signaling by FGFR in disease	1	0	0	0	0	0	0	1	1	0	0	Growth Factor & RTK Signaling	Signalling Networks
Signaling by Insulin receptor	1	0	0	0	0	0	0	1	1	0	0	Growth Factor & RTK Signaling	Signalling Networks
RNA Polymerase III Transcription Initiation	0	0	0	0	0	0	0	1	1	0	0	Gene Expression & Transcription	Gene Expression Machinery
RHOU GTPase cycle	0	0	0	0	0	0	0	1	1	0	0	Cytoskeleton & Motility	Other / Unclassified
Vpr-mediated nuclear import of PICs	0	0	0	0	0	0	0	1	1	0	0	Other	Other / Unclassified
Diseases of Mismatch Repair (MMR)	0	0	0	0	0	0	0	1	1	0	0	Other	Other / Unclassified
p75 NTR receptor-mediated signalling	0	0	0	0	0	0	0	1	1	0	0	Growth Factor & RTK Signaling	Signalling Networks
Transferrin endocytosis and recycling	0	0	0	0	0	0	0	1	1	0	0	Intracellular Transport	Other / Unclassified
Phosphorylation of Emi1	0	0	0	0	0	0	0	1	1	0	0	Post-translational Modifications	Other / Unclassified
TP53 Regulates Transcription of Genes Involved in G2 Cell Cycle Arrest	0	0	0	0	0	0	0	1	1	0	0	Cell Cycle & Division	Cell Cycle
RND2 GTPase cycle	0	0	0	0	0	0	0	1	1	0	0	Cytoskeleton & Motility	Other / Unclassified
RND3 GTPase cycle	0	0	0	0	0	0	0	1	1	0	0	Cytoskeleton & Motility	Other / Unclassified
SUMOylation of DNA damage response and repair proteins	0	0	0	0	0	0	0	1	1	0	0	DNA Damage & Stress Response	DNA Damage & Repair
Impaired BRCA2 binding to RAD51	0	0	0	0	0	0	0	1	1	0	0	Other	Other / Unclassified
HDR through Single Strand Annealing (SSA)	0	0	0	0	0	0	0	1	1	0	0	Other	Other / Unclassified
Diseases of DNA Double-Strand Break Repair	0	0	0	0	0	0	0	1	1	0	0	Other	Other / Unclassified
Global Genome Nucleotide Excision Repair (GG-NER)	0	0	0	0	0	0	0	1	1	0	0	Other	Other / Unclassified
Defective homologous recombination repair (HRR) due to BRCA2 loss of function	0	0	0	0	0	0	0	1	1	0	0	Other	Other / Unclassified
Regulation of Glucokinase by Glucokinase Regulatory Protein	0	0	0	1	0	0	0	0	1	0	0	Other	Signalling Networks
Nephrin family interactions	0	0	0	1	0	0	0	0	1	0	0	Other	Other / Unclassified
Diseases of mitotic cell cycle	0	0	0	1	0	0	0	0	1	0	0	Cell Cycle & Division	Cell Cycle
Formation of Senescence-Associated Heterochromatin Foci (SAHF)	0	0	0	1	0	0	0	0	1	0	0	Other	Other / Unclassified
Regulation of localization of FOXO transcription factors	0	0	0	1	0	0	0	0	1	0	0	Gene Expression & Transcription	Gene Expression Machinery
Resolution of D-loop Structures through Synthesis-Dependent Strand Annealing (SDSA)	0	0	0	0	0	0	0	0	1	0	0	Other	Metabolism & Biosynthesis
Death Receptor Signaling	0	0	0	0	0	0	0	0	1	0	0	Growth Factor & RTK Signaling	Cell Death & Survival
Ion transport by P-type ATPases	0	0	0	0	0	0	0	0	1	0	0	Intracellular Transport	Intracellular Transport
Downstream signal transduction	0	0	0	0	0	0	0	0	1	0	0	Other	Other / Unclassified
The NLRP3 inflammasome	0	0	0	0	0	0	0	0	1	0	0	Other	Other / Unclassified
Impaired BRCA2 binding to PALB2	0	0	0	0	0	0	0	0	1	0	0	Other	Other / Unclassified
APC/C:Cdc20 mediated degradation of Cyclin B	0	0	0	0	0	0	0	0	1	0	0	Metabolism & Biosynthesis	Metabolism & Biosynthesis
Aberrant regulation of mitotic cell cycle due to RB1 defects	0	0	0	0	0	0	0	0	1	0	0	Cell Cycle & Division	Cell Cycle
Interleukin-21 signaling	0	0	0	0	0	0	0	0	1	0	0	Immune & Inflammatory Signaling	Signalling Networks
DEx/H-box helicases activate type I IFN and inflammatory cytokines production	0	0	0	0	0	0	0	0	1	0	0	Immune & Inflammatory Signaling	Other / Unclassified
Constitutive Signaling by AKT1 E17K in Cancer	0	0	0	0	0	0	0	0	1	0	0	Other	Signalling Networks
LDL clearance	0	0	0	0	0	0	0	0	1	0	0	Other	Other / Unclassified
RNA Polymerase III Transcription Initiation From Type 1 Promoter	0	0	0	0	0	0	0	0	1	0	0	Gene Expression & Transcription	Gene Expression Machinery
Interleukin-9 signaling	0	0	0	0	0	0	0	0	1	0	0	Immune & Inflammatory Signaling	Signalling Networks
AKT-mediated inactivation of FOXO1A	0	0	0	0	0	0	0	0	1	0	0	Other	Other / Unclassified
NFE2L2 regulating ER-stress associated genes	0	0	0	0	0	0	0	0	1	0	0	DNA Damage & Stress Response	Other / Unclassified
NR1H2 & NR1H3 regulate gene expression to control bile acid homeostasis	0	0	0	0	0	0	0	0	1	0	0	Gene Expression & Transcription	Gene Expression Machinery
APC-Cdc20 mediated degradation of Nek2A	0	0	0	0	0	0	0	0	1	0	0	Metabolism & Biosynthesis	Metabolism & Biosynthesis
Phosphorylation of the APC/C	0	0	0	0	0	0	0	0	1	0	0	Post-translational Modifications	Other / Unclassified
Deactivation of the beta-catenin transactivating complex	0	0	0	0	0	0	0	0	1	0	0	Other	Other / Unclassified
HDR through MMEJ (alt-NHEJ)	0	0	0	0	0	0	0	0	1	0	0	Other	Other / Unclassified
Inactivation of APC/C via direct inhibition of the APC/C complex	0	0	0	0	0	0	0	0	1	0	0	Other	Other / Unclassified
Inhibition of the proteolytic activity of APC/C required for the onset of anaphase by mitotic spindle checkpoint components	0	0	0	0	0	0	0	0	1	0	0	Cell Cycle & Division	Other / Unclassified
Cell-Cell communication	0	0	0	0	0	0	0	0	1	0	0	Other	Other / Unclassified
Interleukin-7 signaling	0	0	0	0	0	0	0	0	1	0	0	Immune & Inflammatory Signaling	Signalling Networks
Amino acids regulate mTORC1	0	0	0	0	0	0	0	0	1	0	0	Other	Other / Unclassified
Ion channel transport	0	0	0	0	0	0	0	0	1	0	0	Intracellular Transport	Intracellular Transport
Defective Mismatch Repair Associated With MSH2	0	0	0	0	0	0	0	0	1	0	0	Other	Other / Unclassified
Regulation of NFE2L2 gene expression	0	0	0	0	0	0	0	0	1	0	0	Gene Expression & Transcription	Gene Expression Machinery
AKT phosphorylates targets in the nucleus	0	0	0	0	0	0	0	0	1	0	0	Other	Other / Unclassified
Initiation of Nuclear Envelope (NE) Reformation	0	0	0	0	0	0	0	0	1	0	0	Other	Other / Unclassified
KSRP (KHSRP) binds and destabilizes mRNA	0	0	0	1	0	0	0	1	0	0	0	Other	Other / Unclassified
Nuclear RNA decay	0	0	0	1	0	0	0	1	0	0	0	Other	Other / Unclassified
Cargo recognition for clathrin-mediated endocytosis	0	0	0	1	0	0	0	1	0	0	0	Intracellular Transport	Other / Unclassified
Rev-mediated nuclear export of HIV RNA	0	0	0	1	0	0	0	1	0	0	0	Other	Other / Unclassified
rRNA processing	0	0	0	1	0	0	0	1	0	0	0	Other	Other / Unclassified
mRNA Splicing	0	0	0	1	0	0	0	1	0	0	0	Other	Other / Unclassified
Transport of Mature Transcript to Cytoplasm	0	0	0	1	0	0	0	1	0	0	0	Intracellular Transport	Intracellular Transport
Major pathway of rRNA processing in the nucleolus and cytosol	0	0	0	1	0	0	0	1	0	0	0	Other	Signalling Networks
mRNA Splicing - Major Pathway	0	0	0	1	0	0	0	1	0	0	0	Other	Signalling Networks
Interactions of Rev with host cellular proteins	0	0	0	1	0	0	0	1	0	0	0	Other	Other / Unclassified
Transport of Mature mRNA derived from an Intron-Containing Transcript	0	0	0	1	0	0	0	1	0	0	0	Intracellular Transport	Intracellular Transport
rRNA processing in the nucleus and cytosol	0	0	0	1	0	0	0	1	0	0	0	Other	Other / Unclassified
Condensation of Prometaphase Chromosomes	0	0	0	1	0	0	0	1	0	0	0	Other	Other / Unclassified
Processing of Capped Intron-Containing Pre-mRNA	0	0	0	1	0	0	0	1	0	0	0	Other	Other / Unclassified
rRNA modification in the nucleus and cytosol	0	0	0	1	0	0	0	1	0	0	0	Post-translational Modifications	Other / Unclassified
RUNX1 interacts with co-factors whose precise effect on RUNX1 targets is not known	0	0	0	1	0	0	0	1	0	0	0	Other	Other / Unclassified
tRNA processing in the nucleus	0	0	0	1	0	0	0	1	1	0	0	Other	Other / Unclassified
Transport of the SLBP Dependant Mature mRNA	0	0	0	1	0	0	0	1	1	0	0	Intracellular Transport	Intracellular Transport
Transport of Mature mRNAs Derived from Intronless Transcripts	0	0	0	1	0	0	0	1	1	0	0	Intracellular Transport	Intracellular Transport
SUMOylation of SUMOylation proteins	0	0	0	1	0	0	0	1	1	0	0	Other	Other / Unclassified
Transport of the SLBP independent Mature mRNA	0	0	0	1	0	0	0	1	1	0	0	Intracellular Transport	Intracellular Transport
Transport of Mature mRNA Derived from an Intronless Transcript	0	0	0	1	0	0	0	1	1	0	0	Intracellular Transport	Intracellular Transport
G2/M DNA damage checkpoint	0	0	0	1	0	0	0	1	1	0	0	Cell Cycle & Division	DNA Damage & Repair
SUMOylation of RNA binding proteins	0	0	0	1	0	0	0	1	1	0	0	GPCR & Second Messenger Signaling	GPCR/Second Messenger
SUMOylation of ubiquitinylation proteins	0	0	0	1	0	0	0	1	1	0	0	Other	Other / Unclassified
Defective TPR may confer susceptibility towards thyroid papillary carcinoma (TPC)	0	0	0	1	0	0	0	1	1	0	0	Other	Other / Unclassified
Nuclear import of Rev protein	0	0	0	1	0	0	0	1	1	0	0	Other	Other / Unclassified
Mitotic Prophase	0	0	0	1	0	0	0	1	1	0	0	Other	Other / Unclassified
mTORC1-mediated signalling	0	0	1	1	0	0	0	0	0	1	0	Other	Signalling Networks
Apoptosis	0	0	0	1	0	0	0	0	0	1	0	Cell Death & Survival	Cell Death & Survival
RHOBTB GTPase Cycle	0	0	0	1	0	0	0	0	0	1	0	Cytoskeleton & Motility	Other / Unclassified
Basigin interactions	0	0	0	1	1	0	0	0	0	0	0	Other	Other / Unclassified
Aberrant regulation of mitotic exit in cancer due to RB1 defects	0	0	0	1	0	0	0	0	0	0	0	Other	Other / Unclassified
Signaling by MAPK mutants	0	0	0	1	0	0	0	0	0	0	0	Other	Signalling Networks
Macroautophagy	0	0	0	1	0	0	0	0	0	0	0	Cell Death & Survival	Other / Unclassified
Programmed Cell Death	0	0	0	1	0	0	0	0	0	0	0	Cell Death & Survival	Cell Death & Survival
Respiratory syncytial virus (RSV) genome replication, transcription and translation	0	0	0	1	0	0	0	0	0	0	0	Cell Cycle & Division	Gene Expression Machinery
RAB geranylgeranylation	0	0	0	1	0	0	0	0	0	0	0	Other	Other / Unclassified
mRNA 3'-end processing	0	0	0	1	0	0	0	0	0	0	0	Other	Other / Unclassified
RMTs methylate histone arginines	0	0	0	1	0	0	0	0	0	0	0	Other	Other / Unclassified
ATP-dependent chromatin remodelers	0	0	0	1	0	0	0	0	0	0	0	Other	Other / Unclassified
SWI/SNF chromatin remodelers	0	0	0	1	0	0	0	0	0	0	0	Other	Other / Unclassified
Autophagy	0	0	0	1	0	0	0	0	0	0	0	Cell Death & Survival	Other / Unclassified
PLCG1 events in ERBB2 signaling	0	0	0	1	0	0	0	0	0	0	0	Growth Factor & RTK Signaling	Signalling Networks
Mitotic Telophase/Cytokinesis	0	0	0	1	0	0	0	0	0	0	0	Immune & Inflammatory Signaling	Other / Unclassified
Activation of BAD and translocation to mitochondria	0	0	0	1	0	0	0	0	0	0	0	Other	Other / Unclassified
MHC class II antigen presentation	0	0	0	1	0	0	0	0	0	0	0	Other	Other / Unclassified
Translocation of SLC2A4 (GLUT4) to the plasma membrane	0	0	0	1	0	0	0	0	0	0	0	Other	Other / Unclassified
Breakdown of the nuclear lamina	0	0	0	1	0	0	0	0	0	0	0	Other	Other / Unclassified
Cohesin Loading onto Chromatin	0	0	0	1	0	0	0	0	0	0	0	Other	Other / Unclassified
SARS-CoV-1 targets host intracellular signalling and regulatory pathways	0	0	0	1	0	0	0	0	0	0	0	Other	Signalling Networks
SARS-CoV-2 targets host intracellular signalling and regulatory pathways	0	0	0	1	0	0	0	0	0	0	0	Other	Signalling Networks
Formation of the polybromo-BAF (pBAF) complex	0	0	0	1	0	0	0	0	0	0	0	Other	Other / Unclassified
Chk1/Chk2(Cds1) mediated inactivation of Cyclin B:Cdk1 complex	0	0	0	1	0	0	0	0	0	0	0	Other	Other / Unclassified
Establishment of Sister Chromatid Cohesion	0	0	0	1	0	0	0	0	0	0	0	Other	Other / Unclassified
Deadenylation-dependent mRNA decay	0	0	0	0	0	1	0	1	0	0	0	Other	Other / Unclassified
Butyrate Response Factor 1 (BRF1) binds and destabilizes mRNA	0	0	0	1	0	1	0	1	0	0	0	Other	Other / Unclassified
Metabolism of RNA	0	0	0	1	0	1	0	1	0	0	0	Metabolism & Biosynthesis	Metabolism & Biosynthesis
Tristetraprolin (TTP, ZFP36) binds and destabilizes mRNA	0	0	0	1	0	1	0	1	0	0	0	Other	Other / Unclassified
SHOC2 M1731 mutant abolishes MRAS complex function	0	0	0	0	0	0	0	1	0	0	1	Other	Other / Unclassified
Lipophagy	0	0	0	0	0	0	0	1	0	0	1	Other	Other / Unclassified
Signaling by RAF1 mutants	0	0	0	0	0	0	0	1	0	0	1	Other	Signalling Networks
Oncogenic MAPK signaling	0	0	0	0	0	0	0	1	0	0	1	Other	Signalling Networks
Signaling by high-kinase activity BRAF mutants	0	0	0	0	0	0	0	1	0	0	1	Other	Signalling Networks
MAP2K and MAPK activation	0	0	0	0	0	0	0	1	0	0	1	Other	Other / Unclassified
Signaling by moderate kinase activity BRAF mutants	0	0	0	0	0	0	0	1	0	0	1	Other	Signalling Networks
Paradoxical activation of RAF signaling by kinase inactive BRAF	0	0	0	0	0	0	0	1	0	0	1	Other	Signalling Networks
Signaling by RAS mutants	0	0	0	0	0	0	0	1	0	0	1	Other	Signalling Networks
Signaling downstream of RAS mutants	0	0	0	0	0	0	0	1	0	0	1	Other	Signalling Networks
Mitochondrial translation	0	0	0	0	0	1	0	1	0	0	1	Protein Synthesis	Gene Expression Machinery
Mitochondrial translation initiation	0	0	0	0	0	1	0	1	0	0	1	Protein Synthesis	Gene Expression Machinery
Mitochondrial translation termination	0	0	0	0	0	1	0	1	0	0	1	Protein Synthesis	Gene Expression Machinery
Mitochondrial translation elongation	0	0	0	0	0	1	0	1	0	0	1	Protein Synthesis	Gene Expression Machinery
Activation of the mRNA upon binding of the cap-binding complex and eIFs, and subsequent binding to 43S	0	0	0	0	0	1	0	1	0	1	0	Other	Other / Unclassified
Signaling by Ligand-Responsive EGFR Variants in Cancer	0	0	0	0	0	0	0	1	0	1	0	Growth Factor & RTK Signaling	Signalling Networks
Constitutive Signaling by Ligand-Responsive EGFR Cancer Variants	0	0	0	0	0	0	0	1	0	1	0	Growth Factor & RTK Signaling	Signalling Networks
Activated NTRK2 signals through RAS	0	0	0	0	0	0	0	1	0	1	0	Growth Factor & RTK Signaling	Other / Unclassified
Signaling by ERBB2 in Cancer	0	0	0	0	0	0	0	1	0	1	0	Growth Factor & RTK Signaling	Signalling Networks
Assembly of the pre-replicative complex	0	0	0	0	0	0	0	1	0	1	0	Other	Other / Unclassified
Signaling by ERBB2 TMD/JMD mutants	0	0	0	0	0	0	0	1	0	1	0	Growth Factor & RTK Signaling	Signalling Networks
Signaling by ERBB2 KD Mutants	0	0	0	0	0	0	0	1	0	1	0	Growth Factor & RTK Signaling	Signalling Networks
Activated NTRK3 signals through RAS	0	0	0	0	0	0	0	1	0	1	0	Growth Factor & RTK Signaling	Other / Unclassified
Signaling by EGFRvIII in Cancer	0	0	0	0	0	0	0	1	0	1	0	Growth Factor & RTK Signaling	Signalling Networks
Constitutive Signaling by EGFRvIII	0	0	0	0	0	0	0	1	0	1	0	Growth Factor & RTK Signaling	Signalling Networks
Signaling by ERBB2 ECD mutants	0	0	0	0	0	0	0	1	0	1	0	Growth Factor & RTK Signaling	Signalling Networks
Constitutive Signaling by Overexpressed ERBB2	0	0	0	0	0	0	0	1	0	1	0	Growth Factor & RTK Signaling	Signalling Networks
TP53 Regulates Transcription of DNA Repair Genes	0	0	0	0	0	0	0	1	0	0	0	DNA Damage & Stress Response	DNA Damage & Repair
SHC-mediated cascade:FGFR3	0	0	0	0	0	0	0	1	0	0	0	Growth Factor & RTK Signaling	Other / Unclassified
Loss of Function of FBXW7 in Cancer and NOTCH1 Signaling	0	0	0	0	0	0	0	1	0	0	0	Developmental & Differentiation Pathways	Signalling Networks
Phosphorylation of proteins involved in G1/S transition by active Cyclin E:Cdk2 complexes	0	0	0	0	0	0	0	1	0	0	0	Post-translational Modifications	Other / Unclassified
FBXW7 Mutants and NOTCH1 in Cancer	0	0	0	0	0	0	0	1	0	0	0	Developmental & Differentiation Pathways	Other / Unclassified
SUMO is proteolytically processed	0	0	0	0	0	0	0	1	0	0	0	Other	Other / Unclassified
Meiotic recombination	0	0	0	0	0	0	0	1	0	0	0	Other	Other / Unclassified
Fanconi Anemia Pathway	0	0	0	0	0	0	0	1	0	0	0	Other	Signalling Networks
Interactions of Vpr with host cellular proteins	0	0	0	0	0	0	0	1	0	0	0	Other	Other / Unclassified
Inhibition of DNA recombination at telomere	0	0	0	0	0	0	0	1	0	0	0	Other	Other / Unclassified
Activation of PUMA and translocation to mitochondria	0	0	0	0	0	0	0	1	0	0	0	Other	Other / Unclassified
mRNA Capping	0	0	0	0	0	0	0	1	0	0	0	Other	Other / Unclassified
RNA Polymerase III Chain Elongation	0	0	0	0	0	0	0	1	0	0	0	Gene Expression & Transcription	Other / Unclassified
Transcription of the HIV genome	0	0	0	0	0	0	0	1	0	0	0	Gene Expression & Transcription	Gene Expression Machinery
Signaling by FGFR2 IIIa TM	0	0	0	0	0	0	0	1	0	0	0	Growth Factor & RTK Signaling	Signalling Networks
mRNA decay by 3' to 5' exoribonuclease	0	0	0	0	0	0	0	1	0	0	0	Other	Other / Unclassified
Expression of BMAL (ARNTL), CLOCK, and NPAS2	0	0	0	0	0	0	0	1	0	0	0	Other	Other / Unclassified
Resolution of D-Loop Structures	0	0	0	0	0	0	0	1	0	0	0	Other	Other / Unclassified
RNA Pol II CTD phosphorylation and interaction with CE during HIV infection	0	0	0	0	0	0	0	1	0	0	0	Post-translational Modifications	Other / Unclassified
RNA Pol II CTD phosphorylation and interaction with CE	0	0	0	0	0	0	0	1	0	0	0	Post-translational Modifications	Other / Unclassified
Viral Messenger RNA Synthesis	0	0	0	0	0	0	0	1	0	0	0	Other	Metabolism & Biosynthesis
Host Interactions of HIV factors	0	0	0	0	0	0	0	1	0	0	0	Other	Other / Unclassified
Formation of the Early Elongation Complex	0	0	0	0	0	0	0	1	0	0	0	Other	Other / Unclassified
Formation of the HIV-1 Early Elongation Complex	0	0	0	0	0	0	0	1	0	0	0	Other	Other / Unclassified
Resolution of D-loop Structures through Holliday Junction Intermediates	0	0	0	0	0	0	0	1	0	0	0	Cell Adhesion & Extracellular Matrix	Other / Unclassified
Signaling by KIT in disease	0	0	0	0	0	0	0	1	0	0	0	Other	Signalling Networks
Signaling by phosphorylated juxtamembrane, extracellular and kinase domain KIT mutants	0	0	0	0	0	0	0	1	0	0	0	Other	Signalling Networks
Signaling by plasma membrane FGFR1 fusions	0	0	0	0	0	0	0	1	0	0	0	Growth Factor & RTK Signaling	Signalling Networks
Processing and activation of SUMO	0	0	0	0	0	0	0	1	0	0	0	Other	Other / Unclassified
snRNP Assembly	0	0	0	0	0	0	0	1	0	0	0	Other	Other / Unclassified
Metabolism of non-coding RNA	0	0	0	0	0	0	0	1	0	0	0	Metabolism & Biosynthesis	Metabolism & Biosynthesis
G1/S-Specific Transcription	0	0	0	0	0	0	0	1	0	0	0	Gene Expression & Transcription	Gene Expression Machinery
Postmitotic nuclear pore complex (NPC) reformation	0	0	0	0	0	0	0	1	0	0	0	Other	Other / Unclassified
Formation of TC-NER Pre-Incision Complex	0	0	0	0	0	0	0	1	0	0	0	Other	Other / Unclassified
Gene Silencing by RNA	0	0	0	0	0	0	0	1	0	0	0	Other	Other / Unclassified
RNA Polymerase II Pre-transcription Events	0	0	0	0	0	0	0	1	0	0	0	Gene Expression & Transcription	Gene Expression Machinery
Tat-mediated elongation of the HIV-1 transcript	0	0	0	0	0	0	0	1	0	0	0	Other	Other / Unclassified
HIV Transcription Elongation	0	0	0	0	0	0	0	1	0	0	0	Gene Expression & Transcription	Gene Expression Machinery
Formation of HIV elongation complex in the absence of HIV Tat	0	0	0	0	0	0	0	1	0	0	0	Other	Other / Unclassified
Formation of HIV-1 elongation complex containing HIV-1 Tat	0	0	0	0	0	0	0	1	0	0	0	Other	Other / Unclassified
CD209 (DC-SIGN) signaling	0	0	0	0	0	0	0	1	0	0	0	Other	Signalling Networks
Pausing and recovery of HIV elongation	0	0	0	0	0	0	0	1	0	0	0	Other	Other / Unclassified
HIV elongation arrest and recovery	0	0	0	0	0	0	0	1	0	0	0	Other	Other / Unclassified
Abortive elongation of HIV-1 transcript in the absence of Tat	0	0	0	0	0	0	0	1	0	0	0	Other	Other / Unclassified
RNA Polymerase II Transcription Elongation	0	0	0	0	0	0	0	1	0	0	0	Gene Expression & Transcription	Gene Expression Machinery
Formation of RNA Pol II elongation complex	0	0	0	0	0	0	0	1	0	0	0	Other	Other / Unclassified
Pausing and recovery of Tat-mediated HIV elongation	0	0	0	0	0	0	0	1	0	0	0	Other	Other / Unclassified
Tat-mediated HIV elongation arrest and recovery	0	0	0	0	0	0	0	1	0	0	0	Other	Other / Unclassified
Processive synthesis on the C-strand of the telomere	0	0	0	0	0	0	0	1	0	0	0	Other	Metabolism & Biosynthesis
Condensation of Prophase Chromosomes	0	0	0	0	0	0	0	1	0	0	0	Other	Other / Unclassified
Base Excision Repair	0	0	0	0	0	0	0	1	0	0	0	Other	Other / Unclassified
SUMOylation of nuclear envelope proteins	0	0	0	0	0	0	0	1	0	0	0	Other	Other / Unclassified
Processing of DNA double-strand break ends	0	0	0	0	0	0	0	1	0	0	0	Other	Other / Unclassified
SUMOylation of DNA methylation proteins	0	0	0	0	0	0	0	1	0	0	0	Post-translational Modifications	Other / Unclassified
SUMOylation of transcription cofactors	0	0	0	0	0	0	0	1	0	0	0	Gene Expression & Transcription	Gene Expression Machinery
tRNA processing	0	0	0	0	0	0	0	1	0	0	0	Other	Other / Unclassified
SUMOylation of chromatin organization proteins	0	0	0	0	0	0	0	1	0	0	0	Other	Other / Unclassified
Nuclear Envelope (NE) Reassembly	0	0	0	0	0	0	0	1	0	0	0	Other	Other / Unclassified
Late endosomal microautophagy	0	0	0	0	0	0	0	1	0	0	0	Cell Death & Survival	Other / Unclassified
Transcriptional regulation by small RNAs	0	0	0	0	0	0	0	1	0	0	0	Gene Expression & Transcription	Gene Expression Machinery
tRNA modification in the nucleus and cytosol	0	0	0	0	0	0	0	1	0	0	0	Post-translational Modifications	Other / Unclassified
Unwinding of DNA	0	0	0	0	0	0	0	1	0	0	0	Other	Other / Unclassified
Late Phase of HIV Life Cycle	0	0	0	0	0	0	0	1	0	0	0	Other	Other / Unclassified
HIV Infection	0	0	0	0	0	0	0	1	0	0	0	Other	Other / Unclassified
HIV Life Cycle	0	0	0	0	0	0	0	1	0	0	0	Other	Other / Unclassified
Nucleotide Excision Repair	0	0	0	0	0	0	0	1	0	0	0	Other	Other / Unclassified
Transcription-Coupled Nucleotide Excision Repair (TC-NER)	0	0	0	0	0	0	0	1	0	0	0	Gene Expression & Transcription	Gene Expression Machinery
DNA Repair	0	0	0	0	0	0	0	1	0	0	0	DNA Damage & Stress Response	DNA Damage & Repair
BMAL1:CLOCK,NPAS2 activates circadian expression	0	0	1	0	0	0	0	1	0	0	0	Other	Other / Unclassified
RUNX1 regulates transcription of genes involved in BCR signaling	0	0	1	0	0	0	0	1	0	0	0	Gene Expression & Transcription	Signalling Networks
Regulation of TP53 Activity through Association with Co-factors	0	0	1	0	0	0	0	1	0	0	0	Other	Other / Unclassified
Synthesis of bile acids and bile salts via 27-hydroxycholesterol	1	0	0	0	1	1	0	0	0	0	0	Other	Metabolism & Biosynthesis
Iron uptake and transport	1	0	0	0	0	1	0	0	1	0	0	Intracellular Transport	Intracellular Transport
Azathioprine ADME	1	0	0	1	0	0	0	0	0	0	1	Drug Metabolism	Other / Unclassified
Signaling by FGFR	1	0	0	0	0	0	0	0	0	0	1	Growth Factor & RTK Signaling	Signalling Networks
Insulin-like Growth Factor-2 mRNA Binding Proteins (IGF2BPs/IMPs/VICKZs) bind RNA	1	0	0	0	0	0	0	0	0	0	1	GPCR & Second Messenger Signaling	GPCR/Second Messenger
Insulin receptor signalling cascade	1	0	0	0	0	0	0	0	0	0	1	Growth Factor & RTK Signaling	Signalling Networks
Glutathione conjugation	1	0	0	0	0	0	1	0	0	0	0	Other	Other / Unclassified
Paracetamol ADME	1	0	0	0	0	0	1	0	0	0	0	Drug Metabolism	Other / Unclassified
Drug ADME	1	0	0	0	0	0	1	0	0	0	0	Drug Metabolism	Other / Unclassified
Cytosolic sulfonation of small molecules	1	0	0	0	0	0	1	0	0	0	0	Other	Other / Unclassified
Phase II - Conjugation of compounds	1	0	0	0	0	0	1	0	0	0	0	Other	Other / Unclassified
Retinoid metabolism and transport	1	0	0	0	0	0	0	0	0	0	0	Metabolism & Biosynthesis	Metabolism & Biosynthesis
COPII-mediated vesicle transport	1	0	0	0	0	0	0	0	0	0	0	Intracellular Transport	Intracellular Transport
Metabolism of steroid hormones	1	0	0	0	0	0	0	0	0	0	0	Metabolism & Biosynthesis	Metabolism & Biosynthesis
Bile acid and bile salt metabolism	1	0	0	0	0	0	0	0	0	0	0	Metabolism & Biosynthesis	Metabolism & Biosynthesis
Signaling by Retinoic Acid	1	0	0	0	0	0	0	0	0	0	0	Other	Signalling Networks
Visual phototransduction	1	0	0	0	0	0	0	0	0	0	0	Other	Other / Unclassified
Synthesis of bile acids and bile salts	1	0	0	0	0	0	0	0	0	0	0	Other	Metabolism & Biosynthesis
Unfolded Protein Response (UPR)	1	0	0	0	0	0	0	0	0	0	0	Other	Other / Unclassified
XBP1(S) activates chaperone genes	1	0	0	0	0	0	0	0	0	0	0	DNA Damage & Stress Response	Other / Unclassified
Na+/Cl- dependent neurotransmitter transporters	1	0	0	0	0	0	0	0	0	0	0	Intracellular Transport	Intracellular Transport
PI3K/AKT Signaling in Cancer	1	0	0	0	0	0	0	0	0	0	0	Other	Signalling Networks
RA biosynthesis pathway	1	0	0	0	0	0	0	0	0	0	0	Metabolism & Biosynthesis	Metabolism & Biosynthesis
FGFR1 mutant receptor activation	1	0	0	0	0	0	0	0	0	0	0	Growth Factor & RTK Signaling	Other / Unclassified
Synthesis of bile acids and bile salts via 7alpha-hydroxycholesterol	1	0	0	0	0	0	0	0	0	0	0	Other	Metabolism & Biosynthesis
Constitutive Signaling by Aberrant PI3K in Cancer	1	0	0	0	0	0	0	0	0	0	0	Other	Signalling Networks
IRE1alpha activates chaperones	1	0	0	0	0	0	0	0	0	0	0	DNA Damage & Stress Response	Other / Unclassified
Creatine metabolism	1	0	0	0	0	0	0	0	0	0	0	Metabolism & Biosynthesis	Metabolism & Biosynthesis
Synthesis of bile acids and bile salts via 24-hydroxycholesterol	1	0	0	0	0	0	0	0	0	0	0	Other	Metabolism & Biosynthesis
Signaling by activated point mutants of FGFR3	1	0	0	0	0	0	0	0	0	0	0	Growth Factor & RTK Signaling	Signalling Networks
FGFR3 mutant receptor activation	1	0	0	0	0	0	0	0	0	0	0	Growth Factor & RTK Signaling	Other / Unclassified
IRS-related events triggered by IGF1R	1	0	0	0	0	0	0	0	0	0	0	Other	Other / Unclassified
PI3K Cascade	1	0	0	0	0	0	0	0	0	0	0	Other	Other / Unclassified
IRS-mediated signalling	1	0	0	0	0	0	0	0	0	0	0	Other	Signalling Networks
Metabolism of steroids	1	1	0	0	0	0	0	0	0	0	0	Metabolism & Biosynthesis	Metabolism & Biosynthesis
Cytochrome P450 - arranged by substrate type	1	1	0	0	0	0	1	0	0	0	0	Other	Other / Unclassified
Phase I - Functionalization of compounds	1	1	0	0	0	0	1	0	0	0	0	Other	Other / Unclassified
Xenobiotics	1	1	0	0	0	0	1	0	0	0	0	Other	Other / Unclassified
Biological oxidations	1	1	0	0	0	0	1	0	0	0	0	Metabolism & Biosynthesis	Other / Unclassified
Miscellaneous substrates	1	1	0	0	0	0	1	0	0	0	0	Other	Other / Unclassified
Fatty acid metabolism	0	1	0	0	0	0	1	0	0	0	0	Metabolism & Biosynthesis	Metabolism & Biosynthesis
Metabolism of lipids	0	1	0	0	0	0	1	0	0	0	0	Metabolism & Biosynthesis	Metabolism & Biosynthesis
Binding and Uptake of Ligands by Scavenger Receptors	0	0	0	0	0	0	1	0	0	0	0	Growth Factor & RTK Signaling	Other / Unclassified
Phospholipid metabolism	0	0	0	0	0	0	1	0	0	0	0	Metabolism & Biosynthesis	Metabolism & Biosynthesis
Extracellular matrix organization	0	0	0	0	0	0	1	0	0	0	0	Other	Cell Adhesion & ECM
Glycerophospholipid biosynthesis	0	0	0	0	0	0	1	0	0	0	0	Metabolism & Biosynthesis	Metabolism & Biosynthesis
Protein localization	0	0	0	0	0	1	1	0	0	0	0	Other	Other / Unclassified
Collagen biosynthesis and modifying enzymes	0	0	0	0	1	1	1	0	0	0	0	Metabolism & Biosynthesis	Metabolism & Biosynthesis
Fatty acyl-CoA biosynthesis	0	0	0	0	1	1	1	0	0	0	0	Metabolism & Biosynthesis	Metabolism & Biosynthesis
Translation	1	0	0	0	0	1	0	1	0	1	0	Protein Synthesis	Gene Expression Machinery
Signaling by FGFR1 in disease	1	0	0	0	0	0	0	1	0	1	0	Growth Factor & RTK Signaling	Signalling Networks
N-Glycan antennae elongation	0	0	0	1	1	1	0	0	0	1	1	Glycan Processing	Other / Unclassified
RUNX3 regulates YAP1-mediated transcription	0	0	0	0	1	1	0	0	0	0	1	Gene Expression & Transcription	Gene Expression Machinery
YAP1- and WWTR1 (TAZ)-stimulated gene expression	0	0	0	0	1	1	0	0	0	0	1	Gene Expression & Transcription	Gene Expression Machinery
Defective Intrinsic Pathway for Apoptosis	0	0	0	0	0	1	0	0	0	0	1	Cell Death & Survival	Cell Death & Survival
Hedgehog 'on' state	0	0	0	0	0	1	0	0	0	1	1	Developmental & Differentiation Pathways	Other / Unclassified
Transcriptional regulation by RUNX3	0	0	0	0	0	1	0	0	0	1	1	Gene Expression & Transcription	Gene Expression Machinery
SRP-dependent cotranslational protein targeting to membrane	1	0	1	0	0	1	0	0	0	1	0	Protein Synthesis	Gene Expression Machinery
tRNA Aminoacylation	1	0	1	0	0	1	0	0	0	1	0	Other	Other / Unclassified
Beta-catenin independent WNT signaling	0	0	0	0	0	1	0	0	0	1	0	Developmental & Differentiation Pathways	Signalling Networks
Nervous system development	0	0	0	0	0	1	0	0	0	1	0	Developmental & Differentiation Pathways	Other / Unclassified
Sema4D induced cell migration and growth-cone collapse	0	0	0	0	0	1	0	0	0	1	0	Other	Other / Unclassified
Aerobic respiration and respiratory electron transport	0	0	0	0	0	1	0	0	0	1	0	Intracellular Transport	Intracellular Transport
TNFR2 non-canonical NF-kB pathway	0	0	0	0	0	1	0	0	0	1	0	Immune & Inflammatory Signaling	Signalling Networks
The role of GTSE1 in G2/M progression after G2 checkpoint	0	0	0	0	0	1	0	0	0	1	0	Cell Cycle & Division	Other / Unclassified
Transcriptional regulation by RUNX2	0	0	0	0	0	1	0	0	0	1	0	Gene Expression & Transcription	Gene Expression Machinery
Axon guidance	0	0	0	0	0	1	0	0	0	1	0	Developmental & Differentiation Pathways	Other / Unclassified
Hedgehog 'off' state	0	0	0	0	0	1	0	0	0	1	0	Developmental & Differentiation Pathways	Other / Unclassified
Formation of paraxial mesoderm	0	0	0	0	0	1	0	0	0	1	0	Developmental & Differentiation Pathways	Other / Unclassified
Downstream signaling events of B Cell Receptor (BCR)	0	0	0	0	0	1	0	0	0	1	0	Growth Factor & RTK Signaling	Signalling Networks
UCH proteinases	0	0	0	0	0	1	0	0	0	1	0	Other	Other / Unclassified
Cellular response to hypoxia	0	0	0	0	0	1	0	0	0	1	0	Other	Other / Unclassified
Formation of the ternary complex, and subsequently, the 43S complex	0	0	0	0	0	1	0	0	0	1	0	Other	Other / Unclassified
Respiratory electron transport	0	0	0	0	0	1	0	0	0	1	0	Intracellular Transport	Intracellular Transport
Regulation of PTEN stability and activity	0	0	0	0	0	1	0	0	0	1	0	Other	Other / Unclassified
L13a-mediated translational silencing of Ceruloplasmin expression	0	0	0	0	0	1	0	0	0	1	0	Protein Synthesis	Gene Expression Machinery
GTP hydrolysis and joining of the 60S ribosomal subunit	0	0	0	0	0	1	0	0	0	1	0	Other	Other / Unclassified
Cyclin E associated events during G1/S transition	0	0	0	0	0	1	0	0	0	1	0	Other	Other / Unclassified
Hedgehog ligand biogenesis	0	0	0	0	0	1	0	0	0	1	0	Developmental & Differentiation Pathways	Other / Unclassified
Activation of NF-kappaB in B cells	0	0	0	0	0	1	0	0	0	1	0	Other	Other / Unclassified
Metabolism of polyamines	0	0	0	0	0	1	0	0	0	1	0	Metabolism & Biosynthesis	Metabolism & Biosynthesis
p53-Dependent G1/S DNA damage checkpoint	0	0	0	0	0	1	0	0	0	1	0	Cell Cycle & Division	DNA Damage & Repair
p53-Dependent G1 DNA Damage Response	0	0	0	0	0	1	0	0	0	1	0	DNA Damage & Stress Response	DNA Damage & Repair
RHO GTPases Activate ROCKs	0	0	0	0	0	1	0	0	0	1	0	Cytoskeleton & Motility	Other / Unclassified
Ribosomal scanning and start codon recognition	0	0	0	0	0	1	0	0	0	1	0	Other	Other / Unclassified
Eukaryotic Translation Initiation	0	0	0	0	0	1	0	0	0	1	0	Protein Synthesis	Gene Expression Machinery
Cap-dependent Translation Initiation	0	0	0	0	0	1	0	0	0	1	0	Protein Synthesis	Gene Expression Machinery
Translation initiation complex formation	0	0	0	0	0	1	0	0	0	1	0	Protein Synthesis	Gene Expression Machinery
Cyclin A:Cdk2-associated events at S phase entry	0	0	0	0	0	1	0	0	0	1	0	Other	Other / Unclassified
Somitogenesis	0	0	0	0	0	1	0	0	0	1	0	Other	Other / Unclassified
Dectin-1 mediated noncanonical NF-kB signaling	0	0	0	0	0	1	0	0	0	1	0	Immune & Inflammatory Signaling	Signalling Networks
Signaling by ROBO receptors	0	0	0	0	0	1	0	0	0	1	0	Growth Factor & RTK Signaling	Signalling Networks
Hh mutants abrogate ligand secretion	0	0	0	0	0	1	0	0	0	1	0	Other	Other / Unclassified
PCP/CE pathway	0	0	0	0	0	1	0	0	0	1	0	Other	Signalling Networks
G1/S DNA Damage Checkpoints	0	0	0	0	0	1	0	0	0	1	0	Cell Cycle & Division	DNA Damage & Repair
Oxygen-dependent proline hydroxylation of Hypoxia-inducible Factor Alpha	0	0	0	0	0	1	0	0	0	1	0	Other	Other / Unclassified
Regulation of RAS by GAPs	0	0	0	0	0	1	0	0	0	1	0	Other	Other / Unclassified
NIK-->noncanonical NF-kB signaling	0	0	0	0	0	1	0	0	0	1	0	Immune & Inflammatory Signaling	Signalling Networks
Hh mutants are degraded by ERAD	0	0	0	0	0	1	0	0	0	1	0	Other	Other / Unclassified
Regulation of expression of SLITs and ROBOs	0	0	0	0	0	1	0	0	0	1	0	Other	Other / Unclassified
Regulation of RUNX3 expression and activity	0	0	0	0	0	1	0	0	0	1	0	Other	Other / Unclassified
Stabilization of p53	0	0	0	0	0	1	0	0	0	1	0	Other	Other / Unclassified
Cross-presentation of soluble exogenous antigens (endosomes)	0	0	0	0	0	1	0	0	0	1	0	Other	Other / Unclassified
CDK-mediated phosphorylation and removal of Cdc6	0	0	0	0	0	1	0	0	0	1	0	Post-translational Modifications	Other / Unclassified
Asymmetric localization of PCP proteins	0	0	0	0	0	1	0	0	0	1	0	Other	Other / Unclassified
APC/C:Cdh1 mediated degradation of Cdc20 and other APC/C:Cdh1 targeted proteins in late mitosis/early G1	0	0	0	0	0	1	0	0	0	1	0	Metabolism & Biosynthesis	Cell Cycle
Regulation of RUNX2 expression and activity	0	0	0	0	0	1	0	0	0	1	0	Other	Other / Unclassified
SCF(Skp2)-mediated degradation of p27/p21	0	0	0	0	0	1	0	0	0	1	0	Metabolism & Biosynthesis	Metabolism & Biosynthesis
Degradation of AXIN	0	0	0	0	0	1	0	0	0	1	0	Metabolism & Biosynthesis	Metabolism & Biosynthesis
SCF-beta-TrCP mediated degradation of Emi1	0	0	0	0	0	1	0	0	0	1	0	Metabolism & Biosynthesis	Metabolism & Biosynthesis
Signaling by NOTCH4	0	0	0	0	0	1	0	0	0	1	0	Developmental & Differentiation Pathways	Signalling Networks
Degradation of GLI2 by the proteasome	0	0	0	0	0	1	0	0	0	1	0	Metabolism & Biosynthesis	Metabolism & Biosynthesis
GLI3 is processed to GLI3R by the proteasome	0	0	0	0	0	1	0	0	0	1	0	Other	Other / Unclassified
Degradation of CRY and PER proteins	0	0	0	0	0	1	0	0	0	1	0	Metabolism & Biosynthesis	Metabolism & Biosynthesis
Antigen processing: Ub, ATP-independent proteasomal degradation	0	0	0	0	0	1	0	0	0	1	0	Metabolism & Biosynthesis	Metabolism & Biosynthesis
Autodegradation of the E3 ubiquitin ligase COP1	0	0	0	0	0	1	0	0	0	1	0	Metabolism & Biosynthesis	Metabolism & Biosynthesis
Vpu mediated degradation of CD4	0	0	0	0	0	1	0	0	0	1	0	Metabolism & Biosynthesis	Metabolism & Biosynthesis
APC/C:Cdc20 mediated degradation of Securin	0	0	0	0	0	1	0	0	0	1	0	Metabolism & Biosynthesis	Metabolism & Biosynthesis
Negative regulation of NOTCH4 signaling	0	0	0	0	0	1	0	0	0	1	0	Developmental & Differentiation Pathways	Signalling Networks
Autodegradation of Cdh1 by Cdh1:APC/C	0	0	0	0	0	1	0	0	0	1	0	Metabolism & Biosynthesis	Metabolism & Biosynthesis
APC:Cdc20 mediated degradation of cell cycle proteins prior to satisfation of the cell cycle checkpoint	0	0	0	0	0	1	0	0	0	1	0	Metabolism & Biosynthesis	Cell Cycle
Cdc20:Phospho-APC/C mediated degradation of Cyclin A	0	0	0	0	0	1	0	0	0	1	0	Metabolism & Biosynthesis	Metabolism & Biosynthesis
Degradation of DVL	0	0	0	0	0	1	0	0	0	1	0	Metabolism & Biosynthesis	Metabolism & Biosynthesis
GSK3B and BTRC:CUL1-mediated-degradation of NFE2L2	0	0	0	0	0	1	0	0	0	1	0	Metabolism & Biosynthesis	Metabolism & Biosynthesis
Synthesis of very long-chain fatty acyl-CoAs	0	0	0	0	0	1	0	0	0	1	0	Other	Metabolism & Biosynthesis
AUF1 (hnRNP D0) binds and destabilizes mRNA	0	0	0	0	0	1	0	0	0	1	0	Other	Other / Unclassified
Vif-mediated degradation of APOBEC3G	0	0	0	0	0	1	0	0	0	1	0	Metabolism & Biosynthesis	Metabolism & Biosynthesis
Regulation of Apoptosis	0	0	0	0	0	1	0	0	0	1	0	Cell Death & Survival	Cell Death & Survival
FBXL7 down-regulates AURKA during mitotic entry and in early mitosis	0	0	0	0	0	1	0	0	0	1	0	Cell Cycle & Division	Cell Cycle
Degradation of GLI1 by the proteasome	0	0	0	0	0	1	0	0	0	1	0	Metabolism & Biosynthesis	Metabolism & Biosynthesis
p53-Independent DNA Damage Response	0	0	0	0	0	1	0	0	0	1	0	DNA Damage & Stress Response	DNA Damage & Repair
Ubiquitin Mediated Degradation of Phosphorylated Cdc25A	0	0	0	0	0	1	0	0	0	1	0	Metabolism & Biosynthesis	Metabolism & Biosynthesis
p53-Independent G1/S DNA damage checkpoint	0	0	0	0	0	1	0	0	0	1	0	Cell Cycle & Division	DNA Damage & Repair
Ubiquitin-dependent degradation of Cyclin D	0	0	0	0	0	1	0	0	0	1	0	Metabolism & Biosynthesis	Metabolism & Biosynthesis
Degradation of beta-catenin by the destruction complex	0	0	0	0	0	1	0	0	0	1	0	Metabolism & Biosynthesis	Metabolism & Biosynthesis
Metabolism of proteins	0	0	0	0	0	1	0	0	0	1	0	Metabolism & Biosynthesis	Metabolism & Biosynthesis
Regulation of activated PAK-2p34 by proteasome mediated degradation	0	0	0	0	0	1	0	0	0	1	0	Metabolism & Biosynthesis	Metabolism & Biosynthesis
Proteasome assembly	0	0	0	0	0	1	0	0	0	1	0	Other	Other / Unclassified
Mitochondrial protein degradation	0	0	0	0	0	1	0	0	0	1	0	Metabolism & Biosynthesis	Metabolism & Biosynthesis
Regulation of mRNA stability by proteins that bind AU-rich elements	0	0	0	0	0	1	0	0	0	1	0	Other	Other / Unclassified
Regulation of ornithine decarboxylase (ODC)	0	0	1	0	0	1	0	0	0	1	0	Other	Other / Unclassified
ABC-family proteins mediated transport	0	0	1	0	0	1	0	0	0	1	0	Intracellular Transport	Intracellular Transport
Defective CFTR causes cystic fibrosis	0	0	1	0	0	1	0	0	0	1	0	Other	Other / Unclassified
Nuclear Receptor transcription pathway	0	0	1	0	0	1	0	0	0	0	0	Growth Factor & RTK Signaling	Signalling Networks
Metabolism of fat-soluble vitamins	0	0	0	0	0	1	0	0	0	0	0	Metabolism & Biosynthesis	Metabolism & Biosynthesis
Mitochondrial biogenesis	0	0	0	0	0	1	0	0	0	0	0	Other	Other / Unclassified
Signaling by NOTCH	0	0	0	0	0	1	0	0	0	0	0	Developmental & Differentiation Pathways	Signalling Networks
RHO GTPases Activate Rhotekin and Rhophilins	0	0	0	0	0	1	0	0	0	0	0	Cytoskeleton & Motility	Other / Unclassified
ISG15 antiviral mechanism	0	0	0	0	0	1	0	0	0	0	0	Other	Other / Unclassified
Chondroitin sulfate biosynthesis	0	0	0	0	0	1	0	0	0	0	0	Metabolism & Biosynthesis	Metabolism & Biosynthesis
SARS-CoV-2 modulates host translation machinery	0	0	0	0	0	1	0	0	0	0	0	Protein Synthesis	Gene Expression Machinery
Metabolism of vitamin K	0	0	0	0	0	1	0	0	0	0	0	Metabolism & Biosynthesis	Metabolism & Biosynthesis
RHO GTPases activate CIT	0	0	0	0	0	1	0	0	0	0	0	Cytoskeleton & Motility	Other / Unclassified
Post-translational protein phosphorylation	0	0	0	0	0	1	0	0	0	0	0	Post-translational Modifications	Gene Expression Machinery
Dopamine Neurotransmitter Release Cycle	0	0	0	0	0	1	0	0	0	0	0	Other	Other / Unclassified
Ubiquinol biosynthesis	0	0	0	0	0	1	0	0	0	0	0	Metabolism & Biosynthesis	Metabolism & Biosynthesis
Complex IV assembly	0	0	0	0	0	1	0	0	0	0	0	Other	Other / Unclassified
Vitamin B5 (pantothenate) metabolism	0	0	0	0	0	1	0	0	0	0	0	Metabolism & Biosynthesis	Metabolism & Biosynthesis
EPH-Ephrin signaling	0	0	0	0	0	1	0	0	0	0	0	Other	Signalling Networks
Recycling of eIF2:GDP	0	0	0	0	0	1	0	0	0	0	0	Cytoskeleton & Motility	Other / Unclassified
RHO GTPases activate PAKs	0	0	0	0	0	1	0	0	0	0	0	Cytoskeleton & Motility	Other / Unclassified
Cristae formation	0	0	0	0	0	1	0	0	0	0	0	Other	Other / Unclassified
SLBP Dependent Processing of Replication-Dependent Histone Pre-mRNAs	0	0	0	0	0	1	0	0	0	0	0	Cell Cycle & Division	Other / Unclassified
SLBP independent Processing of Histone Pre-mRNAs	0	0	0	0	0	1	0	0	0	0	0	Other	Other / Unclassified
Mitochondrial protein import	0	0	0	0	0	1	0	0	0	0	0	Other	Other / Unclassified
Formation of ATP by chemiosmotic coupling	0	0	0	0	0	1	0	0	0	0	0	Other	Other / Unclassified
Metabolism	1	0	0	0	0	0	1	0	0	1	0	Metabolism & Biosynthesis	Metabolism & Biosynthesis
Antigen processing-Cross presentation	1	0	0	0	0	0	0	0	0	1	0	Other	Other / Unclassified
ER-Phagosome pathway	1	0	0	0	0	0	0	0	0	1	0	Other	Signalling Networks
Transport to the Golgi and subsequent modification	1	0	0	0	0	0	0	0	0	1	0	Post-translational Modifications	Intracellular Transport
Signaling by FGFR3 in disease	1	0	0	0	0	0	0	0	0	1	0	Growth Factor & RTK Signaling	Signalling Networks
Downstream signaling of activated FGFR4	0	0	0	0	0	0	0	0	0	1	0	Growth Factor & RTK Signaling	Signalling Networks
DAP12 signaling	0	0	0	0	0	0	0	0	0	1	0	Other	Signalling Networks
SHC1 events in ERBB4 signaling	0	0	0	0	0	0	0	0	0	1	0	Growth Factor & RTK Signaling	Signalling Networks
GRB2 events in ERBB2 signaling	0	0	0	0	0	0	0	0	0	1	0	Growth Factor & RTK Signaling	Signalling Networks
Signaling by Erythropoietin	0	0	0	0	0	0	0	0	0	1	0	Other	Signalling Networks
Downstream signaling of activated FGFR3	0	0	0	0	0	0	0	0	0	1	0	Growth Factor & RTK Signaling	Signalling Networks
PTK6 Regulates RHO GTPases, RAS GTPase and MAP kinases	0	0	0	0	0	0	0	0	0	1	0	Cytoskeleton & Motility	Signalling Networks
Citric acid cycle (TCA cycle)	0	0	0	0	0	0	0	0	0	1	0	Other	Other / Unclassified
Signaling by NTRK2 (TRKB)	0	0	0	0	0	0	0	0	0	1	0	Growth Factor & RTK Signaling	Signalling Networks
Erythropoietin activates RAS	0	0	0	0	0	0	0	0	0	1	0	Other	Other / Unclassified
Signaling by PDGFRA transmembrane, juxtamembrane and kinase domain mutants	0	0	0	0	0	0	0	0	0	1	0	Growth Factor & RTK Signaling	Signalling Networks
Signaling by PDGFRA extracellular domain mutants	0	0	0	0	0	0	0	0	0	1	0	Growth Factor & RTK Signaling	Signalling Networks
SHC1 events in EGFR signaling	0	0	0	0	0	0	0	0	0	1	0	Growth Factor & RTK Signaling	Signalling Networks
Ub-specific processing proteases	0	0	0	0	0	0	0	0	0	1	0	Other	Other / Unclassified
RAS processing	0	0	0	0	0	0	0	0	0	1	0	Other	Other / Unclassified
C-type lectin receptors (CLRs)	0	0	0	0	0	0	0	0	0	1	0	Growth Factor & RTK Signaling	Other / Unclassified
Interleukin-1 signaling	0	0	0	0	0	0	0	0	0	1	0	Immune & Inflammatory Signaling	Signalling Networks
Signaling by FLT3 ITD and TKD mutants	0	0	0	0	0	0	0	0	0	1	0	Other	Signalling Networks
Circadian clock	0	0	0	0	0	0	0	0	0	1	0	Other	Other / Unclassified
Transcriptional regulation by RUNX1	0	0	0	0	0	0	0	0	0	1	0	Gene Expression & Transcription	Gene Expression Machinery
Activated NTRK2 signals through FRS2 and FRS3	0	0	0	0	0	0	0	0	0	1	0	Growth Factor & RTK Signaling	Other / Unclassified
Trafficking and processing of endosomal TLR	0	0	0	0	0	0	0	0	0	1	0	Immune & Inflammatory Signaling	Other / Unclassified
MET activates RAS signaling	0	0	0	0	0	0	0	0	0	1	0	Other	Signalling Networks
GRB2 events in EGFR signaling	0	0	0	0	0	0	0	0	0	1	0	Growth Factor & RTK Signaling	Signalling Networks
RUNX3 regulates p14-ARF	0	0	0	0	0	0	0	0	0	1	0	Other	Other / Unclassified
Signaling by PDGFR in disease	0	0	0	0	0	0	0	0	0	1	0	Growth Factor & RTK Signaling	Signalling Networks
Signaling by NTRK3 (TRKC)	0	0	0	0	0	0	0	0	0	1	0	Growth Factor & RTK Signaling	Signalling Networks
Ribavirin ADME	0	0	0	0	0	0	0	0	0	1	0	Drug Metabolism	Other / Unclassified
Mitochondrial calcium ion transport	0	0	0	0	0	0	0	0	0	1	0	GPCR & Second Messenger Signaling	Intracellular Transport
Signaling by FGFR2	0	0	0	0	0	0	0	0	0	1	0	Growth Factor & RTK Signaling	Signalling Networks
Mitochondrial Fatty Acid Beta-Oxidation	0	0	0	0	0	0	0	0	0	1	0	Metabolism & Biosynthesis	Other / Unclassified
TCR signaling	0	0	0	0	0	0	0	0	0	1	0	Other	Signalling Networks
Signaling by the B Cell Receptor (BCR)	0	0	0	0	0	0	0	0	0	1	0	Growth Factor & RTK Signaling	Signalling Networks
Propionyl-CoA catabolism	0	0	0	0	0	0	0	0	0	1	0	Metabolism & Biosynthesis	Metabolism & Biosynthesis
Downstream TCR signaling	0	0	0	0	0	0	0	0	0	1	0	Other	Signalling Networks
EGFR Transactivation by Gastrin	0	0	0	0	0	0	0	0	0	1	0	Growth Factor & RTK Signaling	Other / Unclassified
Metabolism of amino acids and derivatives	0	0	0	0	0	0	0	0	0	1	0	Metabolism & Biosynthesis	Metabolism & Biosynthesis
Estrogen-stimulated signaling through PRKCZ	0	0	0	0	0	0	0	0	0	1	0	Other	Signalling Networks
Hypusine synthesis from eIF5A-lysine	0	0	0	0	0	0	0	0	0	1	0	Other	Metabolism & Biosynthesis
Smooth Muscle Contraction	0	0	0	0	0	0	0	0	0	1	0	Other	Other / Unclassified
Activation of RAS in B cells	0	0	0	0	0	0	0	0	0	1	0	Other	Other / Unclassified
CLEC7A (Dectin-1) signaling	0	0	0	0	0	0	0	0	0	1	0	Other	Signalling Networks
Signaling by EGFR in Cancer	0	0	0	0	0	0	0	0	0	1	0	Growth Factor & RTK Signaling	Signalling Networks
Signaling by FLT3 fusion proteins	0	0	0	0	0	0	0	0	0	1	0	Other	Signalling Networks
Cellular response to chemical stress	0	0	0	0	0	0	0	0	0	1	0	DNA Damage & Stress Response	Other / Unclassified
Sema4D in semaphorin signaling	0	0	0	0	0	0	0	0	0	1	0	Other	Signalling Networks
VEGFR2 mediated cell proliferation	0	0	0	0	0	0	0	0	0	1	0	Growth Factor & RTK Signaling	Other / Unclassified
SOS-mediated signalling	0	0	0	0	0	0	0	0	0	1	0	Other	Signalling Networks
FLT3 signaling in disease	0	0	0	0	0	0	0	0	0	1	0	Other	Signalling Networks
Nuclear events mediated by NFE2L2	0	0	0	0	0	0	0	0	0	1	0	Other	Other / Unclassified
KEAP1-NFE2L2 pathway	0	0	0	0	0	0	0	0	0	1	0	Other	Signalling Networks
Signaling by FGFR4 in disease	0	0	0	0	0	0	0	0	0	1	0	Growth Factor & RTK Signaling	Signalling Networks
RAS signaling downstream of NF1 loss-of-function variants	0	0	0	0	0	0	0	0	0	1	0	Other	Signalling Networks
N-glycan antennae elongation in the medial/trans-Golgi	0	0	0	0	0	0	0	0	0	1	0	Glycan Processing	Other / Unclassified
RUNX1 regulates transcription of genes involved in differentiation of HSCs	0	0	0	0	0	0	0	0	0	1	0	Gene Expression & Transcription	Gene Expression Machinery
Complex I biogenesis	0	0	0	0	0	0	0	0	0	1	0	Other	Other / Unclassified
Formation of a pool of free 40S subunits	0	0	0	0	0	0	0	0	0	1	0	Other	Other / Unclassified
ABC transporter disorders	0	0	1	0	0	0	0	0	0	1	0	Intracellular Transport	Intracellular Transport
Maturation of spike protein	0	0	1	0	0	0	0	0	0	1	0	Other	Other / Unclassified
PTEN Regulation	0	0	1	0	0	0	0	0	0	1	0	Other	Other / Unclassified
MAPK6/MAPK4 signaling	0	0	1	0	0	1	0	0	1	1	0	Other	Signalling Networks
Cyclin D associated events in G1	0	0	0	0	0	0	0	0	1	1	0	Other	Other / Unclassified
Semaphorin interactions	0	0	0	0	0	0	0	0	1	1	0	Other	Other / Unclassified
G1 Phase	0	0	0	0	0	0	0	0	1	1	0	Other	Other / Unclassified
APC/C:Cdc20 mediated degradation of mitotic proteins	0	0	0	0	0	1	0	0	1	1	0	Metabolism & Biosynthesis	Metabolism & Biosynthesis
Activation of APC/C and APC/C:Cdc20 mediated degradation of mitotic proteins	0	0	0	0	0	1	0	0	1	1	0	Metabolism & Biosynthesis	Metabolism & Biosynthesis
Separation of Sister Chromatids	0	0	0	1	1	0	0	0	1	1	0	Other	Other / Unclassified
Cation-coupled Chloride cotransporters	0	0	1	0	1	1	0	1	1	0	0	Intracellular Transport	Intracellular Transport
G1/S Transition	0	0	1	0	1	1	0	1	1	1	0	Other	Other / Unclassified
Mitotic G1 phase and G1/S transition	0	0	1	0	1	1	0	1	1	1	0	Other	Other / Unclassified
Insulin receptor recycling	0	0	0	0	0	1	0	1	1	0	0	Growth Factor & RTK Signaling	Other / Unclassified
Regulation of mitotic cell cycle	0	0	0	0	0	1	0	1	1	1	0	Cell Cycle & Division	Cell Cycle
Regulation of APC/C activators between G1/S and early anaphase	0	0	0	0	0	1	0	1	1	1	0	Other	Other / Unclassified
APC/C-mediated degradation of cell cycle proteins	0	0	0	0	0	1	0	1	1	1	0	Metabolism & Biosynthesis	Cell Cycle
Orc1 removal from chromatin	0	0	0	0	1	1	0	1	0	1	0	Other	Other / Unclassified
Switching of origins to a post-replicative state	0	0	0	0	1	1	0	1	1	1	0	Other	Other / Unclassified
Synthesis of DNA	0	0	0	0	1	1	0	1	1	1	0	Other	Metabolism & Biosynthesis
DNA Replication Pre-Initiation	0	0	0	0	1	1	0	1	1	1	0	Cell Cycle & Division	Other / Unclassified

## Sheet: KEGG_population
Pathway name/Daphnia population	Semipristine	Eutrophic	Pesticides	Recovery	Functional classification	Functional process
Steroid biosynthesis	0	1	0	0	Metabolism & Transport	Lipid Metabolism
Fatty acid elongation	0	1	0	0	Metabolism & Transport	Lipid Metabolism
Biosynthesis of unsaturated fatty acids	0	1	0	0	Metabolism & Transport	Lipid Metabolism
Porphyrin metabolism	0	1	0	0	Metabolism & Transport	Nucleotide/Porphyrin Metabolism
Glycerolipid metabolism	1	1	0	0	Metabolism & Transport	Lipid Metabolism
Cytoskeleton in muscle cells	1	1	0	0	Other / Unclassified	Other / Unclassified
NGlycan biosynthesis	1	1	0	0	Metabolism & Transport	Glycan Metabolism
Wnt signaling pathway	0	1	1	1	Cell Signaling & Communication	Cell Signaling
Biosynthesis of cofactors	0	1	0	0	Metabolism & Transport	General Biosynthesis & Degradation
Metabolic pathways	0	1	1	1	Other / Unclassified	Other / Unclassified
Proteasome	0	0	1	0	Other / Unclassified	Other / Unclassified
Pyruvate metabolism	0	0	1	0	Metabolism & Transport	Other / Unclassified
Valine_ leucine and isoleucine degradation	0	0	1	0	Metabolism & Transport	General Biosynthesis & Degradation
Arginine and proline metabolism	0	0	1	0	Metabolism & Transport	Other / Unclassified
AminoacyltRNA biosynthesis	0	0	1	0	Metabolism & Transport	General Biosynthesis & Degradation
Biosynthesis of amino acids	0	0	1	0	Metabolism & Transport	Amino Acid Metabolism
Ribosome	1	0	1	0	Gene Expression & Regulation	Gene Expression Machinery
SNARE interactions in vesicular transport	0	0	1	0	Cell Signaling & Communication	Cell Signaling
Oxidative phosphorylation	1	0	1	0	Metabolism & Transport	Energy Metabolism
Mismatch repair	0	0	1	0	Other / Unclassified	Other / Unclassified
Carbon metabolism	0	0	1	0	Metabolism & Transport	Other / Unclassified
Peroxisome	0	0	1	0	Other / Unclassified	Other / Unclassified
Homologous recombination	0	0	1	0	Other / Unclassified	Other / Unclassified
Base excision repair	0	0	1	0	Other / Unclassified	Other / Unclassified
TGFbeta signaling pathway	0	0	1	1	Cell Signaling & Communication	Cell Signaling
Nucleotide excision repair	0	0	1	0	Other / Unclassified	Nucleotide/Porphyrin Metabolism
Nucleotide metabolism	1	0	1	1	Metabolism & Transport	Nucleotide/Porphyrin Metabolism
Autophagy animal	0	0	1	0	Other / Unclassified	Other / Unclassified
DNA replication	0	0	1	0	Other / Unclassified	Other / Unclassified
Protein processing in endoplasmic reticulum	1	0	1	0	Other / Unclassified	Other / Unclassified
mTOR signaling pathway	0	0	1	0	Cell Signaling & Communication	Cell Signaling
Purine metabolism	1	0	1	1	Metabolism & Transport	Other / Unclassified
Endocytosis	0	0	1	0	Other / Unclassified	Other / Unclassified
Tryptophan metabolism	0	0	0	1	Metabolism & Transport	Other / Unclassified
Spliceosome	1	0	0	0	Gene Expression & Regulation	Gene Expression Machinery
Nucleocytoplasmic transport	1	0	0	0	Metabolism & Transport	Other / Unclassified
Notch signaling pathway	1	0	0	0	Cell Signaling & Communication	Cell Signaling
Protein export	1	0	0	0	Other / Unclassified	Other / Unclassified
Glycerophospholipid metabolism	1	0	0	0	Metabolism & Transport	Lipid Metabolism
Glutathione metabolism	1	0	0	0	Metabolism & Transport	Other / Unclassified

## Sheet: KEGG_genotypes
Pathway name/Daphnia genotype	LR3_88_1	LR2_54_1	LR2_48_2	LR2_48_1	LRV13_2	LRV12.5_1	LRV12_4	LRV9.5_3	LRV7.5_4	LRV2.5_9	LRV2_1	Functional classification	Functional process
Starch and sucrose metabolism	0	0	0	0	1	1	0	0	0	0	0	Metabolism	Carbohydrate Metabolism
Sphingolipid metabolism	0	0	0	0	0	1	0	1	0	0	0	Metabolism	Lipid Metabolism
Mannose type Oglycan biosynthesis	0	0	0	0	0	1	0	0	0	0	1	Metabolism	Glycan Metabolism
Nucleocytoplasmic transport	0	0	1	0	0	1	0	0	0	1	1	Metabolism	Transport Processes
Protein export	1	0	1	0	0	1	0	0	0	1	0	Other / Unclassified	Transport Processes
Biosynthesis of unsaturated fatty acids	0	0	0	1	1	1	0	1	0	1	0	Metabolism	Lipid Metabolism
Retinol metabolism	0	0	0	0	0	1	0	0	0	0	0	Metabolism	Other / Unclassified
Proteasome	0	0	0	0	0	1	0	0	0	1	0	Other / Unclassified	Other / Unclassified
Lysosome	0	1	1	1	1	1	0	0	1	0	1	Cellular Processes	Other / Unclassified
Oxidative phosphorylation	0	0	1	1	0	1	0	0	1	1	0	Other / Unclassified	Energy Metabolism
Ribosome	0	0	0	1	0	1	0	0	1	0	1	Genetic Information Processing	Other / Unclassified
Biosynthesis of cofactors	0	0	0	0	0	1	1	0	0	1	0	Metabolism	General Biosynthesis & Degradation
Metabolic pathways	0	0	1	0	1	1	0	1	0	1	0	Metabolism	Other / Unclassified
ECMreceptor interaction	0	0	0	0	1	0	1	0	1	0	0	Environmental Information Processing	Signalling Pathways
Glutathione metabolism	0	1	1	0	0	0	1	0	0	0	0	Metabolism	Other / Unclassified
Protein processing in endoplasmic reticulum	1	0	1	0	0	0	1	1	1	0	0	Cellular Processes	Other / Unclassified
One carbon pool by folate	0	0	0	0	1	0	0	0	0	1	0	Other / Unclassified	Other / Unclassified
Spliceosome	0	0	1	0	1	0	0	0	1	1	0	Genetic Information Processing	Other / Unclassified
Ribosome biogenesis in eukaryotes	0	0	0	0	1	0	0	1	1	0	1	Genetic Information Processing	Other / Unclassified
Steroid biosynthesis	0	0	0	1	1	0	0	1	0	0	0	Metabolism	Lipid Metabolism
Mismatch repair	0	0	0	0	1	0	0	1	1	0	0	Genetic Information Processing	DNA Damage & Stress Response
Homologous recombination	0	0	0	1	1	0	0	1	1	0	0	Other / Unclassified	Other / Unclassified
Fatty acid metabolism	0	0	0	1	1	0	0	0	0	1	0	Metabolism	Lipid Metabolism
DNA replication	0	0	0	0	1	0	0	1	1	0	0	Genetic Information Processing	Other / Unclassified
Wnt signaling pathway	0	0	0	0	1	0	0	0	1	0	1	Environmental Information Processing	Signalling Pathways
ATPdependent chromatin remodeling	0	0	1	0	0	0	0	0	1	1	0	Cellular Processes	Other / Unclassified
Glyoxylate and dicarboxylate metabolism	0	0	0	0	0	0	0	0	0	1	0	Metabolism	Other / Unclassified
Citrate cycle (TCA cycle)	0	0	0	0	0	0	0	0	0	1	0	Metabolism	Other / Unclassified
Tryptophan metabolism	0	0	0	0	0	0	0	0	0	1	0	Metabolism	Other / Unclassified
Porphyrin metabolism	0	0	0	0	0	0	0	0	0	1	0	Metabolism	Other / Unclassified
Fatty acid elongation	0	0	0	0	0	0	0	1	0	1	0	Other / Unclassified	Lipid Metabolism
Propanoate metabolism	0	0	0	0	0	0	0	0	0	1	0	Metabolism	Other / Unclassified
Valine_ leucine and isoleucine degradation	0	0	0	0	0	0	0	1	0	1	0	Other / Unclassified	General Biosynthesis & Degradation
AminoacyltRNA biosynthesis	1	0	0	0	0	0	0	1	1	1	0	Metabolism	General Biosynthesis & Degradation
Arginine and proline metabolism	0	0	0	0	0	0	0	1	0	0	1	Metabolism	Other / Unclassified
Glycerophospholipid metabolism	1	0	1	0	0	0	0	0	0	0	1	Metabolism	Lipid Metabolism
FoxO signaling pathway	0	0	0	0	0	0	0	0	1	0	1	Environmental Information Processing	Signalling Pathways
Purine metabolism	1	0	1	0	0	0	0	0	0	0	1	Metabolism	Nucleotide Metabolism
NGlycan biosynthesis	1	0	1	1	0	0	0	0	1	0	0	Metabolism	Glycan Metabolism
Alanine_ aspartate and glutamate metabolism	0	0	0	1	0	0	0	1	1	0	0	Metabolism	Other / Unclassified
Drug metabolism other enzymes	0	0	1	0	0	0	0	0	1	0	0	Metabolism	Other / Unclassified
Peroxisome	0	1	1	0	0	0	0	0	0	0	0	Cellular Processes	Other / Unclassified
ABC transporters	1	0	0	0	0	0	0	0	0	0	0	Metabolism	Transport Processes
Various types of Nglycan biosynthesis	1	0	0	0	0	0	0	1	0	0	0	Metabolism	Glycan Metabolism
Autophagy other	0	0	0	0	0	0	0	1	0	0	0	Cellular Processes	Other / Unclassified
Neuroactive ligandreceptor interaction	0	0	0	0	0	0	0	1	0	0	0	Environmental Information Processing	Signalling Pathways
RNA polymerase	0	0	0	0	0	0	0	1	0	0	0	Genetic Information Processing	Other / Unclassified
Base excision repair	0	0	0	0	0	0	0	1	0	0	0	Genetic Information Processing	DNA Damage & Stress Response
Nucleotide excision repair	0	0	0	0	0	0	0	1	0	0	0	Genetic Information Processing	Nucleotide Metabolism
Autophagy animal	0	0	0	0	0	0	0	1	0	0	0	Cellular Processes	Other / Unclassified
