# Supplementary material for: Challenging Evolutionary Paradigms: Daphnia Populations Resurrected From Unpolluted Environments Show Enhanced Detoxification Ability to Aromatic Pollutants
Source: Mol Ecol. 2026 Feb 17;35(4):e70272. doi: 10.1111/mec.70272 (PMC12914093; doi:10.1111/mec.70272)
Supplement: Supplementary file 1 — Table S1: mec70272‐sup‐0001‐TablesS1‐S4.zip. [file MEC-35-e70272-s001.zip › Gigl_etal_Table S4.xlsx]

## Sheet: in
Functional domain	Functional subsystem	Functional pathway	Pathway ID	No Genes withing pathway	geneID	pvalue	P adj	Direction	Population	Marker gene
Metabolism	Global and overview maps	Biosynthesis of amino acids	ko01230	112	K01758/K13853/K17216/K17217/K05822/K05823/K00918/K05602/K01697/K05827/K04093/K01713/K11258/K17462/K05828/K05829/K05830/K05831/K01622/K17989/K13832/K13810/K01693/K00812/K00030/K00147/K03340/K00640/K00003/K11358/K00620/K01733/K00931/K01089/K00549/K00616/K09065/K01653/K01079/K00215/K01649/K01655/K05824/K14260/K00052/K00948/K01496/K00928/K14267/K00013/K00031/K00765/K00930/K01523/K01624/K01736/K01783/…	5.67704e-43	1.69176e-40	Upregulated	Semi-Pristine	16SV1
Metabolism	Global and overview maps	Biosynthesis of cofactors	ko01240	121	K13421/K13941/K18286/K03793/K10810/K01598/K01922/K16869/K09680/K10047/K18586/K00082/K02552/K02823/K01906/K13950/K13543/K03148/K03184/K13540/K03794/K14153/K18240/K03637/K03635/K00643/K09882/K17744/K01845/K09883/K03750/K02259/K02492/K02303/K03639/K03183/K00858/K00762/K01591/K02224/K19221/K02232/K00435/K00941/K02233/K01756/K00103/K00793/K02496/K02227/K00609/K00859/K00940/K00954/K01491/K01599/K01749/…	3.53274e-27	5.26378e-25	Upregulated	Semi-Pristine	16SV1
Cellular Processes	Cell growth and death	Cell cycle - Caulobacter	ko04112	28	K13245/K13585/K13586/K13591/K13583/K02651/K11357/K02488/K13589/K13582/K13588/K13593/K13581/K13592/K13587/K07716/K02313/K02563/K03531/K03588/K03589/K03544/K13584/K02314/K11443/K01338/K06985/K03590	1.14956e-23	1.1419e-21	Upregulated	Semi-Pristine	16SV1
Metabolism	Glycan biosynthesis and metabolism	Peptidoglycan biosynthesis	ko00550	35	K05362/K04478/K11694/K11695/K12552/K12553/K12551/K12556/K11693/K08724/K02545/K00687/K03693/K12555/K12554/K18149/K15792/K01921/K07259/K00075/K00790/K00806/K01000/K01928/K01929/K02563/K03588/K01925/K03587/K06153/K01924/K18770/K05366/K05837/K19302	4.14432e-20	3.08752e-18	Upregulated	Semi-Pristine	16SV1
Genetic Information Processing	Translation	Ribosome	ko03010	55	K07590/K02919/K02945/K02902/K02863/K02864/K02867/K02871/K02874/K02876/K02878/K02879/K02881/K02884/K02886/K02887/K02888/K02890/K02892/K02897/K02899/K02904/K02906/K02913/K02916/K02926/K02931/K02933/K02939/K02946/K02948/K02950/K02952/K02954/K02956/K02961/K02963/K02965/K02967/K02982/K02988/K02990/K02992/K02994/K02996/K02911/K02968/K02986/K02914/K02895/K02909/K02959/K02935/K02907/K02970	4.75014e-17	2.83109e-15	Downregulated	Semi-Pristine	16SV1
Metabolism	Global and overview maps	Carbon metabolism	ko01200	101	K00918/K00863/K05299/K00886/K03737/K00169/K00172/K00170/K03396/K01846/K19268/K00246/K01715/K00247/K01622/K00043/K00245/K17989/K06859/K01720/K00320/K14534/K13810/K00281/K00030/K00034/K00177/K01007/K00640/K00123/K18472/K10714/K00124/K00851/K00616/K08692/K14067/K01079/K01677/K00948/K15024/K01810/K00031/K00239/K00240/K01491/K01624/K01783/K01803/K00283/K00282/K00830/K01689/K00171/K00074/K00927/K01625/…	7.15168e-17	3.552e-15	Upregulated	Semi-Pristine	16SV1
Environmental Information Processing	Membrane transport	Bacterial secretion system	ko03070	34	K03201/K03222/K03224/K03227/K03228/K03229/K03230/K03219/K03226/K03223/K03225/K03221/K04058/K11016/K03200/K12257/K11003/K03197/K03075/K11017/K03074/K03072/K03076/K03106/K03110/K03118/K03070/K03217/K03195/K03073/K03210/K03117/K03116/K03071	9.96598e-14	4.24266e-12	Upregulated	Semi-Pristine	16SV1
Metabolism	Global and overview maps	2-Oxocarboxylic acid metabolism	ko01210	42	K03737/K00169/K00172/K00170/K05827/K11258/K05828/K05829/K05830/K05831/K00166/K00167/K09699/K00812/K00030/K11381/K00177/K11358/K00620/K01653/K01649/K01655/K05824/K14260/K00052/K00928/K00031/K00930/K00053/K00830/K00171/K00163/K01703/K00827/K00164/K14682/K01682/K01704/K00826/K00145/K00382/K00658	9.33683e-13	3.47797e-11	Upregulated	Semi-Pristine	16SV1
Metabolism	Energy metabolism	Oxidative phosphorylation	ko00190	64	K02119/K02826/K02828/K02829/K02277/K02827/K02107/K03943/K03889/K03890/K03891/K02117/K02118/K02120/K02123/K02124/K02121/K06019/K00246/K03886/K00247/K00245/K03887/K03888/K02259/K02274/K05588/K01535/K00239/K00240/K01507/K02113/K02111/K02115/K02114/K02108/K02112/K02275/K02276/K02110/K00242/K00241/K02109/K08738/K00338/K15862/K00331/K00334/K00336/K00335/K02258/K00330/K00337/K00341/K00339/K00340/K00342/…	1.69064e-12	5.5979e-11	Upregulated	Semi-Pristine	16SV1
Metabolism	Nucleotide metabolism	Pyrimidine metabolism	ko00240	41	K13421/K15519/K02566/K02823/K16328/K08722/K06952/K17723/K02825/K09018/K09019/K09023/K00761/K09769/K00762/K01591/K00943/K11751/K00609/K00940/K01494/K01956/K09903/K01937/K07023/K00526/K01081/K00525/K01465/K01520/K00254/K06287/K00560/K00610/K07043/K01464/K06966/K09913/K17828/K01955/K00758	6.03659e-12	1.7989e-10	Upregulated	Semi-Pristine	16SV1
Metabolism	Carbohydrate metabolism	Butanoate metabolism	ko00650	40	K03737/K00169/K00172/K00170/K11258/K00246/K01715/K00247/K00043/K07250/K00245/K01615/K00929/K14534/K18371/K01799/K01574/K18370/K18366/K01653/K00239/K00240/K00171/K00074/K00626/K01640/K00242/K00241/K01907/K00248/K18382/K18226/K18223/K18224/K18225/K18118/K01029/K01028/K01692/K07516	2.66445e-11	7.21823e-10	Upregulated	Semi-Pristine	16SV1
Metabolism	Amino acid metabolism	Glycine, serine and threonine metabolism	ko00260	39	K01758/K17217/K00276/K01697/K15785/K15783/K15786/K00998/K15784/K06720/K17989/K00613/K00281/K00643/K00003/K00306/K01733/K00301/K10674/K01079/K00928/K00283/K00282/K12526/K00830/K01695/K00274/K01696/K00827/K17755/K18896/K00831/K02437/K00130/K00058/K00382/K00605/K17103/K02204	3.27244e-11	8.12656e-10	Upregulated	Semi-Pristine	16SV1
Cellular Processes	Cell motility	Flagellar assembly	ko02040	26	K03086/K02398/K02413/K02407/K02422/K02395/K02405/K02406/K02416/K02397/K02418/K02386/K02396/K02410/K02411/K02388/K02401/K02387/K02394/K02393/K02391/K02421/K02408/K02419/K02409/K02392	3.60847e-11	8.27172e-10	Downregulated	Semi-Pristine	16SV1
Metabolism	Amino acid metabolism	Lysine biosynthesis	ko00300	24	K05822/K05823/K05827/K05828/K05829/K05830/K05831/K15792/K03340/K00003/K00215/K01655/K05824/K00928/K14267/K01928/K01929/K12526/K01439/K01714/K00674/K00293/K01586/K01778	4.57376e-11	9.73558e-10	Upregulated	Semi-Pristine	16SV1
Metabolism	Xenobiotics biodegradation and metabolism	Benzoate degradation	ko00362	39	K02554/K16246/K16242/K16243/K16244/K16245/K00217/K13767/K01615/K04105/K00446/K04107/K04108/K04109/K04112/K04113/K04114/K04115/K16249/K07536/K04116/K04117/K18364/K18365/K18366/K14333/K00074/K14727/K00626/K01666/K00252/K01075/K04755/K01607/K10217/K00529/K01032/K01692/K07516	1.52612e-10	2.89927e-09	Upregulated	Semi-Pristine	16SV1
Genetic Information Processing	Translation	Aminoacyl-tRNA biosynthesis	ko00970	28	K14164/K09759/K04566/K04567/K02434/K02435/K01866/K01868/K01869/K01870/K01873/K01876/K01881/K01883/K01887/K01889/K01890/K01875/K01892/K01872/K01874/K01867/K00604/K01886/K02433/K01885/K01878/K01879	1.55665e-10	2.89927e-09	Downregulated	Semi-Pristine	16SV1
Metabolism	Nucleotide metabolism	Purine metabolism	ko00230	59	K11176/K15518/K15519/K18447/K00087/K02566/K19710/K11787/K13479/K01427/K08722/K06952/K16856/K16841/K00759/K01488/K00839/K01515/K00988/K01430/K01429/K01239/K09769/K05810/K11751/K01428/K01120/K01756/K00948/K00602/K00940/K00942/K00951/K01588/K01589/K01933/K01939/K01945/K11175/K00764/K00939/K07023/K00526/K01081/K00525/K01923/K13481/K01951/K13482/K00957/K01487/K00860/K06966/K01241/K00956/K09913/K01525/…	4.44806e-10	7.79718e-09	Upregulated	Semi-Pristine	16SV1
Metabolism	Global and overview maps	Nucleotide metabolism	ko01232	39	K15518/K15519/K00087/K02566/K13479/K08722/K06952/K00759/K02825/K01488/K00761/K01239/K00943/K05810/K11751/K01756/K00940/K00942/K01494/K01939/K09903/K01937/K00939/K07023/K00526/K01081/K00525/K01520/K06287/K13481/K01951/K13482/K00560/K07043/K01487/K06966/K01241/K09913/K00758	1.43188e-09	2.37056e-08	Upregulated	Semi-Pristine	16SV1
Metabolism	Carbohydrate metabolism	Glycolysis / Gluconeogenesis	ko00010	35	K01223/K02777/K00016/K02791/K00918/K00886/K03737/K01222/K00169/K02779/K00895/K00172/K00170/K01622/K06859/K01085/K01792/K13810/K01007/K01905/K02753/K01810/K01624/K01803/K01689/K00171/K00927/K00163/K00873/K01785/K01895/K00382/K00134/K01596/K00121	3.93904e-09	6.17808e-08	Upregulated	Semi-Pristine	16SV1
Metabolism	Carbohydrate metabolism	Citrate cycle (TCA cycle)	ko00020	27	K03737/K00169/K00172/K00170/K00246/K00247/K00245/K00030/K00177/K01677/K00031/K00239/K00240/K00171/K00163/K00242/K00241/K01902/K00164/K01903/K01682/K18118/K01676/K01679/K00382/K00658/K01596	4.16716e-09	6.20907e-08	Upregulated	Semi-Pristine	16SV1
Metabolism	Carbohydrate metabolism	Starch and sucrose metabolism	ko00500	34	K01176/K01223/K01232/K02777/K02750/K18447/K02810/K01178/K02791/K05342/K01212/K16148/K05341/K01222/K02761/K18775/K02759/K01210/K00692/K16146/K02760/K00750/K00978/K06859/K00696/K00702/K13810/K01194/K00689/K01810/K00847/K00963/K05350/K01208	1.15154e-08	1.5615e-07	Upregulated	Semi-Pristine	16SV1
Metabolism	Carbohydrate metabolism	Amino sugar and nucleotide sugar metabolism	ko00520	36	K02795/K02796/K02745/K02794/K02777/K02791/K00886/K00885/K00972/K02779/K02747/K00978/K06859/K13810/K12448/K02793/K03431/K04042/K09001/K01810/K00075/K00790/K01784/K00973/K00847/K08679/K01787/K00963/K15921/K16011/K16190/K01791/K01183/K00820/K07102/K00992	1.15279e-08	1.5615e-07	Upregulated	Semi-Pristine	16SV1
Metabolism	Amino acid metabolism	Cysteine and methionine metabolism	ko00270	38	K01758/K17216/K17217/K00899/K00016/K01611/K01761/K01697/K13060/K05396/K17462/K17989/K13061/K00812/K17950/K00640/K00003/K11358/K05810/K00549/K01740/K00928/K00789/K12526/K00827/K01919/K00641/K00831/K12339/K00548/K00826/K01011/K01243/K00058/K10764/K00797/K01920/K01738	1.77151e-08	2.29527e-07	Upregulated	Semi-Pristine	16SV1
Metabolism	Carbohydrate metabolism	Glyoxylate and dicarboxylate metabolism	ko00630	36	K03779/K07248/K03780/K01846/K19268/K18425/K00281/K00015/K00123/K18472/K00124/K08692/K14067/K00283/K00282/K00830/K01625/K01577/K03418/K00626/K00827/K11472/K11473/K01608/K00127/K00042/K00104/K01433/K01091/K02437/K01816/K00284/K01895/K01682/K00382/K00605	1.90317e-08	2.36311e-07	Upregulated	Semi-Pristine	16SV1
Metabolism	Amino acid metabolism	Alanine, aspartate and glutamate metabolism	ko00250	26	K00260/K13051/K07250/K00812/K11358/K13821/K14260/K01756/K00609/K01939/K01956/K00764/K01940/K00830/K00265/K01424/K00827/K00610/K01914/K00261/K00266/K01779/K01755/K01955/K00820/K00278	2.03204e-08	2.42219e-07	Upregulated	Semi-Pristine	16SV1
Metabolism	Metabolism of cofactors and vitamins	Lipoic acid metabolism	ko00785	16	K16869/K00166/K00167/K09699/K00281/K11381/K03801/K00283/K00282/K03644/K00163/K00164/K02437/K00382/K00605/K00658	4.53802e-08	5.20127e-07	Upregulated	Semi-Pristine	16SV1
Metabolism	Amino acid metabolism	Phenylalanine metabolism	ko00360	25	K00276/K03825/K05710/K02554/K10797/K00812/K11358/K00817/K00074/K00274/K00285/K10775/K01666/K13574/K02614/K00457/K00055/K02610/K02611/K02612/K02609/K00529/K01912/K03782/K01692	3.21219e-07	3.45001e-06	Upregulated	Semi-Pristine	16SV1
Metabolism	Carbohydrate metabolism	Propanoate metabolism	ko00640	31	K00016/K00169/K03416/K17490/K13922/K17489/K00172/K00170/K07250/K00166/K00167/K09699/K08325/K13919/K01720/K11381/K18472/K01905/K15024/K00171/K00822/K00248/K01902/K01903/K01895/K01682/K00382/K02160/K01963/K01962/K01692	3.24162e-07	3.45001e-06	Upregulated	Semi-Pristine	16SV1
Metabolism	Carbohydrate metabolism	Pyruvate metabolism	ko00620	36	K00016/K02594/K03737/K00169/K00172/K00170/K07248/K00246/K00247/K00245/K01007/K18472/K18366/K01905/K01677/K01649/K01655/K15024/K00171/K01595/K00163/K00626/K00873/K00101/K00467/K01759/K01895/K18118/K01676/K01679/K00382/K02160/K01963/K01962/K01596/K00121	5.31442e-07	5.46103e-06	Upregulated	Semi-Pristine	16SV1
Environmental Information Processing	Membrane transport	Phosphotransferase system (PTS)	ko02060	24	K02795/K02796/K02745/K02794/K02777/K02750/K02810/K02791/K02774/K02775/K02773/K02761/K02779/K02759/K02768/K02783/K02781/K02747/K02769/K02760/K02771/K02793/K02753/K02806	7.28605e-07	7.23748e-06	Upregulated	Semi-Pristine	16SV1
Human Diseases	Drug resistance: antimicrobial	Vancomycin resistance	ko01502	12	K18349/K18350/K18354/K18351/K18352/K01921/K18346/K01000/K01929/K02563/K01775/K18344	1.04893e-06	1.00832e-05	Upregulated	Semi-Pristine	16SV1
Metabolism	Energy metabolism	Nitrogen metabolism	ko00910	23	K00260/K02586/K02591/K00360/K02588/K00376/K00531/K02575/K15577/K15578/K00265/K00459/K15576/K00261/K00266/K01673/K00363/K00284/K00372/K00370/K00371/K00374/K00362	1.23546e-06	1.15052e-05	Upregulated	Semi-Pristine	16SV1
Metabolism	Energy metabolism	Other carbon fixation pathways	ko00720	33	K05299/K03737/K00169/K00172/K00170/K00246/K00247/K00245/K14534/K00177/K01007/K01677/K15024/K00031/K00239/K00240/K01491/K00171/K01595/K00626/K00242/K00241/K00297/K01902/K01903/K01895/K01682/K01676/K01679/K02160/K01963/K09709/K01962	1.29897e-06	1.17301e-05	Upregulated	Semi-Pristine	16SV1
Metabolism	Global and overview maps	Degradation of aromatic compounds	ko01220	49	K15242/K16304/K00484/K05710/K02554/K18068/K16246/K16242/K16243/K16244/K16245/K00217/K18067/K18069/K00141/K04105/K00446/K04107/K04108/K04109/K04112/K04113/K04114/K04115/K15762/K16249/K16049/K07536/K07544/K18074/K18075/K18076/K18364/K18365/K18366/K15765/K15760/K15761/K15763/K15764/K16050/K14727/K01666/K00055/K01607/K10217/K00529/K00480/K00121	1.55357e-06	1.33264e-05	Upregulated	Semi-Pristine	16SV1
Metabolism	Metabolism of cofactors and vitamins	One carbon pool by folate	ko00670	22	K01758/K17217/K11787/K01746/K01697/K00281/K00602/K01491/K11175/K00789/K00283/K00282/K00560/K17755/K00297/K00287/K01433/K02437/K00548/K00130/K00382/K00605	1.56518e-06	1.33264e-05	Upregulated	Semi-Pristine	16SV1
Metabolism	Amino acid metabolism	Histidine metabolism	ko00340	18	K05602/K17363/K05603/K01693/K01089/K18913/K01496/K00013/K00765/K01523/K00817/K02500/K02501/K01468/K01712/K00274/K07008/K02502	1.81064e-06	1.49881e-05	Upregulated	Semi-Pristine	16SV1
Metabolism	Amino acid metabolism	Arginine biosynthesis	ko00220	22	K00260/K01427/K05828/K05829/K05830/K05831/K00812/K01430/K01429/K11358/K00620/K01428/K09065/K14260/K00930/K01956/K01940/K00261/K14682/K00145/K01755/K01955	2.78636e-06	2.24415e-05	Upregulated	Semi-Pristine	16SV1
Genetic Information Processing	Replication and repair	Mismatch repair	ko03430	17	K03601/K03602/K02344/K03657/K02338/K02340/K02341/K02343/K03573/K02342/K02337/K01972/K03572/K03555/K07462/K10747/K02339	3.03323e-06	2.37869e-05	Downregulated	Semi-Pristine	16SV1
Metabolism	Carbohydrate metabolism	Fructose and mannose metabolism	ko00051	31	K02795/K02796/K02794/K19633/K18447/K12661/K00863/K18337/K00895/K15856/K02768/K02783/K02781/K01628/K01818/K01622/K02769/K00045/K01813/K02771/K08261/K01629/K02793/K00011/K01805/K00064/K01624/K01803/K00847/K07026/K16011	3.52167e-06	2.69091e-05	Upregulated	Semi-Pristine	16SV1
Genetic Information Processing	Folding, sorting and degradation	Protein export	ko03060	18	K12257/K03075/K03074/K03072/K03076/K03101/K03106/K03110/K03118/K03070/K03217/K03073/K01551/K03210/K03117/K03100/K03116/K03071	3.65672e-06	2.72426e-05	Downregulated	Semi-Pristine	16SV1
Metabolism	Amino acid metabolism	Phenylalanine, tyrosine and tryptophan biosynthesis	ko00400	23	K13853/K04093/K01713/K13832/K18240/K00812/K11358/K01736/K01657/K00800/K00817/K01817/K01695/K01609/K00891/K00766/K01696/K01735/K00014/K01626/K03856/K14170/K01658	4.80248e-06	3.49058e-05	Upregulated	Semi-Pristine	16SV1
Metabolism	Xenobiotics biodegradation and metabolism	Toluene degradation	ko00623	17	K16246/K16242/K16243/K16244/K16245/K00217/K00141/K15762/K16249/K07544/K15765/K15760/K15761/K15763/K15764/K00055/K01061	6.1793e-06	4.38436e-05	Upregulated	Semi-Pristine	16SV1
Metabolism	Amino acid metabolism	Valine, leucine and isoleucine degradation	ko00280	22	K07250/K00166/K00167/K09699/K11381/K18472/K00020/K00626/K00827/K01640/K00822/K01907/K00248/K00826/K00249/K01029/K01028/K00382/K01969/K00253/K01968/K01692	8.12235e-06	5.62898e-05	Upregulated	Semi-Pristine	16SV1
Metabolism	Amino acid metabolism	Valine, leucine and isoleucine biosynthesis	ko00290	10	K11258/K17989/K01653/K01649/K14260/K00052/K00053/K01703/K01704/K00826	1.31142e-05	8.88192e-05	Upregulated	Semi-Pristine	16SV1
Metabolism	Metabolism of cofactors and vitamins	Pantothenate and CoA biosynthesis	ko00770	16	K01598/K01922/K09680/K11258/K17723/K01653/K00859/K00954/K13038/K00053/K00077/K00606/K01464/K01918/K00826/K01579	2.03723e-05	0.00013491	Upregulated	Semi-Pristine	16SV1
Metabolism	Metabolism of cofactors and vitamins	Porphyrin metabolism	ko00860	33	K07145/K13543/K13540/K03794/K00643/K09882/K01845/K09883/K02259/K02492/K02303/K02224/K19221/K02232/K19073/K00435/K02233/K02496/K02227/K01599/K01749/K01772/K02495/K02190/K02231/K02226/K00768/K04034/K03795/K00798/K01698/K01885/K00228	5.01705e-05	0.000325018	Upregulated	Semi-Pristine	16SV1
Metabolism	Lipid metabolism	Fatty acid biosynthesis	ko00061	14	K18474/K18472/K01897/K00645/K10780/K02371/K01071/K00059/K09458/K00208/K02160/K01963/K01962/K02372	8.13883e-05	0.000516036	Upregulated	Semi-Pristine	16SV1
Metabolism	Xenobiotics biodegradation and metabolism	Chlorocyclohexane and chlorobenzene degradation	ko00361	14	K15240/K15242/K15243/K15244/K16246/K16242/K16243/K16244/K16245/K00217/K00446/K16249/K01563/K01061	0.000110674	0.0006871	Upregulated	Semi-Pristine	16SV1
Metabolism	Energy metabolism	Methane metabolism	ko00680	40	K15229/K15228/K00918/K00863/K05299/K00169/K00172/K00170/K03396/K01622/K03532/K00320/K01007/K16257/K16258/K16256/K00123/K10714/K00124/K08692/K14067/K01079/K01624/K00830/K01689/K00171/K01595/K16259/K00127/K01499/K00200/K00201/K00202/K00672/K00831/K01895/K00058/K18277/K01070/K00121	0.00018695	0.00113696	Upregulated	Semi-Pristine	16SV1
Cellular Processes	Cellular community - prokaryotes	Quorum sensing	ko02024	53	K01728/K14982/K14983/K07813/K02250/K12296/K15654/K11039/K07699/K18307/K18306/K10556/K13060/K19734/K18304/K13063/K07782/K18101/K18099/K13075/K13061/K07344/K12257/K13815/K03075/K01897/K03076/K03106/K03110/K07715/K03070/K03217/K01657/K07711/K03073/K01399/K15852/K01626/K07667/K11752/K03210/K01995/K01999/K01997/K01996/K01998/K07666/K01658/K12292/K03666/K10912/K07645/K03071	0.000197096	0.00115368	Upregulated	Semi-Pristine	16SV1
Metabolism	Xenobiotics biodegradation and metabolism	Steroid degradation	ko00984	14	K01796/K16047/K05898/K03333/K01822/K16049/K15983/K18364/K18365/K18366/K16050/K05296/K16048/K16051	0.000197442	0.00115368	Upregulated	Semi-Pristine	16SV1
Genetic Information Processing	Replication and repair	Homologous recombination	ko03440	19	K04067/K02344/K02338/K02340/K02341/K02343/K03550/K03551/K03553/K03584/K06187/K03655/K01159/K04066/K02342/K02335/K02337/K07462/K02339	0.000353407	0.0020253	Downregulated	Semi-Pristine	16SV1
Metabolism	Amino acid metabolism	Arginine and proline metabolism	ko00330	26	K19743/K01611/K09251/K00316/K03343/K00137/K12252/K09123/K00613/K12253/K10794/K00812/K00147/K01583/K11358/K00931/K13821/K01584/K00274/K01259/K02626/K01750/K01470/K01581/K00286/K00797	0.000477714	0.00268601	Upregulated	Semi-Pristine	16SV1
Metabolism	Lipid metabolism	Glycerophospholipid metabolism	ko00564	26	K00105/K01521/K00999/K18697/K00096/K00113/K00112/K00998/K00968/K05939/K06900/K06131/K00057/K00111/K14676/K00655/K00980/K08591/K00901/K01095/K01058/K00995/K01048/K00981/K17103/K01613	0.000631507	0.00348498	Upregulated	Semi-Pristine	16SV1
Human Diseases	Drug resistance: antimicrobial	Cationic antimicrobial peptide (CAMP) resistance	ko01503	15	K19079/K19078/K01401/K19077/K14198/K18072/K18073/K07662/K07771/K01406/K03767/K07640/K12973/K01399/K03673	0.000806606	0.00437034	Upregulated	Semi-Pristine	16SV1
Metabolism	Carbohydrate metabolism	Pentose phosphate pathway	ko00030	21	K00918/K00895/K06151/K06152/K11441/K01622/K00032/K06859/K13810/K00034/K00851/K00616/K00948/K01810/K01624/K01783/K01625/K00615/K00036/K01807/K01690	0.000899461	0.00478642	Upregulated	Semi-Pristine	16SV1
Metabolism	Carbohydrate metabolism	C5-Branched dibasic acid metabolism	ko00660	10	K18288/K01846/K19268/K11258/K01653/K00052/K01703/K01902/K01903/K01704	0.000968336	0.0050179	Upregulated	Semi-Pristine	16SV1
NA	NA	Nitrogen cycle	ko01310	12	K02586/K02591/K00360/K02588/K00376/K00531/K00363/K00372/K00370/K00371/K00374/K00362	0.000987963	0.0050179	Upregulated	Semi-Pristine	16SV1
Metabolism	Metabolism of other amino acids	D-Amino acid metabolism	ko00470	15	K17899/K17898/K05396/K19744/K10794/K01921/K01776/K01925/K12526/K00285/K01775/K12658/K01779/K01586/K01778	0.000993478	0.0050179	Upregulated	Semi-Pristine	16SV1
Metabolism	Metabolism of cofactors and vitamins	Folate biosynthesis	ko00790	20	K13941/K03793/K13950/K03637/K03635/K03750/K09457/K03639/K00011/K11754/K14652/K00796/K07141/K03752/K01633/K00287/K03831/K06879/K06920/K01724	0.00104644	0.00519732	Upregulated	Semi-Pristine	16SV1
Metabolism	Metabolism of cofactors and vitamins	Nicotinate and nicotinamide metabolism	ko00760	22	K18029/K02566/K18030/K14974/K15357/K13995/K06211/K01799/K00858/K11751/K00325/K01081/K19189/K03743/K19187/K00763/K01950/K19188/K00767/K00278/K00969/K03517	0.0013881	0.0067812	Upregulated	Semi-Pristine	16SV1
Metabolism	Metabolism of other amino acids	Glutathione metabolism	ko00480	15	K00032/K01256/K06048/K04097/K00031/K00432/K01919/K00036/K01469/K00799/K01581/K01255/K01460/K00797/K01920	0.00147805	0.00710416	Upregulated	Semi-Pristine	16SV1
Metabolism	Energy metabolism	Carbon fixation by Calvin cycle	ko00710	11	K13810/K00616/K01624/K01783/K01803/K00927/K01595/K00615/K00855/K01807/K00134	0.00169615	0.00789769	Downregulated	Semi-Pristine	16SV1
Metabolism	Metabolism of cofactors and vitamins	Thiamine metabolism	ko00730	11	K10810/K03148/K14153/K06949/K00941/K00939/K00946/K01078/K01662/K03153/K03149	0.00169615	0.00789769	Upregulated	Semi-Pristine	16SV1
Genetic Information Processing	Replication and repair	Base excision repair	ko03410	14	K10800/K03660/K03649/K10563/K03648/K03575/K10773/K02335/K01142/K01972/K01247/K01246/K07462/K10747	0.0020213	0.00926687	Upregulated	Semi-Pristine	16SV1
Genetic Information Processing	Replication and repair	DNA replication	ko03030	15	K02344/K02316/K02338/K02340/K02341/K02343/K03470/K02314/K02342/K03469/K02335/K02337/K01972/K10747/K02339	0.00256463	0.0115797	Downregulated	Semi-Pristine	16SV1
Metabolism	Global and overview maps	Fatty acid metabolism	ko01212	19	K13767/K18472/K01897/K00645/K10780/K02371/K00626/K00248/K00059/K09458/K00249/K00208/K00507/K02160/K01963/K01962/K01692/K07516/K02372	0.00260541	0.0115882	Upregulated	Semi-Pristine	16SV1
Metabolism	Xenobiotics biodegradation and metabolism	Xylene degradation	ko00622	10	K16304/K02554/K00141/K00446/K18364/K18365/K18366/K01666/K00055/K10217	0.0037185	0.0162958	Upregulated	Semi-Pristine	16SV1
Genetic Information Processing	Folding, sorting and degradation	Sulfur relay system	ko04122	9	K03148/K03637/K03635/K03639/K00566/K03636/K03831/K01011/K03154	0.00391992	0.0168215	Downregulated	Semi-Pristine	16SV1
Metabolism	Metabolism of cofactors and vitamins	Biotin metabolism	ko00780	8	K01906/K03524/K01012/K00059/K09458/K02169/K00208/K02372	0.00395137	0.0168215	Upregulated	Semi-Pristine	16SV1
Metabolism	Energy metabolism	Sulfur metabolism	ko00920	25	K17217/K17285/K00387/K05301/K07307/K15762/K00988/K00640/K17230/K15765/K00390/K17229/K07306/K16937/K00957/K17226/K00860/K00956/K00641/K17218/K01011/K10764/K07308/K00381/K01738	0.0056687	0.0234747	Upregulated	Semi-Pristine	16SV1
Metabolism	Carbohydrate metabolism	Pentose and glucuronate interconversions	ko00040	19	K01730/K01728/K01051/K01184/K03078/K03079/K01628/K01818/K01629/K00011/K01805/K01783/K00854/K00065/K00963/K08092/K00875/K16190/K00040	0.00582749	0.0234747	Upregulated	Semi-Pristine	16SV1
Metabolism	Metabolism of other amino acids	Selenocompound metabolism	ko00450	10	K01758/K12527/K01761/K01008/K00549/K01874/K00957/K00384/K00956/K00548	0.0058293	0.0234747	Upregulated	Semi-Pristine	16SV1
Metabolism	Metabolism of terpenoids and polyketides	Biosynthesis of siderophore group nonribosomal peptides	ko01053	10	K02552/K04783/K04784/K04793/K15652/K04789/K04790/K04791/K04792/K04780	0.0058293	0.0234747	Upregulated	Semi-Pristine	16SV1
Metabolism	Amino acid metabolism	Tyrosine metabolism	ko00350	18	K16163/K00276/K00484/K16164/K00505/K00812/K11358/K00817/K16171/K00274/K01668/K13574/K00457/K01800/K00055/K02510/K01801/K00121	0.00692763	0.0275258	Upregulated	Semi-Pristine	16SV1
Cellular Processes	Cellular community - prokaryotes	Biofilm formation - Escherichia coli	ko02026	14	K07677/K18968/K02777/K07689/K11937/K11935/K07782/K04334/K02398/K06204/K02405/K04761/K07638/K07659	0.00792405	0.0310706	Upregulated	Semi-Pristine	16SV1
Metabolism	Carbohydrate metabolism	Ascorbate and aldarate metabolism	ko00053	14	K10047/K03476/K03078/K03079/K17744/K13874/K00103/K00064/K08679/K18981/K01708/K08092/K16190/K01706	0.00918406	0.0355435	Upregulated	Semi-Pristine	16SV1
Metabolism	Xenobiotics biodegradation and metabolism	Aminobenzoate degradation	ko00627	18	K10215/K01576/K01781/K00141/K14338/K01721/K04105/K18249/K04107/K04108/K04109/K16319/K16320/K15063/K14333/K03863/K01692/K09461	0.0112136	0.0428417	Upregulated	Semi-Pristine	16SV1
Metabolism	Metabolism of terpenoids and polyketides	Terpenoid backbone biosynthesis	ko00900	14	K12503/K13787/K00054/K09128/K00991/K00919/K00806/K01770/K00626/K03526/K00099/K01662/K03527/K00869	0.0121734	0.04592	Upregulated	Semi-Pristine	16SV1
Metabolism	Metabolism of other amino acids	beta-Alanine metabolism	ko00410	11	K00276/K00316/K00137/K07250/K17723/K00822/K00248/K01464/K01918/K01579/K01692	0.0129337	0.048178	Upregulated	Semi-Pristine	16SV1
Metabolism	Lipid metabolism	Fatty acid degradation	ko00071	13	K14338/K13767/K05939/K01897/K00626/K00248/K00252/K05297/K00249/K00529/K01692/K07516/K00121	0.016615	0.0611266	Upregulated	Semi-Pristine	16SV1
Metabolism	Glycan biosynthesis and metabolism	Lipopolysaccharide biosynthesis	ko00540	11	K11211/K09778/K09949/K02560/K12973/K03279/K12979/K03275/K03269/K02517/K02535	0.0237144	0.0861817	Upregulated	Semi-Pristine	16SV1
Metabolism	Xenobiotics biodegradation and metabolism	Drug metabolism - other enzymes	ko00983	8	K13421/K00940/K01520/K01951/K01464/K00799/K00758/K03782	0.0247283	0.0887836	Upregulated	Semi-Pristine	16SV1
Metabolism	Energy metabolism	Photosynthesis	ko00195	45	K02636/K02634/K02635/K02637/K02638/K02639/K02640/K02641/K02643/K02691/K02693/K02694/K02697/K02698/K02700/K02703/K02704/K02705/K02706/K02707/K02709/K02711/K02714/K02716/K02717/K02718/K02720/K02722/K02723/K02724/K08902/K08903/K08906/K02642/K02689/K02690/K02692/K02696/K02699/K02702/K02708/K02710/K02712/K02713/K02719	5.42475e-49	1.10122e-46	Downregulated	Eutrophic	16SV1
Metabolism	Energy metabolism	Photosynthesis - antenna proteins	ko00196	13	K02092/K02093/K02094/K02095/K02096/K02097/K02284/K02285/K02287/K02288/K02289/K02290/K02286	6.00049e-09	6.0905e-07	Downregulated	Eutrophic	16SV1
Metabolism	Metabolism of cofactors and vitamins	Porphyrin metabolism	ko00860	23	K13786/K13543/K04040/K03403/K04035/K04038/K10960/K03428/K00510/K00214/K00218/K02191/K05371/K11333/K11334/K11335/K11336/K11337/K04037/K04039/K16651/K03794/K19054	1.25102e-08	8.46524e-07	Downregulated	Eutrophic	16SV1
Metabolism	Glycan biosynthesis and metabolism	Exopolysaccharide biosynthesis	ko00543	14	K11937/K16560/K16562/K16563/K16564/K03208/K16568/K16557/K16566/K16555/K13658/K13665/K16556/K16703	1.11658e-06	5.38617e-05	Downregulated	Eutrophic	16SV1
Environmental Information Processing	Membrane transport	Bacterial secretion system	ko03070	14	K03202/K03221/K04058/K03225/K03219/K03222/K03223/K03224/K03226/K03227/K03228/K03229/K03230/K03201	1.32664e-06	5.38617e-05	Upregulated	Eutrophic	16SV1
Metabolism	Metabolism of terpenoids and polyketides	Carotenoid biosynthesis	ko00906	11	K09836/K02293/K14605/K14606/K02294/K09844/K09845/K09846/K00514/K02292/K09835	1.24381e-05	0.000420824	Upregulated	Eutrophic	16SV1
Metabolism	Carbohydrate metabolism	Pentose and glucuronate interconversions	ko00040	13	K08322/K00880/K09988/K01818/K01804/K01820/K01629/K01815/K05351/K03077/K14275/K00065/K00875	6.48402e-05	0.00188037	Downregulated	Eutrophic	16SV1
Metabolism	Carbohydrate metabolism	Fructose and mannose metabolism	ko00051	14	K18337/K12661/K15856/K18336/K00966/K08261/K01818/K00068/K16881/K01820/K01629/K19633/K18447/K18334	0.000225306	0.00571713	Upregulated	Eutrophic	16SV1
Metabolism	Biosynthesis of other secondary metabolites	Tropane, piperidine and pyridine alkaloid biosynthesis	ko00960	6	K13609/K08081/K00808/K00276/K19743/K19064	0.00256588	0.0528897	Upregulated	Eutrophic	16SV1
Metabolism	Energy metabolism	Methane metabolism	ko00680	17	K00317/K03396/K10946/K05979/K10944/K10945/K00441/K11780/K11781/K00171/K11779/K00918/K10714/K16259/K16256/K16257/K16258	0.0026054	0.0528897	Upregulated	Eutrophic	16SV1
Metabolism	Metabolism of terpenoids and polyketides	Biosynthesis of siderophore group nonribosomal peptides	ko01053	6	K04782/K04793/K04789/K04790/K04791/K04792	0.00297552	0.0549118	Upregulated	Eutrophic	16SV1
Metabolism	Energy metabolism	Oxidative phosphorylation	ko00190	18	K05577/K05572/K05573/K05574/K05575/K05576/K05578/K05579/K05580/K05581/K05582/K05583/K05584/K05585/K00410/K05588/K03955/K06019	0.00448765	0.0702504	Downregulated	Eutrophic	16SV1
NA	NA	Nitrogen cycle	ko01310	6	K10946/K00366/K10944/K10945/K00367/K00360	0.0044988	0.0702504	Upregulated	Eutrophic	16SV1
Metabolism	Amino acid metabolism	Cysteine and methionine metabolism	ko00270	12	K09758/K17989/K16844/K08964/K09880/K13060/K00772/K16843/K05396/K00899/K16845/K16846	0.00576932	0.0785265	Upregulated	Eutrophic	16SV1
Metabolism	Metabolism of cofactors and vitamins	Nicotinate and nicotinamide metabolism	ko00760	10	K01799/K14974/K15357/K03742/K18030/K03462/K13995/K18029/K08693/K06211	0.00629732	0.0785265	Upregulated	Eutrophic	16SV1
Metabolism	Nucleotide metabolism	Pyrimidine metabolism	ko00240	11	K09019/K09020/K09018/K09023/K09021/K17723/K03465/K13799/K08693/K06952/K01510	0.00650332	0.0785265	Upregulated	Eutrophic	16SV1
Metabolism	Energy metabolism	Nitrogen metabolism	ko00910	8	K10946/K00366/K05601/K10944/K10945/K00367/K00360/K15579	0.00657611	0.0785265	Upregulated	Eutrophic	16SV1
Metabolism	Carbohydrate metabolism	Amino sugar and nucleotide sugar metabolism	ko00520	11	K12448/K13967/K00966/K16881/K08678/K02779/K02804/K00884/K15855/K18676/K17716	0.00739242	0.08337	Upregulated	Eutrophic	16SV1
Metabolism	Metabolism of other amino acids	beta-Alanine metabolism	ko00410	6	K00137/K17723/K13799/K07511/K00276/K07250	0.0101808	0.092597	Upregulated	Eutrophic	16SV1
Metabolism	Xenobiotics biodegradation and metabolism	Toluene degradation	ko00623	6	K07546/K16249/K00141/K00217/K00055/K15762	0.0101808	0.092597	Upregulated	Eutrophic	16SV1
Metabolism	Glycan biosynthesis and metabolism	Biosynthesis of various nucleotide sugars	ko00541	12	K15856/K13967/K00966/K16881/K19180/K13015/K19068/K13020/K13016/K12452/K15898/K15894	0.0103071	0.092597	Upregulated	Eutrophic	16SV1
Metabolism	Carbohydrate metabolism	Starch and sucrose metabolism	ko00500	10	K00692/K00694/K16149/K18447/K00750/K18775/K00695/K01212/K01232/K01187	0.0107631	0.092597	Upregulated	Eutrophic	16SV1
Human Diseases	Drug resistance: antimicrobial	Vancomycin resistance	ko01502	4	K18346/K07260/K18351/K18352	0.0109049	0.092597	Upregulated	Eutrophic	16SV1
Cellular Processes	Cellular community - prokaryotes	Biofilm formation - Escherichia coli	ko02026	7	K18968/K11937/K11935/K07782/K00694/K04334/K07689	0.0113423	0.092597	Upregulated	Eutrophic	16SV1
Cellular Processes	Cellular community - prokaryotes	Quorum sensing	ko02024	20	K19733/K19734/K18304/K19732/K10912/K18306/K18307/K18101/K07782/K13060/K06998/K13815/K13075/K13063/K06375/K02490/K10916/K07692/K10915/K10715	0.0114036	0.092597	Upregulated	Eutrophic	16SV1
Metabolism	Global and overview maps	Carbon metabolism	ko01200	93	K19243/K00176/K00198/K14534/K16370/K01677/K01678/K09709/K07516/K01847/K00625/K18118/K01965/K01455/K00615/K11263/K00874/K18122/K00122/K00023/K00232/K00030/K00886/K00027/K00863/K00024/K17989/K00074/K08692/K14067/K15024/K00163/K14083/K18120/K14446/K14447/K14448/K14449/K01848/K01849/K08691/K00948/K17865/K01966/K00246/K00247/K13810/K01601/K07404/K00245/K03781/K00925/K00855/K00626/K00058/K00261/K01625/…	1.74084e-24	4.76989e-22	Upregulated	Pesticide	16SV1
Metabolism	Global and overview maps	Biosynthesis of cofactors	ko01240	88	K03148/K09789/K08097/K00610/K02190/K03399/K19222/K01556/K00453/K01664/K01113/K06215/K00867/K12234/K00231/K13940/K02552/K07130/K03707/K19267/K13950/K00878/K01809/K01432/K13543/K00230/K00226/K17828/K01195/K08310/K02227/K03831/K00128/K08281/K03184/K01950/K12501/K03795/K02823/K18586/K03146/K00868/K00077/K05934/K00208/K13540/K02495/K01919/K01906/K02858/K09458/K00798/K01465/K01633/K02548/K03153/K02303/…	3.23152e-21	3.13177e-19	Upregulated	Pesticide	16SV1
Metabolism	Carbohydrate metabolism	Butanoate metabolism	ko00650	45	K01615/K00929/K11258/K14534/K07516/K01580/K18118/K01641/K00019/K18122/K00023/K05973/K07518/K00074/K07250/K18120/K00656/K17865/K00246/K00247/K07246/K03366/K04072/K00245/K18382/K18223/K18224/K18225/K18226/K00626/K03737/K18119/K00174/K00175/K18371/K04073/K01640/K08318/K00135/K01692/K01652/K08324/K00242/K01029/K01028	3.42895e-21	3.13177e-19	Upregulated	Pesticide	16SV1
Metabolism	Carbohydrate metabolism	Pyruvate metabolism	ko00620	47	K01677/K01678/K00625/K18118/K11263/K01596/K00016/K00027/K00024/K15024/K00163/K12972/K00656/K00102/K00246/K00247/K00128/K00090/K04072/K00245/K00925/K05523/K00626/K03737/K00116/K00001/K01962/K01963/K03777/K02594/K00174/K00175/K04073/K00156/K13788/K01961/K02160/K18472/K00138/K00101/K01595/K00029/K13954/K12957/K18930/K01006/K01069	1.00839e-19	6.9075e-18	Upregulated	Pesticide	16SV1
Metabolism	Carbohydrate metabolism	Glyoxylate and dicarboxylate metabolism	ko00630	42	K00048/K01847/K03779/K03780/K01965/K01455/K11263/K00122/K00023/K07130/K00024/K01432/K08692/K14067/K05825/K12972/K14446/K14447/K14448/K14449/K01848/K01849/K08691/K17865/K01966/K00284/K01601/K07246/K01458/K00090/K03781/K00865/K00626/K01625/K00042/K14451/K00281/K18472/K00830/K01091/K00123/K00104	6.75831e-18	3.70355e-16	Downregulated	Pesticide	16SV1
Metabolism	Global and overview maps	Biosynthesis of amino acids	ko01230	56	K00211/K09065/K03856/K04486/K03340/K11258/K16370/K01476/K01914/K09758/K00615/K03785/K00030/K05602/K00619/K01758/K07173/K17989/K09011/K00290/K01687/K12524/K01703/K04516/K00948/K17462/K13810/K00548/K01089/K00058/K00220/K01658/K11645/K06001/K00818/K00014/K01754/K01814/K00031/K00640/K00611/K01622/K01807/K00831/K01760/K01652/K01713/K01714/K14260/K00826/K01496/K01778/K01523/K13497/K00674/K00931	5.52612e-14	2.5236e-12	Upregulated	Pesticide	16SV1
Metabolism	Energy metabolism	Other carbon fixation pathways	ko00720	36	K00176/K00198/K14534/K01677/K01678/K09709/K01847/K00625/K00024/K15024/K14449/K01848/K01849/K08691/K00246/K00247/K00245/K00925/K00626/K03737/K01962/K01963/K00174/K00175/K00031/K13788/K01961/K02160/K05299/K01938/K14470/K01595/K15022/K00242/K00297/K01006	8.14323e-13	3.18749e-11	Upregulated	Pesticide	16SV1
Metabolism	Carbohydrate metabolism	Propanoate metabolism	ko00640	32	K00048/K01847/K00625/K01965/K19745/K11263/K00232/K00016/K01908/K15024/K07250/K00656/K01848/K01849/K01966/K00925/K11381/K08325/K01578/K01734/K01962/K01963/K17489/K13922/K03416/K17490/K01720/K13788/K01961/K02160/K18472/K01692	5.57682e-12	1.91006e-10	Upregulated	Pesticide	16SV1
Metabolism	Carbohydrate metabolism	Fructose and mannose metabolism	ko00051	33	K01813/K01818/K16370/K18333/K02769/K18447/K19633/K01820/K02800/K19270/K07046/K00863/K19355/K01809/K00895/K01629/K18335/K00008/K01805/K00848/K02770/K01218/K18337/K02783/K12661/K02781/K00882/K02768/K11645/K15856/K00045/K01622/K11532	2.18238e-11	6.64413e-10	Upregulated	Pesticide	16SV1
Metabolism	Carbohydrate metabolism	Starch and sucrose metabolism	ko00500	30	K00693/K01200/K01194/K18447/K01193/K16148/K01187/K02761/K00696/K05341/K00691/K02760/K02759/K01838/K01222/K05342/K01176/K13810/K16055/K01087/K00697/K02438/K01179/K16147/K19668/K16150/K00705/K06044/K16146/K01236	2.57927e-10	7.06721e-09	Upregulated	Pesticide	16SV1
Environmental Information Processing	Membrane transport	Phosphotransferase system (PTS)	ko02060	23	K02779/K02821/K02769/K02784/K02804/K02800/K02747/K02757/K03475/K02761/K02760/K02759/K02773/K02774/K02770/K08485/K02783/K02781/K02775/K10984/K00882/K02768/K11183	2.3642e-09	5.88902e-08	Upregulated	Pesticide	16SV1
Metabolism	Amino acid metabolism	Phenylalanine metabolism	ko00360	21	K00824/K05710/K15866/K00074/K01912/K00529/K02613/K02610/K02611/K02612/K02609/K05712/K02618/K01426/K10797/K00274/K04073/K02554/K01692/K00285/K03782	1.18049e-07	2.69545e-06	Downregulated	Pesticide	16SV1
Metabolism	Carbohydrate metabolism	Pentose and glucuronate interconversions	ko00040	22	K16850/K01818/K14259/K01728/K01820/K01730/K00041/K01815/K01685/K01051/K00040/K01195/K01804/K01629/K00008/K01805/K00848/K03078/K03079/K00065/K08092/K00854	1.01919e-06	2.14813e-05	Upregulated	Pesticide	16SV1
Metabolism	Amino acid metabolism	Valine, leucine and isoleucine degradation	ko00280	19	K01847/K01965/K01641/K11263/K07250/K18661/K01848/K01849/K01966/K00128/K00020/K00626/K11381/K01640/K18472/K01692/K00826/K01029/K01028	1.26567e-06	2.47709e-05	Upregulated	Pesticide	16SV1
Metabolism	Energy metabolism	Oxidative phosphorylation	ko00190	39	K02121/K02117/K02118/K02120/K02123/K02124/K02122/K02119/K00333/K00332/K15862/K02107/K03889/K03890/K03891/K06019/K08738/K00425/K00426/K00246/K00247/K00245/K03885/K00331/K00337/K00339/K00340/K00341/K00330/K00342/K00343/K00338/K02276/K00336/K00335/K00334/K00937/K02274/K00242	1.47587e-06	2.69593e-05	Upregulated	Pesticide	16SV1
Metabolism	Energy metabolism	Sulfur metabolism	ko00920	27	K00387/K00184/K00185/K00385/K16950/K16951/K00956/K19713/K17218/K07306/K17225/K17227/K17222/K17223/K17224/K07307/K08358/K08357/K08359/K15552/K07308/K15551/K10831/K00299/K00640/K17228/K00957	1.72561e-06	2.9551e-05	Upregulated	Pesticide	16SV1
Metabolism	Energy metabolism	Nitrogen metabolism	ko00910	18	K03385/K01455/K02575/K00459/K01501/K01674/K00284/K01725/K00261/K00262/K01673/K02588/K02586/K00370/K02591/K00368/K00374/K00371	3.57619e-06	5.76397e-05	Upregulated	Pesticide	16SV1
Metabolism	Amino acid metabolism	Valine, leucine and isoleucine biosynthesis	ko00290	9	K11258/K17989/K09011/K01687/K01703/K01754/K01652/K14260/K00826	4.54501e-06	6.91852e-05	Downregulated	Pesticide	16SV1
Metabolism	Metabolism of terpenoids and polyketides	Terpenoid backbone biosynthesis	ko00900	17	K01641/K00805/K00938/K12506/K00021/K12503/K13787/K00795/K01597/K06013/K00626/K01662/K00099/K03526/K03527/K01770/K02523	5.08647e-06	7.33522e-05	Upregulated	Pesticide	16SV1
Metabolism	Lipid metabolism	Fatty acid biosynthesis	ko00061	13	K03921/K11263/K16363/K01897/K00208/K01962/K01963/K09458/K00059/K02372/K01961/K02160/K18472	5.84796e-06	8.0117e-05	Downregulated	Pesticide	16SV1
Metabolism	Carbohydrate metabolism	Glycolysis / Gluconeogenesis	ko00010	23	K02779/K16370/K01596/K00886/K00016/K00163/K01222/K00895/K13810/K00128/K04072/K03737/K00001/K11645/K00174/K00175/K01622/K11532/K00138/K13954/K12957/K01006/K01792	6.2169e-06	8.11158e-05	Upregulated	Pesticide	16SV1
Metabolism	Amino acid metabolism	Glycine, serine and threonine metabolism	ko00260	23	K16066/K01758/K00060/K17989/K12972/K12524/K00315/K00613/K00090/K00499/K00865/K08688/K00058/K06001/K01754/K00274/K00998/K00281/K01753/K00831/K00130/K00830/K13745	1.0104e-05	0.000125841	Upregulated	Pesticide	16SV1
Metabolism	Global and overview maps	Fatty acid metabolism	ko01212	19	K07516/K03921/K11263/K00232/K16363/K01897/K00626/K00507/K00208/K01962/K01963/K09458/K00059/K00255/K02372/K01961/K02160/K18472/K01692	1.82712e-05	0.000209431	Downregulated	Pesticide	16SV1
Metabolism	Carbohydrate metabolism	Citrate cycle (TCA cycle)	ko00020	17	K00176/K01677/K01678/K18118/K00030/K01596/K00024/K00163/K00246/K00247/K00245/K03737/K00116/K00174/K00175/K00031/K00242	1.86043e-05	0.000209431	Upregulated	Pesticide	16SV1
Metabolism	Energy metabolism	Methane metabolism	ko00680	33	K08097/K00198/K16370/K00625/K00122/K12234/K15229/K00863/K00024/K08692/K14067/K14083/K08691/K00925/K15228/K00058/K11645/K16259/K01622/K13788/K11532/K10714/K01499/K00831/K00830/K05299/K01595/K00123/K15022/K05979/K16257/K16258/K16256	1.91087e-05	0.000209431	Upregulated	Pesticide	16SV1
Metabolism	Amino acid metabolism	Arginine and proline metabolism	ko00330	23	K01583/K19743/K12253/K01476/K00824/K01611/K00797/K00613/K00128/K01470/K00472/K12252/K08688/K01426/K02626/K00274/K09472/K00840/K01474/K01473/K01581/K09470/K00931	2.16646e-05	0.000228312	Upregulated	Pesticide	16SV1
Metabolism	Carbohydrate metabolism	Galactose metabolism	ko00052	18	K16370/K02082/K07407/K01854/K02747/K01193/K01187/K01631/K01190/K02773/K02774/K00883/K01804/K16371/K02775/K10984/K12308/K01784	3.25079e-05	0.000329895	Upregulated	Pesticide	16SV1
Environmental Information Processing	Membrane transport	Bacterial secretion system	ko03070	17	K03205/K03196/K03199/K03204/K03198/K03228/K03203/K03229/K03219/K03222/K03226/K03227/K03224/K03230/K11004/K12340/K03200	4.02827e-05	0.000386942	Upregulated	Pesticide	16SV1
Metabolism	Amino acid metabolism	Histidine metabolism	ko00340	13	K00603/K04486/K17363/K05602/K01458/K00128/K01089/K18911/K01479/K01814/K00274/K01496/K01523	4.09537e-05	0.000386942	Upregulated	Pesticide	16SV1
Metabolism	Carbohydrate metabolism	Pentose phosphate pathway	ko00030	19	K19243/K16370/K00615/K00874/K06151/K06152/K00032/K00895/K00948/K13810/K07404/K00090/K01621/K01625/K11645/K00852/K01622/K01807/K11532	4.31747e-05	0.000394329	Downregulated	Pesticide	16SV1
Metabolism	Energy metabolism	Carbon fixation by Calvin cycle	ko00710	11	K00615/K00024/K13810/K01601/K00855/K11645/K01807/K11532/K01595/K00029/K01006	5.84413e-05	0.000516546	Downregulated	Pesticide	16SV1
Metabolism	Xenobiotics biodegradation and metabolism	Benzoate degradation	ko00362	22	K01615/K07516/K10621/K01821/K10622/K00074/K00529/K10218/K00626/K00481/K10219/K10221/K10220/K04101/K04755/K04073/K02554/K01032/K01031/K01692/K00252/K04100	6.59743e-05	0.000564905	Downregulated	Pesticide	16SV1
Cellular Processes	Cell growth and death	Cell cycle - Caulobacter	ko04112	10	K13245/K13585/K13586/K13591/K11749/K03590/K02488/K13587/K13588/K13581	7.57358e-05	0.000628837	Downregulated	Pesticide	16SV1
Metabolism	Glycan biosynthesis and metabolism	Lipopolysaccharide biosynthesis	ko00540	13	K11211/K02847/K16363/K12979/K03275/K03760/K02850/K19353/K02527/K09949/K03279/K00912/K02536	8.29817e-05	0.000668735	Upregulated	Pesticide	16SV1
Metabolism	Metabolism of cofactors and vitamins	Pantothenate and CoA biosynthesis	ko00770	12	K11258/K06016/K00867/K01687/K00128/K00077/K01579/K17723/K03525/K01652/K00826/K00997	0.000118854	0.000930456	Downregulated	Pesticide	16SV1
Metabolism	Amino acid metabolism	Alanine, aspartate and glutamate metabolism	ko00250	15	K00610/K01580/K01914/K09758/K01779/K07250/K00261/K00262/K01744/K13051/K00135/K00830/K14260/K08324/K00278	0.00025773	0.00196162	Upregulated	Pesticide	16SV1
Cellular Processes	Cellular community - prokaryotes	Quorum sensing	ko02024	39	K13815/K11031/K07699/K01728/K01580/K02031/K15582/K07173/K18101/K18306/K18307/K10715/K02402/K02403/K01996/K01997/K18317/K10915/K01998/K01218/K01897/K10916/K01995/K06998/K01999/K07782/K09936/K01658/K11530/K07667/K02490/K15580/K07715/K07711/K03666/K02035/K15581/K02034/K13075	0.000329452	0.00239686	Upregulated	Pesticide	16SV1
Metabolism	Amino acid metabolism	Cysteine and methionine metabolism	ko00270	22	K09758/K08969/K01758/K00016/K07173/K01611/K00024/K17989/K00899/K12524/K00797/K00558/K17462/K00548/K00058/K01919/K00640/K00831/K01760/K00826/K01251/K01740	0.000332412	0.00239686	Upregulated	Pesticide	16SV1
Human Diseases	Drug resistance: antimicrobial	beta-Lactam resistance	ko01501	20	K18148/K18149/K19322/K15582/K18143/K18144/K05366/K18146/K18145/K19209/K08720/K12340/K17837/K03693/K15580/K15581/K17836/K03587/K18147/K18137	0.000364543	0.00256115	Upregulated	Pesticide	16SV1
Metabolism	Nucleotide metabolism	Pyrimidine metabolism	ko00240	20	K08722/K00610/K16066/K06016/K00527/K02566/K00757/K06287/K00226/K17828/K00758/K00525/K02823/K09019/K01465/K09020/K01250/K17723/K00254/K01494	0.000463047	0.00317187	Upregulated	Pesticide	16SV1
Metabolism	Amino acid metabolism	Lysine degradation	ko00310	18	K19743/K15736/K00824/K01582/K00290/K07250/K18013/K18014/K00128/K01844/K18011/K18012/K00626/K01843/K00471/K00135/K01692/K00252	0.000496009	0.00331479	Upregulated	Pesticide	16SV1
Cellular Processes	Cell motility	Bacterial chemotaxis	ko02030	8	K10540/K03410/K10108/K10439/K05874/K03409/K03413/K02417	0.000572742	0.00373646	Upregulated	Pesticide	16SV1
Metabolism	Metabolism of cofactors and vitamins	Porphyrin metabolism	ko00860	23	K16651/K04720/K02190/K03399/K00231/K13543/K00230/K01195/K02227/K03795/K04036/K05934/K13540/K02495/K00798/K02303/K02224/K01845/K19221/K02232/K02233/K08973/K00768	0.000590778	0.00376449	Upregulated	Pesticide	16SV1
Cellular Processes	Cellular community - prokaryotes	Biofilm formation - Escherichia coli	ko02026	13	K07173/K11936/K01991/K07687/K02402/K02403/K18968/K11935/K11937/K07782/K04761/K11931/K06204	0.000689715	0.00429504	Upregulated	Pesticide	16SV1
Metabolism	Glycan biosynthesis and metabolism	Peptidoglycan biosynthesis	ko00550	12	K18149/K08384/K05364/K05366/K07009/K15792/K05837/K07259/K03693/K03587/K07258/K03814	0.000879678	0.00535626	Upregulated	Pesticide	16SV1
Metabolism	Glycan biosynthesis and metabolism	Other glycan degradation	ko00511	7	K01444/K15923/K01191/K01190/K01186/K01227/K01192	0.00101607	0.00605227	Upregulated	Pesticide	16SV1
Metabolism	Global and overview maps	2-Oxocarboxylic acid metabolism	ko01210	19	K00176/K11258/K00030/K00619/K09011/K00163/K05825/K01687/K01703/K11381/K03737/K00818/K00174/K00175/K00031/K00830/K01652/K14260/K00826	0.00108379	0.00631824	Upregulated	Pesticide	16SV1
Metabolism	Metabolism of other amino acids	Taurine and hypotaurine metabolism	ko00430	8	K01580/K00625/K00681/K15024/K03852/K00925/K13788/K15372	0.00127634	0.00698927	Upregulated	Pesticide	16SV1
Metabolism	Carbohydrate metabolism	C5-Branched dibasic acid metabolism	ko00660	8	K11258/K09011/K01703/K14449/K08691/K18288/K10218/K01652	0.00127634	0.00698927	Downregulated	Pesticide	16SV1
Cellular Processes	Cellular community - prokaryotes	Biofilm formation - Vibrio cholerae	ko05111	18	K02779/K10921/K07173/K10927/K12276/K01912/K10926/K10918/K10915/K03606/K10916/K07181/K02463/K08720/K00640/K02472/K03666/K03092	0.00128983	0.00698927	Upregulated	Pesticide	16SV1
Metabolism	Amino acid metabolism	Tryptophan metabolism	ko00380	15	K01556/K00453/K07130/K01432/K01667/K04103/K01501/K00128/K03781/K00626/K01426/K00274/K01692/K00252/K03782	0.00130092	0.00698927	Downregulated	Pesticide	16SV1
Metabolism	Metabolism of cofactors and vitamins	Thiamine metabolism	ko00730	9	K03148/K03707/K00878/K10811/K03146/K01662/K03153/K00941/K03149	0.00138662	0.00730644	Upregulated	Pesticide	16SV1
Metabolism	Metabolism of cofactors and vitamins	Biotin metabolism	ko00780	7	K09789/K00208/K01906/K09458/K00059/K01012/K02372	0.00179736	0.00929201	Upregulated	Pesticide	16SV1
NA	NA	Sulfur cycle	ko01320	11	K00956/K19713/K17225/K17227/K17222/K17223/K17224/K08358/K08357/K08359/K00957	0.00186128	0.00944429	Downregulated	Pesticide	16SV1
Metabolism	Metabolism of cofactors and vitamins	Folate biosynthesis	ko00790	15	K13818/K01664/K01113/K13940/K13950/K08310/K03831/K01633/K03752/K03750/K06920/K03342/K01724/K02619/K07141	0.00190104	0.00947063	Upregulated	Pesticide	16SV1
Metabolism	Lipid metabolism	Fatty acid degradation	ko00071	12	K07516/K00232/K00529/K00128/K04072/K01897/K00626/K00001/K00255/K01692/K00252/K13954	0.00195782	0.00957935	Upregulated	Pesticide	16SV1
Metabolism	Glycan biosynthesis and metabolism	Arabinogalactan biosynthesis - Mycobacterium	ko00572	5	K13687/K16650/K16870/K02851/K11386	0.00213554	0.0101391	Upregulated	Pesticide	16SV1
Metabolism	Amino acid metabolism	Tyrosine metabolism	ko00350	15	K02509/K16165/K01555/K00151/K01801/K00450/K00484/K04072/K10219/K00001/K16163/K02510/K00274/K00135/K13954	0.00214624	0.0101391	Downregulated	Pesticide	16SV1
Metabolism	Metabolism of other amino acids	beta-Alanine metabolism	ko00410	10	K01580/K06016/K00232/K07250/K00128/K01578/K01579/K17723/K01692/K15372	0.00238996	0.0110991	Upregulated	Pesticide	16SV1
Metabolism	Carbohydrate metabolism	Ascorbate and aldarate metabolism	ko00053	12	K03476/K14259/K02821/K03475/K13874/K01195/K01630/K00128/K00423/K03078/K03079/K08092	0.00261799	0.0119555	Upregulated	Pesticide	16SV1
Metabolism	Carbohydrate metabolism	Amino sugar and nucleotide sugar metabolism	ko00520	18	K02779/K01854/K02804/K02747/K00886/K01809/K01183/K13810/K01209/K06118/K01452/K10984/K12448/K00973/K00972/K09001/K18676/K01784	0.00360192	0.0161791	Upregulated	Pesticide	16SV1
Metabolism	Metabolism of cofactors and vitamins	One carbon pool by folate	ko00670	12	K00603/K01746/K01758/K00315/K00548/K00499/K11787/K00281/K00130/K01938/K01251/K00297	0.00393715	0.0173997	Upregulated	Pesticide	16SV1
Metabolism	Xenobiotics biodegradation and metabolism	Chloroalkane and chloroalkene degradation	ko00625	9	K01560/K01561/K00128/K04072/K00001/K02588/K02586/K02591/K13954	0.00508387	0.0217653	Upregulated	Pesticide	16SV1
Metabolism	Xenobiotics biodegradation and metabolism	Steroid degradation	ko00984	9	K01796/K03333/K05898/K16046/K16051/K16049/K16048/K16047/K01822	0.00508387	0.0217653	Upregulated	Pesticide	16SV1
Metabolism	Metabolism of other amino acids	Selenocompound metabolism	ko00450	8	K00956/K01758/K00548/K00384/K01008/K01760/K00957/K01042	0.00553737	0.0229885	Downregulated	Pesticide	16SV1
Metabolism	Metabolism of terpenoids and polyketides	Biosynthesis of siderophore group nonribosomal peptides	ko01053	8	K04783/K02552/K04784/K04781/K04787/K04788/K02363/K04782	0.00553737	0.0229885	Upregulated	Pesticide	16SV1
Metabolism	Lipid metabolism	Glycerolipid metabolism	ko00561	15	K13677/K07407/K05879/K07029/K00863/K19002/K00128/K00865/K06118/K08591/K03621/K01046/K05881/K00635/K00901	0.0057689	0.0235922	Upregulated	Pesticide	16SV1
Metabolism	Metabolism of cofactors and vitamins	Nicotinate and nicotinamide metabolism	ko00760	15	K06211/K02566/K19191/K03426/K08281/K01950/K19190/K13522/K18028/K00135/K08324/K00767/K03517/K03742/K00278	0.00848984	0.034209	Upregulated	Pesticide	16SV1
Metabolism	Metabolism of other amino acids	D-Amino acid metabolism	ko00470	10	K00824/K01779/K12658/K01844/K18011/K17898/K17899/K01753/K00285/K01778	0.0090912	0.0358365	Upregulated	Pesticide	16SV1
NA	NA	Nitrogen cycle	ko01310	8	K03385/K02588/K02586/K00370/K02591/K00368/K00374/K00371	0.00915531	0.0358365	Upregulated	Pesticide	16SV1
Metabolism	Metabolism of other amino acids	Glutathione metabolism	ko00480	10	K00681/K00032/K07232/K00797/K01469/K01919/K00031/K01270/K01581/K07160	0.0116659	0.0450203	Downregulated	Pesticide	16SV1
Metabolism	Global and overview maps	Nucleotide metabolism	ko01232	17	K08722/K00364/K01486/K00527/K02566/K00757/K06287/K00856/K00758/K00525/K19572/K00769/K01241/K01250/K00760/K01129/K01494	0.0143447	0.0545897	Upregulated	Pesticide	16SV1
Metabolism	Glycan biosynthesis and metabolism	Lipoarabinomannan (LAM) biosynthesis	ko00571	4	K13687/K13671/K14335/K14337	0.0193569	0.0726545	Upregulated	Pesticide	16SV1
Metabolism	Biosynthesis of other secondary metabolites	Streptomycin biosynthesis	ko00521	5	K01858/K00010/K01710/K00973/K01790	0.0200638	0.0742902	Upregulated	Pesticide	16SV1
Metabolism	Metabolism of cofactors and vitamins	Ubiquinone and other terpenoid-quinone biosynthesis	ko00130	10	K19222/K02552/K19267/K03184/K12501/K18586/K02548/K00355/K03179/K02549	0.0251056	0.0917192	Upregulated	Pesticide	16SV1
Cellular Processes	Transport and catabolism	Peroxisome	ko04146	11	K00232/K03426/K01796/K03781/K00477/K01897/K01578/K00031/K01640/K00830/K00803	0.0271617	0.0979251	Upregulated	Pesticide	16SV1
Environmental Information Processing	Membrane transport	Phosphotransferase system (PTS)	ko02060	30	K02779/K02765/K02791/K02786/K02788/K02750/K02777/K02810/K02819/K02798/K02822/K02761/K02775/K02760/K02759/K02744/K02768/K02783/K02781/K02804/K02774/K02800/K02757/K02773/K03475/K02821/K02770/K02745/K00882/K02794	8.01038e-19	1.73024e-16	Upregulated	Recovery	16SV1
Metabolism	Carbohydrate metabolism	Starch and sucrose metabolism	ko00500	31	K06896/K02791/K02750/K01226/K02777/K02810/K02819/K00690/K01223/K02761/K02760/K01210/K02759/K16146/K18447/K00697/K13810/K01187/K01087/K16148/K01182/K05341/K05342/K01193/K01222/K16055/K01176/K01835/K00975/K02438/K05349	2.43469e-14	2.62947e-12	Upregulated	Recovery	16SV1
Metabolism	Glycan biosynthesis and metabolism	Peptidoglycan biosynthesis	ko00550	21	K08384/K12556/K05363/K11693/K03693/K00687/K02545/K12554/K00887/K05362/K07009/K08724/K04478/K11694/K11695/K12551/K12552/K12553/K05364/K15792/K18149	1.11232e-12	8.00873e-11	Upregulated	Recovery	16SV1
Metabolism	Carbohydrate metabolism	Galactose metabolism	ko00052	25	K00917/K01220/K02786/K02788/K01635/K01819/K02775/K02744/K02082/K00849/K01187/K01190/K02774/K01182/K07407/K02773/K01193/K01854/K00850/K01835/K16370/K16371/K00035/K02745/K01631	1.52037e-12	8.20999e-11	Upregulated	Recovery	16SV1
Metabolism	Carbohydrate metabolism	Fructose and mannose metabolism	ko00051	29	K04041/K00009/K02798/K00008/K02768/K02783/K01813/K02781/K19633/K18337/K18447/K01808/K19270/K02446/K00863/K02800/K00895/K12661/K00594/K00850/K01809/K01623/K00848/K07026/K02770/K16370/K01818/K00882/K02794	1.01645e-11	4.39106e-10	Upregulated	Recovery	16SV1
Metabolism	Glycan biosynthesis and metabolism	Arabinogalactan biosynthesis - Mycobacterium	ko00572	10	K11386/K16648/K13687/K16649/K16647/K18851/K13686/K16650/K16870/K02851	1.01228e-10	3.64421e-09	Upregulated	Recovery	16SV1
Metabolism	Glycan biosynthesis and metabolism	Lipoarabinomannan (LAM) biosynthesis	ko00571	10	K13668/K14335/K16648/K08256/K13671/K14337/K13687/K16647/K14339/K11387	3.35822e-10	1.03625e-08	Upregulated	Recovery	16SV1
Metabolism	Carbohydrate metabolism	Glycolysis / Gluconeogenesis	ko00010	25	K02779/K04041/K02791/K01085/K02777/K01223/K03737/K00170/K13810/K00016/K02446/K01006/K00886/K00895/K01222/K15635/K00850/K01835/K01623/K04072/K00161/K00162/K16370/K00174/K00175	1.54768e-09	4.17874e-08	Upregulated	Recovery	16SV1
Human Diseases	Infectious disease: bacterial	Staphylococcus aureus infection	ko05150	20	K01401/K03740/K14192/K14195/K19080/K11041/K14194/K14196/K14197/K14198/K14201/K14203/K14204/K03739/K14188/K03367/K14199/K11038/K11040/K19079	4.53957e-09	1.0895e-07	Upregulated	Recovery	16SV1
Metabolism	Global and overview maps	Biosynthesis of cofactors	ko01240	52	K06897/K01598/K01922/K02304/K08680/K09680/K16869/K10047/K13540/K09698/K08681/K10810/K00226/K17828/K01906/K02823/K00610/K14941/K03794/K02549/K11212/K00231/K02552/K01938/K00867/K06215/K01664/K13940/K13950/K12234/K01195/K01809/K00230/K03800/K01661/K01911/K02551/K18284/K18586/K18286/K00453/K03342/K11783/K11785/K11782/K11784/K18285/K01432/K01556/K02619/K18240/K08281	6.49359e-09	1.40262e-07	Upregulated	Recovery	16SV1
Metabolism	Global and overview maps	Carbon metabolism	ko01200	51	K04835/K01678/K08094/K00043/K08093/K03737/K01677/K00170/K01808/K13810/K18472/K01616/K02446/K01006/K01938/K01455/K00863/K00030/K00886/K14470/K00197/K03388/K11261/K15635/K00232/K00850/K07511/K15019/K11263/K00874/K00033/K01623/K00615/K01847/K00027/K00161/K00162/K09709/K16370/K00625/K00023/K01965/K05605/K00626/K00122/K17829/K00174/K00175/K14534/K01958/K07516	1.34325e-08	2.63766e-07	Upregulated	Recovery	16SV1
Metabolism	Carbohydrate metabolism	Amino sugar and nucleotide sugar metabolism	ko00520	24	K02779/K02765/K02791/K01183/K02777/K00972/K02744/K00849/K13810/K02804/K12373/K12448/K02564/K00886/K01854/K01809/K01443/K07106/K01835/K00975/K06118/K02745/K01198/K02794	4.16868e-08	7.50362e-07	Upregulated	Recovery	16SV1
Metabolism	Carbohydrate metabolism	Propanoate metabolism	ko00640	22	K00048/K03416/K17490/K13922/K17489/K00170/K18472/K00016/K00232/K07511/K07250/K11263/K00656/K01847/K00625/K01965/K00166/K00167/K05605/K09699/K19745/K01908	1.00386e-07	1.66795e-06	Upregulated	Recovery	16SV1
Metabolism	Carbohydrate metabolism	Pyruvate metabolism	ko00620	25	K01678/K00158/K02594/K03737/K01677/K00170/K18472/K00016/K01006/K01067/K11263/K00656/K00467/K04072/K00027/K00161/K00162/K00625/K01512/K00626/K12972/K00174/K00175/K00102/K01958	1.58702e-07	2.33412e-06	Upregulated	Recovery	16SV1
Metabolism	Global and overview maps	Biosynthesis of amino acids	ko01230	36	K05823/K11358/K04486/K05822/K06209/K08094/K13853/K17216/K17217/K00841/K08093/K01758/K01808/K13810/K09065/K04092/K14155/K01739/K00030/K05602/K07173/K01914/K15635/K13497/K00619/K00850/K00872/K01623/K00615/K03785/K04518/K01476/K16370/K17462/K03340/K01958	1.62092e-07	2.33412e-06	Upregulated	Recovery	16SV1
Metabolism	Glycan biosynthesis and metabolism	Teichoic acid biosynthesis	ko00552	13	K03740/K09809/K00712/K18704/K03739/K14188/K03367/K19005/K03429/K07271/K05946/K19002/K02851	3.0122e-07	4.06647e-06	Upregulated	Recovery	16SV1
Human Diseases	Drug resistance: antimicrobial	beta-Lactam resistance	ko01501	21	K12556/K18104/K18766/K03693/K00687/K02171/K02172/K02545/K02547/K12552/K12553/K18072/K18073/K15582/K10823/K15581/K15580/K15583/K18148/K17850/K18149	1.60719e-06	1.9691e-05	Upregulated	Recovery	16SV1
Human Diseases	Drug resistance: antimicrobial	Cationic antimicrobial peptide (CAMP) resistance	ko01503	14	K01401/K03740/K19077/K19080/K14198/K10012/K03739/K14188/K03367/K19078/K18072/K18073/K19079/K07771	1.64091e-06	1.9691e-05	Upregulated	Recovery	16SV1
Metabolism	Metabolism of cofactors and vitamins	Ubiquinone and other terpenoid-quinone biosynthesis	ko00130	15	K08680/K02549/K02552/K01661/K01911/K02551/K18284/K18586/K18286/K11783/K11785/K11782/K11784/K18285/K18240	2.79712e-06	3.17988e-05	Upregulated	Recovery	16SV1
Cellular Processes	Cellular community - prokaryotes	Quorum sensing	ko02024	36	K12296/K01728/K14983/K14982/K02250/K07706/K07707/K07800/K07813/K12295/K01318/K12294/K11039/K12292/K12293/K01635/K18100/K02490/K07692/K13061/K15582/K10823/K15581/K15580/K18096/K07173/K15583/K07715/K07711/K13815/K10715/K07344/K06375/K09936/K02402/K02403	7.74891e-06	8.36882e-05	Upregulated	Recovery	16SV1
Metabolism	Carbohydrate metabolism	Butanoate metabolism	ko00650	20	K00043/K01575/K03737/K00170/K01034/K01035/K01641/K07511/K07250/K00656/K04072/K00023/K05973/K00626/K18372/K17829/K00174/K00175/K14534/K07516	8.14615e-06	8.3789e-05	Upregulated	Recovery	16SV1
Metabolism	Carbohydrate metabolism	Pentose phosphate pathway	ko00030	16	K08094/K04041/K08093/K01808/K13810/K02446/K00895/K00850/K00874/K00033/K01835/K01623/K01619/K00615/K01621/K16370	4.72311e-05	0.000435855	Upregulated	Recovery	16SV1
Metabolism	Carbohydrate metabolism	Glyoxylate and dicarboxylate metabolism	ko00630	19	K04835/K03418/K00048/K18472/K01616/K01455/K11263/K01847/K00023/K01965/K00626/K00865/K00122/K12972/K01432/K05825/K03779/K03780/K01458	4.72913e-05	0.000435855	Upregulated	Recovery	16SV1
Metabolism	Amino acid metabolism	Valine, leucine and isoleucine degradation	ko00280	14	K18472/K01641/K07511/K07250/K11263/K01847/K01965/K00166/K00167/K05605/K00626/K09699/K18661/K00020	4.84284e-05	0.000435855	Upregulated	Recovery	16SV1
Metabolism	Carbohydrate metabolism	Inositol phosphate metabolism	ko00562	14	K03339/K10047/K16044/K01093/K01858/K01083/K03337/K00010/K03335/K03338/K03336/K01771/K16043/K00999	0.000122207	0.00105587	Upregulated	Recovery	16SV1
Metabolism	Amino acid metabolism	Cysteine and methionine metabolism	ko00270	19	K11358/K17216/K17217/K13061/K08969/K01758/K00547/K00016/K14155/K01739/K07173/K08965/K00544/K00872/K18284/K00456/K00899/K17462/K08966	0.000145517	0.00120891	Upregulated	Recovery	16SV1
Metabolism	Glycan biosynthesis and metabolism	Other glycan degradation	ko00511	7	K13714/K01186/K01227/K12373/K01190/K01191/K01206	0.000171822	0.00137457	Upregulated	Recovery	16SV1
Metabolism	Carbohydrate metabolism	Ascorbate and aldarate metabolism	ko00053	12	K01630/K10047/K02822/K03078/K03079/K00423/K03475/K01195/K01683/K13874/K02821/K13873	0.000199635	0.00154004	Upregulated	Recovery	16SV1
Metabolism	Global and overview maps	Nucleotide metabolism	ko01232	18	K00756/K15518/K15519/K08722/K01250/K00857/K03783/K01489/K03784/K02566/K00527/K01493/K00876/K01239/K12700/K00364/K15780/K00760	0.000258429	0.00192485	Upregulated	Recovery	16SV1
Metabolism	Metabolism of cofactors and vitamins	Lipoic acid metabolism	ko00785	8	K16869/K01616/K03800/K00161/K00162/K00166/K00167/K09699	0.000298691	0.00210765	Upregulated	Recovery	16SV1
Metabolism	Nucleotide metabolism	Pyrimidine metabolism	ko00240	17	K00756/K15519/K08722/K01250/K00226/K17828/K02823/K00610/K01119/K00857/K01489/K02566/K00527/K01493/K00876/K12700/K06016	0.000302486	0.00210765	Upregulated	Recovery	16SV1
Metabolism	Energy metabolism	Other carbon fixation pathways	ko00720	17	K01678/K03737/K01677/K00170/K01006/K01938/K14470/K00197/K15019/K01847/K09709/K00625/K00626/K00174/K00175/K14534/K01958	0.000614698	0.00414921	Upregulated	Recovery	16SV1
Metabolism	Carbohydrate metabolism	Pentose and glucuronate interconversions	ko00040	13	K01728/K05352/K00008/K03078/K03079/K01812/K00594/K01195/K01730/K00853/K00848/K01685/K01818	0.00201493	0.0131886	Upregulated	Recovery	16SV1
Metabolism	Carbohydrate metabolism	Citrate cycle (TCA cycle)	ko00020	11	K01678/K03737/K01677/K00170/K01616/K00030/K00161/K00162/K00174/K00175/K01958	0.00221294	0.0138168	Upregulated	Recovery	16SV1
Metabolism	Global and overview maps	2-Oxocarboxylic acid metabolism	ko01210	15	K11358/K01575/K03737/K00170/K01616/K00030/K00619/K00161/K00162/K00166/K00167/K09699/K00174/K00175/K05825	0.00223884	0.0138168	Upregulated	Recovery	16SV1
Metabolism	Lipid metabolism	Glycerolipid metabolism	ko00561	13	K05881/K13677/K19005/K03429/K18851/K05878/K05879/K00863/K07407/K07029/K19002/K06118/K00865	0.00298516	0.017911	Upregulated	Recovery	16SV1
Cellular Processes	Cell motility	Bacterial chemotaxis	ko02030	6	K10108/K10540/K03410/K05875/K05874/K03409	0.0031879	0.0186104	Upregulated	Recovery	16SV1
Environmental Information Processing	Membrane transport	Bacterial secretion system	ko03070	11	K11003/K11004/K03197/K03201/K11017/K03205/K03196/K03199/K03204/K03198/K03202	0.00346383	0.0196892	Upregulated	Recovery	16SV1
Metabolism	Metabolism of terpenoids and polyketides	Terpenoid backbone biosynthesis	ko00900	10	K01823/K00805/K01597/K12503/K13787/K01641/K00938/K00021/K00626/K12506	0.00361	0.0199939	Upregulated	Recovery	16SV1
Metabolism	Energy metabolism	Carbon fixation by Calvin cycle	ko00710	7	K04041/K01808/K13810/K02446/K01006/K01623/K00615	0.00413291	0.0223177	Upregulated	Recovery	16SV1
Metabolism	Amino acid metabolism	Lysine degradation	ko00310	13	K19743/K01034/K01035/K07511/K14959/K07250/K00824/K01844/K18011/K18012/K00626/K01582/K18014	0.00430634	0.022687	Upregulated	Recovery	16SV1
Metabolism	Energy metabolism	Methane metabolism	ko00680	21	K08094/K04041/K08093/K00170/K14941/K11212/K02446/K00863/K00197/K03388/K11261/K12234/K15635/K00850/K11779/K01623/K15229/K16370/K00625/K15228/K00122	0.00496432	0.0255308	Upregulated	Recovery	16SV1
Metabolism	Xenobiotics biodegradation and metabolism	Aminobenzoate degradation	ko00627	12	K04105/K14338/K04099/K01034/K01035/K18541/K07511/K01576/K14581/K01781/K15066/K01512	0.00523293	0.0262864	Upregulated	Recovery	16SV1
Metabolism	Metabolism of other amino acids	Taurine and hypotaurine metabolism	ko00430	6	K00260/K00259/K00456/K00625/K19244/K15372	0.00567012	0.0278351	Upregulated	Recovery	16SV1
Metabolism	Xenobiotics biodegradation and metabolism	Chlorocyclohexane and chlorobenzene degradation	ko00361	7	K00446/K06912/K15240/K15242/K01560/K01563/K01561	0.00865814	0.0415591	Upregulated	Recovery	16SV1
Metabolism	Amino acid metabolism	Phenylalanine metabolism	ko00360	10	K11358/K01593/K10797/K02554/K00274/K05710/K00824/K00055/K05713/K03825	0.0101846	0.0478235	Upregulated	Recovery	16SV1
Metabolism	Xenobiotics biodegradation and metabolism	Chloroalkane and chloroalkene degradation	ko00625	7	K02588/K02586/K02591/K04072/K01560/K01563/K01561	0.0112281	0.0506811	Upregulated	Recovery	16SV1
Metabolism	Amino acid metabolism	Glycine, serine and threonine metabolism	ko00260	13	K17217/K00613/K01758/K00274/K00639/K00060/K15635/K10674/K00544/K00872/K00865/K12972/K00273	0.0112625	0.0506811	Upregulated	Recovery	16SV1
Metabolism	Metabolism of other amino acids	D-Amino acid metabolism	ko00470	8	K14188/K03367/K17898/K17899/K00824/K01844/K18011/K00273	0.0135011	0.0595151	Upregulated	Recovery	16SV1
NA	NA	Mycolic acid biosynthesis	ko00074	6	K11533/K18472/K12428/K12437/K18851/K11263	0.0144247	0.0623146	Upregulated	Recovery	16SV1
Metabolism	Metabolism of terpenoids and polyketides	Carotenoid biosynthesis	ko00906	8	K10209/K10212/K10210/K10211/K09879/K09836/K10208/K02291	0.0149745	0.0634215	Upregulated	Recovery	16SV1
Metabolism	Energy metabolism	Methane metabolism	ko00680	14	K14028/K16255/K08692/K14067/K14029/K16254/K16260/K00172/K00200/K00201/K00202/K00672/K01499/K10713	1.34532e-12	6.18846e-11	Upregulated	Semi-Pristine	16SV4
Metabolism	Global and overview maps	Degradation of aromatic compounds	ko01220	10	K07536/K10619/K10620/K16303/K16304/K18227/K18067/K18068/K15765/K15762	1.65037e-07	3.79585e-06	Upregulated	Semi-Pristine	16SV4
Metabolism	Global and overview maps	Carbon metabolism	ko01200	12	K14028/K08692/K14067/K14029/K00247/K00172/K00200/K00201/K00202/K00672/K01499/K10713	5.37615e-07	7.77468e-06	Upregulated	Semi-Pristine	16SV4
Metabolism	Metabolism of cofactors and vitamins	Porphyrin metabolism	ko00860	8	K04034/K11333/K11334/K11335/K11336/K11337/K04037/K04039	7.31561e-07	7.77468e-06	Upregulated	Semi-Pristine	16SV4
Metabolism	Xenobiotics biodegradation and metabolism	Xylene degradation	ko00622	5	K10619/K10620/K16303/K16304/K18227	8.45074e-07	7.77468e-06	Upregulated	Semi-Pristine	16SV4
Metabolism	Carbohydrate metabolism	Pyruvate metabolism	ko00620	6	K14028/K01026/K02594/K14029/K00247/K00172	6.77555e-05	0.000519459	Upregulated	Semi-Pristine	16SV4
Metabolism	Xenobiotics biodegradation and metabolism	Aminobenzoate degradation	ko00627	5	K18248/K15064/K16319/K05600/K11311	0.000100812	0.000662479	Upregulated	Semi-Pristine	16SV4
Metabolism	Energy metabolism	Sulfur metabolism	ko00920	5	K15765/K15762/K16968/K16969/K00387	0.000568486	0.00326879	Upregulated	Semi-Pristine	16SV4
Metabolism	Xenobiotics biodegradation and metabolism	Toluene degradation	ko00623	3	K05797/K15765/K15762	0.00177483	0.00907136	Upregulated	Semi-Pristine	16SV4
Metabolism	Carbohydrate metabolism	Fructose and mannose metabolism	ko00051	4	K01629/K01813/K02769/K19633	0.0030793	0.0130561	Upregulated	Semi-Pristine	16SV4
Metabolism	Metabolism of terpenoids and polyketides	Carotenoid biosynthesis	ko00906	3	K09844/K09845/K09846	0.00312211	0.0130561	Upregulated	Semi-Pristine	16SV4
Metabolism	Carbohydrate metabolism	Glycolysis / Gluconeogenesis	ko00010	3	K14028/K14029/K00172	0.0184993	0.0669781	Upregulated	Semi-Pristine	16SV4
Metabolism	Xenobiotics biodegradation and metabolism	Polycyclic aromatic hydrocarbon degradation	ko00624	2	K18067/K18068	0.0212242	0.0669781	Upregulated	Semi-Pristine	16SV4
Metabolism	Xenobiotics biodegradation and metabolism	Chloroalkane and chloroalkene degradation	ko00625	2	K14028/K14029	0.0212242	0.0669781	Upregulated	Semi-Pristine	16SV4
Metabolism	Carbohydrate metabolism	Butanoate metabolism	ko00650	3	K00247/K00172/K01027	0.0218407	0.0669781	Upregulated	Semi-Pristine	16SV4
Human Diseases	Drug resistance: antimicrobial	Cationic antimicrobial peptide (CAMP) resistance	ko01503	9	K03739/K03740/K12963/K13014/K07264/K10011/K03367/K12962/K14188	2.58394e-09	1.91212e-07	Upregulated	Eutrophic	16SV4
Metabolism	Glycan biosynthesis and metabolism	Teichoic acid biosynthesis	ko00552	8	K13678/K03739/K03740/K19005/K03367/K14188/K00712/K09809	5.49893e-09	2.0346e-07	Upregulated	Eutrophic	16SV4
Metabolism	Metabolism of cofactors and vitamins	Porphyrin metabolism	ko00860	7	K04037/K04039/K11333/K11334/K11335/K11336/K11337	0.000526466	0.0129862	Upregulated	Eutrophic	16SV4
Human Diseases	Drug resistance: antimicrobial	beta-Lactam resistance	ko01501	6	K12555/K19216/K08720/K03693/K00687/K12556	0.000858479	0.0158819	Upregulated	Eutrophic	16SV4
Metabolism	Metabolism of other amino acids	D-Amino acid metabolism	ko00470	4	K19744/K05597/K03367/K14188	0.00212529	0.0262119	Upregulated	Eutrophic	16SV4
Metabolism	Glycan biosynthesis and metabolism	Peptidoglycan biosynthesis	ko00550	4	K12555/K03693/K00687/K12556	0.00212529	0.0262119	Upregulated	Eutrophic	16SV4
Human Diseases	Infectious disease: bacterial	Staphylococcus aureus infection	ko05150	4	K03739/K03740/K03367/K14188	0.00620625	0.0656089	Upregulated	Eutrophic	16SV4
Metabolism	Carbohydrate metabolism	Pyruvate metabolism	ko00620	5	K14028/K14029/K01067/K02594/K00158	0.0103749	0.0959681	Upregulated	Eutrophic	16SV4
Metabolism	Amino acid metabolism	Lysine biosynthesis	ko00300	3	K05823/K00841/K05822	0.0118796	0.097677	Upregulated	Eutrophic	16SV4
Metabolism	Carbohydrate metabolism	Starch and sucrose metabolism	ko00500	24	K01222/K05341/K05342/K16148/K01193/K16055/K01187/K02438/K00975/K01236/K06044/K05349/K16147/K00705/K01835/K00688/K00693/K00700/K01194/K00689/K00691/K00978/K01838/K19668	3.12646e-13	6.81567e-11	Upregulated	Pesticide	16SV4
Metabolism	Carbohydrate metabolism	Glyoxylate and dicarboxylate metabolism	ko00630	22	K11263/K00865/K00827/K07130/K12972/K15918/K01458/K00122/K00023/K01577/K01432/K01569/K01846/K04835/K19268/K01601/K01965/K01847/K07246/K07749/K01602/K00284	1.78914e-10	1.95017e-08	Downregulated	Pesticide	16SV4
Metabolism	Carbohydrate metabolism	Pyruvate metabolism	ko00620	22	K00016/K00656/K04072/K11263/K00027/K13979/K01006/K18930/K00156/K13788/K01512/K00001/K00925/K00161/K00162/K00116/K12972/K00102/K00169/K00172/K01596/K15024	1.93432e-09	1.4056e-07	Upregulated	Pesticide	16SV4
Metabolism	Global and overview maps	Carbon metabolism	ko01200	39	K00232/K00863/K19243/K00886/K11263/K01808/K00027/K01938/K01006/K00033/K00148/K13788/K00827/K00925/K00161/K00162/K01752/K00116/K14470/K15918/K17829/K00122/K07516/K00023/K03388/K03389/K03390/K09709/K00874/K00169/K00172/K01846/K04835/K19268/K01601/K01965/K01847/K01602/K15024	2.76696e-09	1.50799e-07	Upregulated	Pesticide	16SV4
Metabolism	Carbohydrate metabolism	Fructose and mannose metabolism	ko00051	19	K00009/K00594/K00848/K00863/K00895/K02800/K19270/K01808/K01820/K01809/K00882/K02770/K01805/K00971/K18333/K07026/K02377/K01813/K18335	2.51679e-08	1.09732e-06	Upregulated	Pesticide	16SV4
Metabolism	Global and overview maps	Biosynthesis of cofactors	ko01240	36	K00103/K00230/K01195/K02552/K12234/K13940/K00231/K06215/K02549/K01664/K00867/K03800/K00868/K01809/K01661/K01911/K02551/K01938/K02548/K08281/K02619/K08097/K18586/K07130/K01556/K02190/K08310/K00453/K05934/K19222/K03399/K01432/K03831/K03795/K09789/K18286	1.1015e-07	4.00211e-06	Upregulated	Pesticide	16SV4
Metabolism	Carbohydrate metabolism	Amino sugar and nucleotide sugar metabolism	ko00520	18	K01198/K02804/K06118/K00886/K01854/K01209/K01809/K00849/K07106/K02564/K00975/K01443/K12373/K01835/K00971/K11528/K12448/K00978	1.58018e-07	4.92113e-06	Upregulated	Pesticide	16SV4
Metabolism	Metabolism of terpenoids and polyketides	Terpenoid backbone biosynthesis	ko00900	13	K00021/K00938/K01641/K12503/K13787/K00805/K00869/K01597/K01823/K13789/K12506/K06013/K00795	3.48744e-07	9.50326e-06	Upregulated	Pesticide	16SV4
Metabolism	Xenobiotics biodegradation and metabolism	Benzoate degradation	ko00362	15	K00529/K01821/K04110/K10220/K07516/K15512/K15513/K04101/K10218/K01666/K10219/K10221/K04098/K04100/K01032	1.52633e-05	0.000369711	Downregulated	Pesticide	16SV4
Metabolism	Carbohydrate metabolism	Galactose metabolism	ko00052	12	K02773/K02774/K01193/K07407/K01854/K01190/K01187/K01804/K00849/K01835/K01631/K00883	2.63793e-05	0.000558944	Upregulated	Pesticide	16SV4
Metabolism	Carbohydrate metabolism	Glycolysis / Gluconeogenesis	ko00010	14	K00016/K00895/K01222/K04072/K00886/K13979/K01006/K01835/K00001/K00161/K00162/K00169/K00172/K01596	2.82036e-05	0.000558944	Upregulated	Pesticide	16SV4
Metabolism	Global and overview maps	Biosynthesis of nucleotide sugars	ko01250	21	K06118/K00886/K01854/K01809/K01654/K00983/K00849/K00975/K01835/K00971/K00469/K02805/K11528/K12448/K01709/K00978/K02474/K03274/K15894/K02377/K13315	5.49486e-05	0.000998234	Upregulated	Pesticide	16SV4
Metabolism	Carbohydrate metabolism	Propanoate metabolism	ko00640	13	K00016/K00232/K00656/K11263/K13788/K00925/K01578/K01908/K00169/K00172/K01965/K01847/K15024	8.76159e-05	0.00146925	Upregulated	Pesticide	16SV4
Metabolism	Global and overview maps	Nucleotide metabolism	ko01232	14	K00527/K02566/K03784/K00876/K00857/K03783/K01489/K00760/K00364/K00856/K00088/K11178/K13483/K11177	0.000132452	0.00206247	Upregulated	Pesticide	16SV4
Metabolism	Amino acid metabolism	Glycine, serine and threonine metabolism	ko00260	13	K00060/K00872/K00865/K00827/K00303/K00639/K01752/K00613/K01758/K12972/K15918/K01753/K00273	0.000156154	0.00226944	Upregulated	Pesticide	16SV4
Metabolism	Amino acid metabolism	Tyrosine metabolism	ko00350	11	K04072/K00001/K16163/K02509/K16165/K01801/K00450/K10219/K00151/K01555/K05921	0.000221998	0.00302473	Downregulated	Pesticide	16SV4
Metabolism	Carbohydrate metabolism	Pentose and glucuronate interconversions	ko00040	11	K00040/K00594/K00848/K01195/K05351/K01804/K01820/K01812/K01805/K01728/K01685	0.000368479	0.00472521	Upregulated	Pesticide	16SV4
Metabolism	Metabolism of cofactors and vitamins	Ubiquinone and other terpenoid-quinone biosynthesis	ko00130	9	K02552/K02549/K01661/K01911/K02551/K02548/K18586/K19222/K18286	0.000439411	0.00532175	Upregulated	Pesticide	16SV4
NA	NA	Sulfur cycle	ko01320	8	K00392/K17224/K17222/K17223/K17225/K17227/K17226/K00956	0.00049001	0.00562222	Downregulated	Pesticide	16SV4
Metabolism	Xenobiotics biodegradation and metabolism	Drug metabolism - other enzymes	ko00983	6	K01195/K00876/K00857/K01489/K00760/K00088	0.000851683	0.00928335	Upregulated	Pesticide	16SV4
Environmental Information Processing	Membrane transport	Phosphotransferase system (PTS)	ko02060	9	K02757/K02773/K02774/K02800/K03475/K02804/K11183/K00882/K02770	0.00105403	0.0109418	Upregulated	Pesticide	16SV4
Metabolism	Xenobiotics biodegradation and metabolism	Nitrotoluene degradation	ko00633	5	K10680/K00169/K00172/K06282/K06281	0.00115226	0.0114178	Downregulated	Pesticide	16SV4
Metabolism	Xenobiotics biodegradation and metabolism	Aminobenzoate degradation	ko00627	10	K01512/K04110/K04101/K08295/K09461/K01501/K10219/K10221/K03380/K04100	0.00130617	0.0123802	Downregulated	Pesticide	16SV4
Metabolism	Lipid metabolism	Glycerolipid metabolism	ko00561	10	K00863/K19002/K06118/K07029/K05878/K07407/K05879/K13979/K00865/K15918	0.00198075	0.0179918	Upregulated	Pesticide	16SV4
Metabolism	Energy metabolism	Sulfur metabolism	ko00920	12	K00392/K00299/K17224/K17222/K17223/K17225/K17227/K17226/K00385/K16950/K16951/K00956	0.00234406	0.0204402	Downregulated	Pesticide	16SV4
Human Diseases	Infectious disease: bacterial	Legionellosis	ko05134	8	K15474/K15492/K07874/K15481/K15490/K15486/K15475/K08738	0.00319991	0.026517	Downregulated	Pesticide	16SV4
Metabolism	Xenobiotics biodegradation and metabolism	Naphthalene degradation	ko00626	5	K04072/K00001/K18243/K00480/K18242	0.00340586	0.026517	Upregulated	Pesticide	16SV4
Metabolism	Carbohydrate metabolism	C5-Branched dibasic acid metabolism	ko00660	5	K09011/K10218/K01846/K04835/K19268	0.00340586	0.026517	Downregulated	Pesticide	16SV4
Metabolism	Xenobiotics biodegradation and metabolism	Chloroalkane and chloroalkene degradation	ko00625	6	K04072/K00148/K00001/K01563/K01561/K01560	0.00410701	0.0308734	Upregulated	Pesticide	16SV4
Metabolism	Energy metabolism	Methane metabolism	ko00680	15	K00863/K12234/K00148/K13788/K00925/K08097/K15229/K15228/K16255/K00122/K03388/K03389/K03390/K00169/K00172	0.00480096	0.034887	Upregulated	Pesticide	16SV4
Cellular Processes	Cellular community - prokaryotes	Biofilm formation - Escherichia coli	ko02026	7	K07173/K00975/K00688/K07677/K07687/K02402/K02403	0.00603345	0.0424288	Upregulated	Pesticide	16SV4
Metabolism	Nucleotide metabolism	Purine metabolism	ko00230	16	K00527/K02566/K03784/K19710/K07816/K03783/K01835/K00760/K11787/K00364/K00856/K00088/K11178/K13483/K11177/K00956	0.00704455	0.0474789	Upregulated	Pesticide	16SV4
Metabolism	Glycan biosynthesis and metabolism	Other glycan degradation	ko00511	4	K01191/K01190/K12373/K01206	0.00718718	0.0474789	Upregulated	Pesticide	16SV4
Metabolism	Carbohydrate metabolism	Butanoate metabolism	ko00650	10	K00656/K01641/K04072/K17829/K07516/K00023/K05973/K00169/K00172/K07246	0.00791363	0.0507404	Downregulated	Pesticide	16SV4
Metabolism	Glycan biosynthesis and metabolism	Arabinogalactan biosynthesis - Mycobacterium	ko00572	3	K16870/K16650/K02851	0.0100638	0.0626833	Upregulated	Pesticide	16SV4
Metabolism	Glycan biosynthesis and metabolism	Biosynthesis of various nucleotide sugars	ko00541	11	K01654/K00983/K00971/K02805/K11528/K01709/K00978/K02474/K03274/K15894/K02377	0.0109852	0.0665212	Downregulated	Pesticide	16SV4
Metabolism	Energy metabolism	Nitrogen metabolism	ko00910	7	K00368/K00262/K01725/K01501/K01674/K00360/K00284	0.0116891	0.067699	Downregulated	Pesticide	16SV4
Metabolism	Energy metabolism	Other carbon fixation pathways	ko00720	10	K01938/K01006/K13788/K00925/K14470/K09709/K00169/K00172/K01847/K15024	0.0118007	0.067699	Upregulated	Pesticide	16SV4
Cellular Processes	Cell motility	Bacterial chemotaxis	ko02030	4	K03409/K03411/K05874/K10540	0.0131208	0.0723296	Downregulated	Pesticide	16SV4
Metabolism	Amino acid metabolism	Valine, leucine and isoleucine degradation	ko00280	7	K01641/K11263/K00827/K00271/K18661/K01965/K01847	0.0135583	0.0723296	Downregulated	Pesticide	16SV4
Metabolism	Global and overview maps	Biosynthesis of amino acids	ko01230	16	K00619/K05602/K07173/K03785/K01808/K04092/K00872/K04518/K00211/K01953/K01752/K00611/K09011/K01758/K01476/K01702	0.0136033	0.0723296	Upregulated	Pesticide	16SV4
Metabolism	Carbohydrate metabolism	Pentose phosphate pathway	ko00030	8	K00895/K19243/K01621/K01808/K00033/K01835/K01619/K00874	0.0145512	0.0755276	Upregulated	Pesticide	16SV4
Organismal Systems	Endocrine system	Glucagon signaling pathway	ko04922	6	K00016/K00161/K00162/K00688/K00693/K01596	0.0160683	0.0814624	Upregulated	Pesticide	16SV4
Metabolism	Amino acid metabolism	Phenylalanine metabolism	ko00360	7	K05710/K00529/K00824/K05712/K01666/K15866/K01912	0.0167499	0.082988	Downregulated	Pesticide	16SV4
Metabolism	Metabolism of other amino acids	Taurine and hypotaurine metabolism	ko00430	4	K13788/K00925/K00259/K15024	0.0191608	0.0928235	Upregulated	Pesticide	16SV4
Metabolism	Carbohydrate metabolism	Inositol phosphate metabolism	ko00562	7	K03337/K03336/K03338/K00010/K03335/K00469/K01083	0.0204389	0.0968627	Upregulated	Pesticide	16SV4
Metabolism	Glycan biosynthesis and metabolism	Peptidoglycan biosynthesis	ko00550	3	K08384/K00687/K12556	0.000632582	0.0170797	Upregulated	Recovery	16SV4
Cellular Processes	Cellular community - prokaryotes	Quorum sensing	ko02024	5	K12294/K12295/K12296/K14982/K14983	0.0016719	0.0225707	Upregulated	Recovery	16SV4
Human Diseases	Drug resistance: antimicrobial	beta-Lactam resistance	ko01501	3	K00687/K12556/K02171	0.00486696	0.0438026	Upregulated	Recovery	16SV4
