# Supplementary material for: Challenging Evolutionary Paradigms: Daphnia Populations Resurrected From Unpolluted Environments Show Enhanced Detoxification Ability to Aromatic Pollutants
Source: Mol Ecol. 2026 Feb 17;35(4):e70272. doi: 10.1111/mec.70272 (PMC12914093; doi:10.1111/mec.70272)
Supplement: Supplementary file 1 — Table S1: mec70272‐sup‐0001‐TablesS1‐S4.zip. [file MEC-35-e70272-s001.zip › mec70272-sup-0002-TableS1@Gigl_etal_Table S1.csv]

geneID	LRV12_4_C_R2	LRV7.5_4_C_R3	LR2_48_01_PHE_R2	LR2_48_01_C_R3	LRV2_1_C_R2	LRV9.5_3_C_R1	LRV7.5_4_C_R1	LRV12.5_1_C_R2	LRV2_1_C_R1	LRV13_2_C_R1	LR3_88_01_PHE_R1	LRV2.5_9_C_R1	LR2_48_02_PHE_R2	LRV2.5_9_PHE_R1	LR2_48_01_PHE_R1	LRV12_4_PHE_R1	LRV9.5_3_PHE_R3	LRV2.5_9_C_R2	LR3_88_01_C_R3	LRV2.5_9_PHE_R3	LRV9.5_3_C_R3	LRV13_2_C_R3	LR2_48_02_C_R3	LRV9.5_3_PHE_R1	LRV7.5_4_C_R2	LRV2.5_9_C_R3	LR2_54_01_C_R3	LRV13_2_PHE_R3	LR2_54_01_PHE_R1	LRV12_4_C_R1	LRV2_1_PHE_R1	LR2_54_01_C_R1	LR2_54_01_C_R2	LR2_48_01_C_R1	LR3_88_01_PHE_R3	LRV7.5_4_PHE_R2	LR2_48_02_PHE_R1	LRV7.5_4_PHE_R1	LR2_48_01_PHE_R3	LRV12_4_C_R3	LR3_88_01_C_R1	LRV12.5_1_PHE_R2	LR2_48_02_PHE_R3	LRV13_2_PHE_R2	LR3_88_01_PHE_R2	LRV2_1_PHE_R2	LRV9.5_3_C_R2	LRV12.5_1_C_R3	LR2_48_02_C_R1
LOC116915296	9.425539771	8.543332461	9.669040498	9.017932146	9.01382594	9.345803026	8.676923255	9.478686588	8.74025361	9.391190948	9.783776376	9.3104498	9.398078446	9.035996775	9.612953739	9.455285324	9.422482815	9.350861068	9.549560055	9.51890601	9.252261107	9.196052658	8.956870018	9.315857743	8.075016716	9.267977067	9.912406456	9.157445861	9.434213357	9.280844593	8.918921043	9.562286764	9.784480296	9.109634099	9.596386022	8.794406897	9.219868089	8.520687517	9.312889357	9.354849392	9.619412534	9.17844269	9.633658717	9.423470729	9.652971472	9.160054927	9.289386733	9.405344413	9.007652922
LOC116915298	3.920390447	3.788094917	4.193731749	3.345402681	4.222477669	3.780143569	3.788914219	4.144609405	9.09229199	3.782741042	3.769621202	3.83230631	4.419290127	4.377542662	3.751717411	4.055539785	4.283901982	4.317696709	6.08410602	3.926066653	3.345402681	4.633437465	3.345402681	3.345402681	3.999488175	4.360825635	3.345402681	4.293043092	3.756327584	4.246350465	3.802441254	4.058333644	4.015484074	4.117236926	4.272921661	3.942537843	4.444918429	4.244323703	4.182507522	3.81665006	4.011960546	3.783549759	4.441199046	3.345402681	4.527305778	3.345402681	3.769967958	3.804444855	4.392644365
LOC116915299	3.345402681	3.788094917	3.949518066	3.345402681	3.345402681	3.957936828	3.788914219	4.144609405	4.971797781	3.345402681	3.769621202	3.345402681	3.345402681	4.931320257	3.918150789	3.927149188	3.820816143	3.345402681	3.775039137	3.345402681	3.345402681	10.83457494	4.108081981	3.345402681	3.345402681	3.345402681	3.813507476	3.775268415	3.345402681	3.801332635	4.974673195	3.345402681	3.821331269	3.345402681	4.17776941	4.074198527	3.90504692	3.345402681	3.345402681	4.154611109	3.818806862	4.098631333	3.345402681	3.84840544	3.345402681	4.079956314	3.943701029	3.804444855	4.016312243
LOC116915300	7.804417874	8.71883123	7.693474188	8.390948691	8.228137615	8.250560722	8.963930591	8.091320397	7.932835753	8.037608006	7.659359655	8.197038407	8.027060305	8.483544578	7.655360486	8.096665754	8.012737105	8.554590356	8.716127971	7.798514474	7.89417011	7.890028276	8.674851115	8.02199139	8.542431755	8.682777726	8.938892583	7.92257041	8.231643719	8.150001758	7.63508082	8.554349067	8.63422482	8.506386979	8.106456246	8.29499314	7.969699757	8.417765983	7.511903185	8.061870221	8.283197653	8.103396947	7.753602647	8.081174024	7.661876217	7.677338651	8.275752652	8.109950803	8.127042
LOC116915308	9.634503903	8.661527944	11.19146005	8.514546356	8.847800482	9.69082703	8.506760306	9.023351282	9.252600204	9.358459956	9.425407677	8.990565778	9.590094768	10.57988412	11.08621241	9.906886164	10.31803981	9.369283206	9.277069859	10.04292971	9.194749743	9.89627013	9.320631137	10.45589128	8.315618199	9.141859369	10.31581846	10.16310449	9.677443054	8.983929648	10.43268572	10.1673542	10.56281358	8.502438683	10.37417296	9.833166709	10.95819684	10.16425681	10.05000599	9.552816864	8.54464633	10.3298942	10.34784801	10.00485673	9.462074625	10.4378082	9.343564737	9.318886903	9.558902501
LOC116915310	10.37793047	10.75690788	10.60240847	11.12445602	10.20389278	9.656322436	10.68796214	9.679718587	9.519713142	10.59513278	10.65761268	9.901454345	10.82133074	8.21997588	10.52287197	9.945392904	7.653604249	9.784494874	9.245033084	10.62249341	9.746262583	10.53226694	10.27540217	7.96116432	10.86742558	9.719433155	9.894517513	9.394208765	10.77618806	10.15098085	8.146128235	9.80836134	9.778991291	10.92248443	10.13405525	4.914008353	10.15968772	8.622725813	10.50171662	9.763648736	10.23231872	8.858333444	11.46504455	10.6169311	9.864951269	8.538563569	9.647817918	9.468004835	10.22031574
LOC116915312	3.75331657	3.788094917	4.082658918	3.859503921	3.345402681	4.471193977	4.107716389	4.368823711	5.602234989	3.96156958	3.943215789	4.181022969	4.730343531	4.082845843	4.242435818	4.552345457	5.233819428	4.039295961	3.950796557	4.054226858	4.692863299	4.219467248	4.22277657	4.950239096	4.262825899	3.939624255	3.345402681	4.53201732	4.052456462	3.801332635	4.442942366	4.456487209	4.162512792	3.345402681	3.765892542	4.582891529	4.444918429	4.151947133	3.768335292	3.81665006	4.158252178	4.211981908	4.441199046	4.448768792	3.83910674	4.592301126	4.445880082	4.133991249	4.016312243
LOC116915316	3.345402681	3.345402681	3.949518066	3.345402681	3.345402681	3.345402681	3.788914219	3.345402681	3.345402681	3.345402681	3.345402681	3.83230631	3.345402681	4.082845843	3.751717411	3.345402681	3.345402681	3.838400191	3.345402681	3.345402681	3.345402681	3.345402681	3.345402681	3.345402681	3.345402681	3.345402681	3.345402681	3.345402681	3.345402681	3.345402681	3.345402681	3.345402681	3.345402681	3.794538865	3.345402681	3.345402681	3.345402681	3.345402681	3.345402681	3.345402681	3.345402681	3.345402681	3.345402681	3.345402681	3.345402681	3.345402681	3.345402681	3.345402681	3.345402681
LOC116915322	7.425194029	8.213380621	7.71230162	8.327864241	8.136661942	7.810302476	7.989906702	8.310967296	8.233471305	7.694361313	7.671969839	8.219866758	8.251277818	7.872171949	7.684180956	7.667126738	7.993921446	7.596735917	7.679999949	7.387206082	8.058153678	8.227881889	8.256805244	7.789801602	8.832195762	7.656019265	7.682953492	7.944068936	7.753375433	7.791218692	8.212748962	7.444991827	7.878435429	8.24322687	7.869122431	8.396882327	8.274309582	8.504576713	8.210555924	7.622452484	7.963487089	8.217822938	7.822570233	7.866118337	8.157834267	8.220077814	8.008661904	8.147442539	8.18373257
LOC116915324	5.894595921	5.757750025	5.497190885	6.548035533	7.979229129	4.738034394	6.070356905	7.345309754	7.408676689	5.370163833	6.588927089	5.804243259	5.70147222	6.487694744	5.243750842	5.236079945	5.816666393	6.672568741	6.921022305	4.873877202	4.037241486	5.353288418	7.011634231	5.778057778	5.100980853	5.921124574	5.563438013	6.180677188	5.390266615	5.02252571	6.443433345	4.882146202	5.485784736	5.938895689	5.75674317	5.207968782	5.572380443	5.312342969	5.046004433	5.429488564	6.879345241	5.934282162	5.717982084	6.649997746	6.569290849	6.448749236	5.77595157	7.496685545	5.850563509
LOC116915326	5.109044715	4.978137322	4.52900587	4.358132407	5.761703488	5.582897587	4.98089393	5.586221362	5.242213288	5.859949527	4.866909085	4.511715742	3.345402681	4.776942497	4.242435818	5.428157386	5.233819428	4.843740912	5.89371076	4.669433236	4.692863299	5.997882012	3.970503197	5.942652016	4.88694752	4.360825635	4.705010718	5.439675174	4.915954621	4.44037994	4.741608878	4.950383028	4.860461382	4.718968856	5.804007278	4.914008353	4.028724528	4.327079634	4.363808537	4.475724372	4.853019712	5.506252506	3.941071974	5.932446122	5.514530208	5.606460573	5.352313297	5.857482788	4.163514126
LOC116915327	5.377268819	5.026407486	5.977139421	5.098900193	5.49685227	5.359697821	5.163523388	5.858245363	5.575764686	5.502846239	5.282346662	5.979648121	6.346841725	6.166164112	6.305164454	5.541908937	6.154286988	5.765075671	5.112515255	5.591725555	5.62061467	5.457456773	5.430604411	5.942652016	5.478206442	5.68794886	5.597520676	5.894808858	5.638097647	5.444447587	6.135227277	5.56291437	5.876575338	5.095439574	5.195301842	6.014643255	6.044385868	5.911215166	6.380436526	5.264103198	4.480690694	6.277380326	5.860290698	5.627646514	5.344186193	5.633956843	5.64927243	5.175899549	5.190709199
LOC116915328	5.914877297	6.561779794	6.3799987	7.012302118	6.694653639	5.748037104	6.21177386	7.345309754	6.788207878	6.886053552	6.91143487	7.500205091	6.717915484	7.016218818	6.076600453	6.896443905	6.534828541	7.445749768	7.151708384	6.520398584	6.155712786	6.658790252	6.231926402	6.75893406	6.126302953	7.057732203	5.950379948	6.57907192	5.889087417	7.22528819	6.443433345	5.435309727	5.758563273	6.738094815	6.513666575	6.203200365	6.535744233	7.088782729	6.455704583	5.938161599	6.434530388	6.39723052	7.43888876	6.497080552	7.101889037	6.478483575	5.956736015	7.085263882	6.013638388
LOC116915329	5.894595921	5.703343408	6.54482396	5.849704244	5.029441174	5.798844395	5.496597843	6.107670078	5.342120688	5.47092893	6.868041191	6.110385933	6.517965184	6.921854588	6.501496892	6.309838152	7.239039865	6.005906259	5.672235119	6.088340976	6.54033517	5.727807676	5.983546381	6.909094183	6.103698409	5.921124574	6.165568993	6.337476428	6.100855484	5.789454008	6.606479712	6.145575648	6.156653016	5.839286524	5.871940855	6.929834962	6.718396463	6.768694858	6.364885392	5.827930138	6.098292005	6.461375355	6.439634076	6.370391973	6.806777473	6.463695067	5.869350516	6.032263287	5.761045051
LOC116915330	7.761462069	6.420827405	7.854645817	7.291206516	7.480356206	7.822231883	6.848989536	7.472487223	6.696433796	7.427944867	8.161896252	7.779484783	7.523773236	7.329247264	7.689876264	7.624787192	7.790836934	7.827879812	7.705390574	7.668145454	8.587151089	7.232824614	7.011634231	7.50418962	6.791578669	7.735305645	8.505077529	7.027261896	7.844965457	7.527993347	7.241343184	8.489689519	7.771728704	7.030793919	7.751545803	7.162340216	7.172790578	6.842872847	7.566649709	7.781927162	7.96986617	7.084967392	7.711787278	7.676263432	7.997208853	7.509360369	7.686621303	7.52956909	7.133850857
LOC116915331	5.109044715	5.026407486	5.067030468	4.358132407	4.568045946	5.823547775	4.322265909	4.546860156	5.170880421	4.210416812	4.185001107	3.83230631	7.11222244	5.708103063	4.706528181	5.428157386	7.007560098	3.838400191	4.195502422	5.267013137	5.971735294	5.881729337	4.981620242	7.341559258	4.544755658	3.939624255	5.597520676	6.820787846	4.33580229	4.600394721	6.738671659	6.364553734	4.921932772	3.345402681	5.037111173	7.29050886	5.667294245	5.595415615	4.911282889	4.84665524	4.386016634	7.237990992	5.045109417	5.281309959	4.040281148	6.696148234	5.913743521	4.680222669	5.369020855
LOC116915332	7.217966834	7.602741826	7.568131628	6.905737263	6.909109669	7.003690967	7.585878718	6.601765062	7.224793679	6.997246517	6.679844105	6.274847596	6.741032251	6.855278437	7.678462965	7.023432235	7.044767854	6.302743122	6.831139083	6.990474682	6.748461354	7.023661288	6.825537341	6.638783785	6.962320251	6.726822953	7.054143477	7.17145726	6.974653024	6.891736916	6.970989424	6.976052045	7.09563071	7.1059405	7.041301408	6.586241207	7.042520271	6.607561343	6.935659771	7.022833174	6.576525856	7.264944156	6.780020757	6.913706	6.453855322	7.041371677	6.976159483	6.632146909	6.781723735
LOC116915333	9.337054424	8.619661075	10.32881639	7.908928309	8.070545181	10.0021253	8.570652915	7.955123684	8.444055198	8.063254746	8.326258385	7.564157636	9.939870399	9.548628641	10.21831795	9.586839192	10.3479385	7.649495334	8.336771165	9.531976571	10.14727976	9.552662347	9.380604875	10.7067966	8.305952434	7.59844515	10.10714189	10.06366329	8.768235461	8.380400642	10.10903832	10.33375849	9.56815803	7.520590793	9.294592619	9.965228146	9.64244715	8.441657572	9.361949118	9.061725369	8.231070926	9.960142423	8.416347505	9.474996407	7.712479073	10.12181079	9.900272311	8.497671591	9.758504791
LOC116915334	8.486578572	7.888235227	9.100915261	7.450876156	8.314145544	8.223853512	7.928060744	8.068541418	7.807778406	8.284313453	8.011433057	7.164864002	7.78911042	7.684644021	9.168029426	8.508960268	8.073735577	7.649495334	8.227249407	8.164841979	8.20534164	8.485903699	7.784401416	8.507695593	6.480669284	8.281581518	8.551509385	8.424812032	8.123999818	7.715784009	8.232642333	8.745386103	8.584719095	7.633429579	8.427836213	7.76014959	7.996237194	7.494450783	7.83529635	8.108434671	7.764986859	8.103396947	8.204681535	8.886227038	7.976670464	9.068941832	7.926783823	8.367615825	7.627357419
LOC116915335	7.642180595	7.693154245	7.958117412	7.418128073	7.440561652	7.548191443	7.737924471	7.437288123	7.451180502	7.321196825	7.403528607	7.278335086	7.984440868	8.19343851	8.084945712	7.714033391	8.193986364	7.363840139	7.54583764	7.569923789	7.534146804	7.509929119	7.719400293	8.206219193	7.510520953	7.545253591	7.92691148	8.021941481	7.637566414	7.393467087	8.114308129	7.908498962	7.932263567	7.380955747	7.768943156	8.27041979	8.03940626	8.006254677	7.784284248	7.51404309	7.341111379	7.818995443	7.643513467	8.019965286	7.831695429	8.215724187	7.295510768	7.54573233	7.881763174
LOC116915336	3.75331657	3.96905587	4.660165122	3.345402681	4.107820264	3.780143569	3.970201317	3.345402681	4.058113666	3.782741042	3.769621202	3.83230631	4.164990999	4.931320257	4.044624894	3.758143167	3.820816143	4.039295961	3.950796557	3.757370026	4.037241486	4.105184436	3.789130149	4.146381977	3.345402681	3.767054849	3.345402681	4.599879459	4.052456462	3.345402681	4.974673195	3.345402681	3.821331269	3.794538865	4.272921661	4.074198527	4.132049661	3.75259419	3.941416252	3.81665006	3.345402681	4.098631333	4.513087048	4.053243301	4.040281148	5.22119195	4.075608505	3.345402681	3.821924655
LOC116915338	7.62430156	7.120917038	7.910031569	7.083817229	7.424329149	6.53418501	7.268956661	7.015550814	6.799272886	7.260239603	7.477294153	7.128987757	6.992529489	7.749911656	7.925271496	7.406399245	7.249684874	7.551237551	7.095033504	7.282414522	6.699230902	7.728998734	7.033274602	7.642500911	6.937350237	7.454374446	6.708997281	7.268653356	7.268176081	7.559740958	7.434581055	6.901066818	7.28391908	7.496917216	7.403289597	7.474332206	7.742906877	7.794419927	7.476593786	7.387328983	7.206760563	7.153940772	7.861323675	7.44709831	8.024144925	7.839079845	6.536123393	7.028721827	6.839716931
LOC116915339	6.387413078	4.978137322	4.660165122	6.00846917	5.982813661	4.677549033	3.788914219	7.267220017	6.874403157	8.093439213	7.671969839	8.939944354	7.497029521	6.138061919	4.807362158	7.148610939	4.014765108	8.849069894	7.736510216	6.971289779	4.768691981	7.09684145	4.493492617	4.464494628	4.36700437	8.039036695	4.149304403	5.154133459	6.993696231	7.764244052	5.026228464	5.293690808	4.572942883	7.019727941	6.287918947	4.645725644	5.712324896	7.672623672	7.065297335	6.040153517	6.658517054	5.143857007	8.626758166	4.053243301	8.127111879	6.184964742	4.367610737	6.078363626	3.821924655
LOC116915340	10.68583447	10.8697873	10.04128857	11.13537277	11.25689216	10.7815374	11.11755625	11.00663584	10.55829888	10.91995994	10.42009452	11.42363382	9.74401578	10.09489766	10.41466262	10.41690105	9.441098993	11.49117915	11.03728072	10.52781507	11.04610257	10.71833893	10.95818905	9.949536663	11.59647624	11.01045897	10.97511556	9.795011422	10.45976915	11.09892598	10.08737541	10.58162617	10.70175894	11.17943175	10.56348097	10.61262667	9.482952208	10.3112572	10.15616045	10.91404954	11.11848637	9.721068403	9.726384338	10.27426271	10.81695073	10.54569049	11.04366556	10.94258145	10.65216091
LOC116915341	10.66563335	10.67501081	10.26133022	11.18633011	10.9578887	10.76698187	10.89064012	11.0887669	10.22764666	10.83776498	10.43031132	11.27981402	9.734059697	10.32141434	10.6003349	10.57180955	9.880198435	11.49777118	10.81169177	10.67645443	10.92580684	10.69342147	10.61196185	10.19479744	11.34920406	10.93900304	10.79136569	10.11660541	10.51483694	11.04403184	10.10230355	10.68846063	10.69205751	11.00706258	10.38077484	10.81289292	9.58395595	10.43873434	10.2224702	10.72554444	10.85076021	9.884289177	9.97717384	10.58093965	10.73893832	10.63714761	10.83542443	11.01960309	10.40668441
LOC116915342	4.245878913	3.345402681	3.774125306	4.068705407	3.345402681	5.324406193	3.345402681	3.345402681	3.929271516	3.782741042	3.345402681	3.345402681	7.011610669	4.597020365	3.751717411	4.828794927	6.462858778	3.345402681	3.775039137	3.757370026	5.691655871	4.105184436	4.568451382	6.773260699	3.345402681	3.345402681	4.773195648	6.217079862	3.345402681	3.801332635	6.477589019	5.88528274	4.391383277	3.345402681	4.854551654	5.722849751	3.90504692	5.106240704	3.768335292	4.475724372	3.345402681	6.259387064	3.941071974	4.208135991	3.345402681	5.01772671	5.567042408	3.345402681	4.727961071
LOC116915343	3.920390447	4.927790807	4.193731749	3.859503921	3.78897557	5.288104252	3.345402681	4.144609405	4.343579782	3.345402681	4.445016253	3.83230631	6.004648491	5.246474103	4.044624894	5.367297111	6.444275526	4.191291399	3.950796557	4.414446109	4.037241486	4.759814947	4.823134038	6.82916265	4.622680518	3.345402681	5.492498275	5.982732127	3.345402681	3.801332635	6.046162814	4.950383028	4.015484074	3.345402681	4.435722539	7.17125182	4.950765947	5.312342969	3.768335292	4.00894974	4.011960546	6.476963881	4.811034371	5.627646514	3.345402681	6.550180128	5.173294708	4.447571722	4.163514126
LOC116915344	4.047341853	4.220774681	3.774125306	4.47220051	5.120613089	4.677549033	4.764283416	6.338296562	4.927630473	3.345402681	6.151772759	3.345402681	5.772401766	6.573425743	3.751717411	6.294265442	7.139488978	4.039295961	4.833375479	3.345402681	4.314868682	4.219467248	5.323269908	6.524558301	4.143166341	3.767054849	4.149304403	4.834111265	3.924606985	4.128729252	6.443433345	3.852058443	3.345402681	4.117236926	4.17776941	6.014643255	4.950765947	5.69347999	3.941416252	4.561437351	5.716888747	6.165754604	5.203882217	5.737101429	6.165397007	7.638780736	4.367610737	6.100848122	5.037781871
LOC116915345	4.404310206	4.220774681	5.067030468	4.47220051	4.411773067	4.901656721	4.107716389	5.198200452	4.165671194	5.930443547	4.706416844	5.527916495	4.057518878	5.246474103	5.064908852	4.726692124	4.920363849	5.197229575	4.0842083	4.611560214	4.906253821	5.27879994	4.22277657	4.371058279	4.36700437	4.807702758	4.89806304	5.751238223	4.547289992	4.523683729	4.130603843	4.882146202	4.726345433	5.095439574	4.068694337	4.761059347	4.028724528	4.654966567	5.204842256	4.84665524	4.719468222	4.912865055	4.182030429	5.064651886	5.297810883	4.28717299	4.648133474	4.927082032	5.037781871
LOC116915346	6.283493292	5.784148578	6.347832873	6.485620297	5.788130011	5.940734847	5.761428181	6.338296562	5.309689067	6.325842985	6.879014424	6.878049302	6.316173118	6.855278437	6.211775088	6.246475797	6.38700188	6.922996032	6.368839553	6.106319854	6.227633747	6.433695287	5.65113228	6.607080525	5.740458451	6.404103271	5.842698835	6.045156915	6.375179009	6.553827757	6.198452374	6.38689175	6.267320977	6.13959709	6.541199371	6.112136288	6.595401035	6.99915573	6.364885392	6.366962516	6.559540102	6.106382292	6.744678238	6.325482716	6.759133989	6.16669481	5.799913313	6.100848122	5.488071979
LOC116915347	4.404310206	5.860381115	4.290591731	5.744693854	5.205418623	4.471193977	5.864158622	7.454995742	5.521170863	3.782741042	7.014459789	3.345402681	6.913540133	6.019561297	4.595094778	6.906624821	8.073735577	3.345402681	5.645208214	4.254601909	5.242221177	5.553869084	6.323583829	8.242440086	5.984755871	3.345402681	4.553704902	7.700491093	3.756327584	3.987557379	7.460174783	4.809545639	3.821331269	5.184069545	4.272921661	8.58129216	5.7771529	7.205494836	4.363808537	4.381429353	7.046382081	6.609996893	5.530200583	8.787758349	6.140520966	9.352622493	4.763651073	7.99123069	4.654019965
LOC116915348	6.328979687	6.51634702	6.229033799	5.947160611	6.153227914	5.773680392	6.425065422	6.338296562	6.34875411	6.061380198	5.976020882	6.229811587	6.557677748	6.673743704	6.364122223	6.092373646	5.62710317	6.25747341	6.103720287	6.47999408	5.465918665	6.063122078	6.34121437	6.089520369	6.234102581	6.192369037	6.074051612	6.386057956	5.868104188	6.385052673	6.752625579	6.318778322	6.408832911	5.986098432	6.254866517	6.714352303	6.325813779	6.480055054	6.069905354	6.405272636	6.025051126	6.958364775	5.904584596	6.370391973	5.665188205	6.16669481	5.913743521	6.720827302	6.352754304
LOC116915349	6.975508047	7.846442344	6.871589102	7.395872592	7.671165943	7.181504598	7.770344763	7.382812912	7.478831732	6.86273247	7.014459789	7.413551696	7.262947412	7.075825717	6.673747876	7.263694593	7.12798701	7.551237551	7.123652201	7.064730947	7.524816529	7.117078574	7.630245695	7.056629181	8.152591379	7.447139144	7.145458162	6.90038616	7.162947565	7.366774115	7.096294124	7.074810938	7.334886826	7.581873789	7.14298413	7.551299122	7.141320597	7.53317398	7.357375497	7.406131673	7.341111379	7.247031949	6.965203898	6.958129793	6.791073455	6.928227371	7.351631231	7.139650115	7.507911829
LOC116915350	4.763302306	3.788094917	4.83044207	4.47220051	4.107820264	4.391276544	4.411630832	3.810727991	4.676357067	4.097261304	4.280927814	3.345402681	5.547171116	5.130068305	5.13960982	4.922320494	5.845816597	3.345402681	4.379411772	4.550193031	4.424477804	5.27879994	4.568451382	6.715064087	4.262825899	4.180024094	5.113331063	5.824927506	4.15920124	4.128729252	5.737824186	5.435309727	4.860461382	4.117236926	4.435722539	5.563360254	4.776040906	4.654966567	4.072838918	4.782140502	3.818806862	5.597681867	5.001916292	5.589062719	4.319052688	6.757823201	4.445880082	4.447571722	4.654019965
LOC116915351	6.783809633	7.15075628	7.200829089	8.120107757	6.966480722	6.148721461	7.259831923	6.258786029	6.874403157	7.346546818	7.403528607	6.499528781	6.953582661	5.923457794	7.559041646	6.651724958	4.651142261	6.54734157	6.645526783	7.619874829	6.382275085	7.106995884	7.085980626	5.155594738	7.046420803	6.808565161	6.981603108	6.003857387	7.478281698	7.000242014	5.737824186	7.154338089	6.778710063	7.480914824	7.380801229	5.244710361	7.092775473	6.15052825	7.184125899	6.366962516	7.151527795	5.655293622	7.717835966	6.820464392	7.139468739	5.763517024	6.259461311	6.326735028	6.922495169
LOC116915352	7.101881113	6.769302497	7.78523604	6.304190721	7.125910963	7.227205988	7.135583878	6.27909256	6.743063731	7.354898022	6.41797403	6.006809294	6.861847547	6.838135388	7.925271496	7.271570925	6.876005852	6.450550775	7.38999863	7.335769114	6.699230902	7.373878231	7.054591342	7.434177882	6.191982427	7.095329734	7.302371363	7.207570669	7.111636599	6.7467793	7.434581055	7.668613174	7.75688303	6.764926704	7.836499266	6.337526366	7.306411487	6.519533357	6.996961312	6.99819521	6.658517054	7.264944156	7.386625874	7.294272597	6.587642751	7.775367459	6.813847156	7.062915362	7.122248564
LOC116915353	6.470733687	6.531654687	7.20971088	5.915443772	7.145882992	5.89506451	6.848989536	6.3188395	6.696433796	6.647307946	5.912054499	5.673234205	5.98509578	5.923457794	7.428766534	6.385200164	6.034061213	6.060018788	6.477210049	6.572528485	5.62061467	7.137032772	6.474795616	6.744461143	5.324265164	6.404103271	6.599685411	6.922333159	6.375179009	5.921012007	6.83358295	6.755237447	6.42792963	6.220216536	7.204112919	5.722849751	6.696814675	5.989387767	6.440970567	6.386248547	5.893563217	6.581500176	6.859215795	6.703325977	5.981043451	7.487814138	5.823457073	6.436083746	6.392316446
LOC116915354	7.793798737	6.282414663	8.009725302	7.315136039	8.403586688	6.411792108	7.621876043	6.196025814	7.740916325	8.425408338	6.615505944	6.536778958	6.30058255	7.596117411	8.411867347	7.355464059	5.874352997	8.020286423	7.826017308	7.650233672	5.545545515	8.940446739	7.166458832	6.558149054	4.944235788	7.934453435	6.631789532	7.162284441	7.839736433	7.393467087	6.897690641	7.39139242	7.294258908	7.926850543	9.053753325	5.244710361	7.594349139	6.842872847	6.163352802	7.059009497	6.297283928	6.855430189	8.937349126	6.972634851	7.419284043	8.220077814	6.945145156	6.920923054	6.825439254
LOC116915355	3.920390447	3.345402681	3.949518066	4.068705407	3.78897557	3.957936828	3.788914219	4.144609405	4.165671194	3.96156958	4.075020319	3.83230631	3.345402681	4.493594482	3.918150789	3.345402681	3.820816143	4.039295961	4.292551453	4.054226858	3.836926865	4.489250601	3.345402681	3.345402681	3.345402681	4.070666527	3.345402681	3.345402681	3.756327584	3.345402681	4.130603843	3.345402681	4.162512792	3.345402681	3.345402681	3.769136747	3.345402681	3.919378759	4.182507522	3.81665006	4.011960546	3.962700533	3.345402681	3.345402681	3.83910674	3.947288114	3.345402681	3.345402681	3.345402681
LOC116915356	7.127563367	6.972767247	7.32041748	7.055640143	7.145882992	6.939124421	7.155416499	7.454995742	6.945760258	7.187235869	7.484466095	7.642402972	7.37009386	7.929610691	6.965809533	7.294942988	7.847859291	7.773487251	6.91009282	7.126677387	7.115913802	7.012893459	7.176207006	7.871437123	7.311818132	7.475863724	6.647572039	7.335409983	7.128945969	7.487294106	7.657361134	6.472846061	7.32483747	7.354836664	7.06033645	7.57159246	7.467133984	8.141675512	7.670247603	7.348966332	7.454844059	7.604117148	7.544847543	7.507912958	7.678942782	7.327173199	7.074919537	7.411016544	7.025868692
LOC116915357	3.920390447	4.320513462	3.949518066	4.068705407	3.970287089	3.345402681	3.345402681	4.462074737	3.929271516	4.210416812	4.366803318	4.414683651	4.164990999	4.690815008	3.751717411	4.055539785	4.283901982	4.61476451	3.950796557	4.054226858	3.836926865	3.787418891	3.970503197	3.811777277	4.143166341	4.070666527	3.813507476	4.45907459	4.052456462	4.246350465	3.989106254	3.345402681	4.162512792	3.978063724	3.345402681	4.365675163	3.345402681	4.151947133	3.345402681	4.00894974	4.158252178	4.479652212	3.768089287	4.448768792	3.345402681	3.947288114	4.075608505	3.804444855	4.163514126
LOC116915358	7.711549669	7.870472589	7.533242284	7.450876156	7.382924448	7.412566276	7.826918913	6.679668938	7.208347364	7.771130105	7.614330555	7.041593491	7.490264909	7.118951022	7.589841611	7.503138812	7.139488978	6.951409105	7.015785113	7.99094369	7.387383773	7.251235895	7.433369065	7.009128737	7.873685972	7.277948212	7.881321283	7.268653356	7.437268091	7.393467087	7.074315365	7.885460353	7.354776317	7.543879854	7.584686673	6.991612603	7.23372425	6.863373661	7.606380523	7.57343324	7.18492303	7.264944156	7.914933609	7.305746604	7.089139308	7.070731364	7.629483324	6.4535071	7.65973471
LOC116915359	7.728380617	7.490807643	7.888132697	7.688980645	7.260184143	7.891800594	7.744467338	7.581258507	7.590740058	7.884866391	7.892656232	7.590716366	7.644410253	6.921854588	7.840812371	7.542680116	6.776091815	7.265717758	7.358292219	7.887798275	7.922832557	7.455463308	7.400528461	7.044901631	7.600414242	7.425211415	7.995754411	7.383510324	7.719602813	7.302484039	6.934811964	7.444991827	7.688110373	7.724523923	7.768943156	6.961058861	7.203582164	6.99915573	7.862872942	7.329392493	7.585384861	7.173050551	7.591737154	6.883300164	7.653266236	6.577867124	7.788712315	7.150283059	7.416058769
LOC116915360	6.067132381	5.810039973	6.229033799	5.213737339	6.249972013	5.582897587	6.192433974	5.406817935	5.946894504	6.040406479	5.209857798	5.274107491	5.308234436	5.352947324	6.650390426	5.646573422	5.087269143	5.797623778	6.233747816	5.914986373	5.791603301	6.332487992	6.153987987	6.418687562	5.984755871	5.921124574	5.528448583	5.982732127	5.612761837	5.444447587	5.708654346	6.295315627	5.958804409	5.962700638	6.186309087	5.618681217	5.839003013	5.716908015	6.163352802	5.610263464	5.618989033	5.911166215	6.087856085	6.63176513	5.432166317	6.769842461	5.913743521	5.803126402	5.791548927
LOC116915362	7.17758213	7.170308231	7.767346692	7.373265814	7.28738643	7.451545125	7.174977466	7.489767811	7.545712654	6.376523043	7.574576612	6.89241925	8.466017566	7.921544338	7.991283331	7.923039286	8.788571336	6.818825616	7.197277569	7.25100827	7.397649757	7.251235895	7.712735398	8.716988885	7.262535885	6.928202747	7.604897886	8.362362411	7.07637498	7.068242535	8.581799665	7.730289128	7.422291222	6.916063737	7.11596326	8.574619276	8.337904635	7.969134516	7.921740956	7.047052431	7.290920117	8.46562399	7.558401708	8.464673472	7.089139308	8.579782229	7.609920411	7.815958392	7.767629191
LOC116915363	3.920390447	3.345402681	4.082658918	4.068705407	3.78897557	3.345402681	3.345402681	3.345402681	3.929271516	3.782741042	3.769621202	4.030797281	4.164990999	5.001339605	4.044624894	3.927149188	4.014765108	4.191291399	3.345402681	3.757370026	3.345402681	4.31906727	3.345402681	4.002146265	3.345402681	3.767054849	3.345402681	4.293043092	4.15920124	3.345402681	3.802441254	3.345402681	4.162512792	3.794538865	4.068694337	4.074198527	4.303140402	4.536884864	4.44181214	3.345402681	3.345402681	3.783549759	4.072421569	3.84840544	3.83910674	4.190642973	4.185673446	4.133991249	3.821924655
LOC116915364	7.901568491	8.65463407	7.994436464	8.310168639	8.415922286	7.723902076	8.766294886	8.184298787	8.457981219	7.783535248	7.703019045	7.62538012	7.890091091	7.712979872	8.071933007	7.798055825	8.27930314	7.765546004	7.979504048	7.820026961	7.819908973	7.980843047	8.186475795	8.321960388	8.705649939	7.572095903	7.690530588	8.370318334	7.891189767	8.139552944	8.048475528	8.203624058	8.052565939	8.056478023	7.901021509	8.825647764	7.86797729	8.542944151	7.772697975	7.803329632	7.829574317	8.522369065	7.986779791	8.42327509	7.545703521	8.300389128	7.771215504	8.239590639	8.248939077
LOC116915365	6.154389215	6.437205272	6.039485486	6.095586858	5.761703488	5.984927248	6.027141488	5.481569738	6.082006186	5.953153989	5.35088532	5.448743795	6.134247711	5.627897851	5.984856314	5.743588805	6.058959422	5.589288937	5.37315126	5.830264089	5.725805809	5.781089818	6.028175383	5.687567202	6.254693675	6.120159363	5.72571196	6.14329337	5.950164126	5.733022444	6.198452374	5.679219757	6.010997624	5.731764317	5.656906773	6.014643255	6.078633104	6.545250167	6.126728331	6.040153517	5.716888747	6.22268757	5.88261803	5.589062719	5.923484305	5.926209427	6.058658611	5.717249888	6.063948908
LOC116915366	7.46595041	7.739577766	7.218537813	7.564930555	7.331604811	6.763584799	7.643048813	7.523716354	7.408676689	7.633965054	7.251954845	7.116825838	7.332741448	7.341418143	7.358900351	7.287194652	7.069044239	7.265717758	7.893813401	6.912133182	7.078044758	7.634180965	7.623152693	7.341559258	6.974642909	7.357339253	7.470440467	7.467705895	7.085272422	7.636165727	7.2897743	7.423792102	7.548467024	7.354836664	7.357954057	7.330800228	7.149253345	6.913368037	6.634405263	7.216670385	7.389602158	6.913533177	7.49637292	7.834850997	6.982817153	7.708697563	6.996466658	7.232612076	7.47187391
LOC116915367	7.193873231	6.743329191	7.155572566	6.905737263	7.145882992	6.312435492	7.548954866	6.357486512	6.585531416	7.215051038	6.41797403	6.381460487	6.670517797	6.905500528	7.408162183	6.823059219	7.311942848	6.584268707	6.921022305	6.635092752	5.725805809	7.348468053	7.136808617	7.642500911	6.445447984	6.56122568	6.878749553	7.076963959	6.93578504	6.660983553	7.21147702	7.358242759	6.864802378	6.738094815	7.160718066	7.001653241	6.889677053	6.607561343	6.581793534	6.663480757	6.396670474	7.367948628	7.544847543	8.232706838	6.493395512	7.905506769	6.225047938	7.41981764	6.641852554
LOC116915368	4.328767945	3.788094917	4.082658918	3.859503921	3.78897557	3.957936828	3.970201317	3.345402681	4.618218059	3.345402681	4.075020319	4.414683651	3.928781062	4.082845843	4.534439384	3.758143167	4.014765108	4.039295961	4.195502422	4.161226084	3.836926865	3.787418891	4.22277657	4.146381977	4.36700437	4.180024094	4.269828555	3.345402681	4.15920124	3.345402681	3.989106254	3.852058443	4.162512792	4.117236926	4.272921661	4.5158516	3.90504692	4.244323703	4.363808537	3.81665006	3.345402681	4.211981908	4.182030429	3.84840544	3.345402681	3.947288114	3.943701029	3.991905302	4.016312243
LOC116915369	6.549389146	6.20769534	6.979625002	6.397839862	6.55144529	6.295167181	6.61015606	6.536190333	6.286707018	6.727132743	6.520202156	6.555040945	6.775015315	6.820782862	6.81684481	6.497935623	6.834043454	6.602375932	6.233747816	6.818511121	6.423489207	6.726495219	6.582091586	7.113862708	5.854494428	6.547645194	6.074051612	6.761069369	6.432580805	6.600751096	7.117939461	6.430526979	6.483708756	6.595729742	6.581515299	6.531554144	7.117254413	6.746768583	6.757957628	6.347407009	6.489471848	6.958364775	7.242759974	6.754717792	6.791073455	7.001260463	6.617434703	6.706427874	6.811016529
LOC116915370	5.766095982	5.860381115	5.264421577	6.857504097	5.650460014	5.823547775	5.982522814	5.651636787	6.044739299	6.308532901	5.092472602	5.740336952	5.924703957	4.856775712	5.308635345	5.428157386	4.390288389	5.197229575	5.230938962	5.300176853	5.506339225	6.019974623	6.375822302	4.371058279	6.749080298	5.340304379	5.417470981	4.45907459	5.506251875	6.129949624	4.248490102	5.075946146	4.980285999	6.470500504	4.99408244	5.207968782	5.415758288	5.029028755	6.126728331	5.856337786	5.68504799	4.805864117	5.904584596	5.177742374	4.975838902	4.592301126	6.038870229	5.83057745	6.690028361
LOC116915371	10.68726664	10.5101771	10.83586488	10.46222486	10.80149873	10.59722276	10.74279028	10.02810491	10.66562148	10.82584476	10.14916735	9.758863425	9.955867912	10.00057466	10.85037684	10.60244602	10.30412635	10.26245515	10.71445837	10.62782909	10.05658383	10.98999049	10.97773362	10.6712156	9.898259011	10.56641226	10.97897874	10.40768446	10.69036089	10.25132267	10.37462458	11.22883271	10.88493287	10.47417782	11.20048199	9.69395074	10.060641	9.429097947	9.911888502	10.31282001	10.06838185	10.13760249	10.80507295	10.88507989	10.17801978	11.14800998	9.968257044	10.26957827	10.90123997
LOC116915372	3.345402681	3.788094917	3.345402681	3.859503921	3.970287089	3.345402681	3.345402681	4.546860156	3.929271516	3.345402681	3.943215789	3.345402681	3.345402681	3.345402681	3.345402681	4.055539785	4.390288389	3.345402681	3.775039137	3.345402681	3.345402681	3.345402681	3.789130149	3.345402681	3.345402681	3.345402681	3.345402681	3.951117318	3.345402681	3.345402681	3.345402681	3.345402681	3.345402681	4.117236926	3.345402681	3.345402681	3.345402681	3.75259419	3.768335292	3.345402681	3.345402681	3.345402681	3.768089287	4.053243301	4.319052688	4.28717299	3.345402681	4.531367665	3.345402681
LOC116915374	6.313981629	6.500871044	6.039485486	6.067155669	5.761703488	5.984927248	6.34011434	5.15195122	5.946894504	5.564432675	6.037131896	5.804243259	6.621476327	5.820064423	5.73567569	5.979173218	5.902302308	6.302743122	6.160946214	6.175984911	6.227633747	5.97542769	6.092514991	6.018048666	6.409320292	6.174666308	6.631789532	5.699767986	5.909751866	5.945862417	5.874885464	6.341853365	6.329731129	5.703484193	6.203768124	6.46006593	6.144678316	6.116310781	5.99030032	6.088443691	6.524941808	5.010725889	5.767107348	6.048664724	6.305964678	6.255731789	5.998417866	4.981192948	6.27010374
LOC116915375	8.047207464	8.364731488	7.261872974	8.205564838	7.821109431	6.894393082	8.369787363	6.664427898	8.029333838	8.000916521	8.116544331	7.573065292	7.78911042	6.442786997	7.565254771	7.476158795	5.138092502	7.110924287	7.413326102	8.230520301	7.025936101	7.540147924	7.658272266	5.806916482	8.052061942	7.545253591	7.167402414	6.565129068	8.136839153	7.888089793	5.92605082	7.265896161	7.09563071	8.061857408	7.962771611	5.505609582	7.651178545	7.026640419	7.755141434	7.781927162	7.626385376	6.492381421	8.251244746	7.457414976	7.163983344	6.238374807	6.790733865	6.569775616	7.74518161
LOC116915376	3.345402681	3.345402681	3.345402681	3.345402681	3.345402681	3.780143569	3.345402681	4.144609405	3.345402681	3.345402681	3.345402681	3.345402681	4.057518878	4.243857941	3.751717411	3.345402681	3.820816143	3.345402681	3.775039137	3.345402681	3.345402681	3.345402681	3.345402681	3.811777277	3.345402681	3.767054849	3.345402681	3.345402681	4.052456462	3.345402681	3.989106254	3.345402681	3.345402681	3.794538865	3.345402681	3.345402681	3.742363373	4.151947133	3.345402681	3.345402681	3.345402681	3.345402681	3.768089287	3.345402681	3.345402681	3.947288114	3.345402681	3.345402681	3.345402681
LOC116915377	7.325328036	7.529098013	7.400104752	7.472299679	8.075740368	7.780038279	7.795764249	7.955123684	7.723702907	7.556519468	7.285226618	7.433265916	7.347799567	7.897070108	7.577600865	7.748234417	7.653604249	7.632123491	7.871568161	7.478091413	7.650221186	7.991801963	8.02386142	7.796784534	7.63175477	7.892521973	7.443763019	7.687794812	7.524693263	7.551869697	7.5018408	7.632142384	7.624084706	7.944436011	7.667449454	7.637235802	7.486013342	7.701225678	7.483725586	7.478967718	7.742795867	7.686023209	7.453477402	8.226701496	7.53636503	8.11645299	7.851103699	8.126138454	7.568877543
LOC116915378	6.946905692	6.648476982	7.000281887	6.807575648	6.708207706	7.227205988	6.721301663	7.216156312	6.719940685	6.393016596	6.667208603	6.555040945	6.913540133	6.938022773	7.134556988	6.966226101	7.184592213	6.655344685	6.865514904	6.752480605	7.078044758	6.876897	6.825537341	7.091244069	6.463169007	6.762433936	7.178249387	6.866817102	7.128945969	6.732836196	6.970989424	7.229669067	7.083742237	6.855032073	7.1782345	6.809097158	7.076219711	7.062481187	6.903989535	6.934668513	6.642495159	7.589999849	6.53964784	7.083647115	6.759133989	7.021457184	6.825264159	6.920923054	6.641852554
LOC116915379	9.0668549	8.189717517	8.562691208	8.230870097	8.769884766	8.61830289	7.763918982	8.580049857	9.060713897	8.011495664	9.138618442	9.236883581	7.517133928	8.729522183	8.259581126	8.118599941	6.636326733	9.149364067	8.924704572	8.893944709	8.735735836	8.667579659	8.186475795	6.869690344	7.86712226	9.306350515	7.964870133	7.067161168	9.076373502	9.20277956	7.830700564	7.989949175	9.016660668	8.959380531	8.618780425	8.10884444	8.355082591	8.601677035	9.22651472	9.432306311	9.275611718	7.940697298	7.946165432	7.556692662	9.680708208	7.677338651	8.967718642	8.472583036	7.90893455
LOC116915380	7.46595041	6.950287264	7.608908682	6.807575648	7.175326854	7.199960909	6.999482292	6.929221637	7.200052687	7.028978923	7.053670099	6.878049302	7.049023242	7.446537086	7.521186824	7.122695959	7.291489788	7.569610428	7.38999863	7.169334633	7.090779774	7.780495663	7.096292082	7.487004675	6.314701792	7.699255144	6.931105536	7.134407091	7.120317522	7.000242014	7.451694231	7.575637146	7.431681574	6.764926704	7.629843385	7.206352514	7.341415536	7.106051507	6.946061769	7.470063113	6.67435941	7.256016099	7.531164055	7.148883289	7.21178539	7.632252498	7.026394767	7.222576632	7.179339658
LOC116915381	8.489867532	6.915887173	7.779297643	7.254544528	7.796131314	7.519141947	7.063915673	7.548660485	8.106555554	7.867495752	8.32227014	9.156408356	6.819095286	7.501767167	8.193049333	7.190784143	6.058959422	9.329514917	8.283051542	8.775260867	7.128316755	8.185572848	7.233339365	6.607080525	7.302096563	9.653598435	7.398166213	6.922333159	9.076373502	8.601971075	7.170659049	7.641347329	8.809648447	9.264458907	9.134122481	7.681462547	7.341415536	8.042440812	7.317988337	8.51920102	8.816228449	6.651691791	7.571828988	6.958129793	8.830374619	7.011394607	7.074919537	7.319896115	7.074872521
LOC116915382	6.599487507	6.54679775	6.229033799	7.418128073	6.304945462	6.712859824	6.457655036	5.586221362	7.584393459	5.930443547	6.223241812	5.565773659	6.706214041	5.246474103	6.003701855	6.511412168	6.776091815	5.033609517	6.40066644	6.051664451	6.577223191	6.223373831	7.054591342	6.638783785	6.805466439	5.68794886	5.296016137	5.154133459	6.08289727	6.585282783	4.603290758	5.435309727	5.035869424	7.019727941	6.057513635	5.131037996	6.851195317	5.312342969	6.568328295	6.307455721	6.377349995	5.010725889	6.553372489	5.003857242	6.237455515	4.715175346	6.550005105	5.420247099	7.190489051
LOC116915383	6.877842256	8.754731331	6.3799987	9.390302247	8.131682516	6.619466481	8.826020664	7.858801951	8.084270383	7.090400191	7.101213789	7.481396484	7.262947412	8.089323101	6.162617829	7.27940412	7.249684874	7.872917372	7.350254681	6.647279726	6.502455152	7.156711925	8.815003859	7.292901542	8.838910601	7.193890262	6.723945851	7.153052328	6.95535169	7.503712702	7.364007638	6.318778322	7.522348555	8.854907745	6.982621742	7.26577788	7.768807204	8.10792988	7.462222835	7.669852441	7.259937831	8.032189203	7.794234998	7.998969536	7.635889764	7.599158266	6.719043779	7.802581513	8.366220029
LOC116915384	7.05802261	6.148894964	5.955710941	6.527536401	7.125910963	6.167894184	5.620871221	7.667262472	7.539163207	8.21738144	9.073719538	9.766628328	8.395528703	6.855278437	5.946368985	8.263435626	6.700153811	9.305116617	8.540662973	8.432368211	5.914300903	7.287362233	5.840187092	6.541453795	5.364517461	9.196651514	5.337800879	7.143760143	7.643584199	8.134299946	6.575345252	5.977644285	5.485784736	7.337155397	7.597734256	6.908631754	7.306411487	8.494823023	7.688866434	5.707912476	6.89291384	6.794849058	10.15449951	6.77144237	9.593601491	7.443725	6.171775565	7.202291858	6.13613028
LOC116915385	10.44380788	10.80903193	10.30632658	10.92692668	10.91583881	10.35340927	11.06179976	10.02367662	10.63685653	10.38880959	9.680166612	9.823569675	10.09682757	10.19850398	10.3825698	10.35365782	10.55330084	10.42346375	10.48780213	10.32408164	10.19791032	10.54903187	11.02210942	10.51095697	10.56546711	10.43679782	10.5725885	10.51016521	10.45380339	10.54023237	10.47605065	10.81657683	10.57130572	10.78308674	10.34070261	10.15933854	10.43938679	10.0097129	9.906608067	10.40884031	10.14636569	10.60831369	10.01197212	10.55723354	10.01495607	10.66452851	10.3379831	10.6379463	10.9213584
LOC116915386	7.049086715	7.227408097	7.32041748	6.665142076	7.472485202	7.143860819	7.053376994	7.961321364	7.224793679	6.953806151	7.209245939	7.067114377	7.206205948	7.46888515	6.837632298	7.317939359	7.723859282	7.123445605	7.466323627	6.980914536	7.246759578	6.816154556	7.022495491	7.650236135	7.136828049	7.357339253	6.981603108	7.662060363	6.629101001	7.244981331	7.354936303	7.061114555	7.047470486	6.927961902	7.169503134	7.578293604	7.284990524	7.283384514	7.293824986	7.195185317	7.454844059	7.471761423	6.944628599	7.575749287	7.49839076	7.696236067	7.167281959	7.775448203	7.062778541
LOC116915387	6.994262	8.895862989	6.825966174	5.506113625	6.639100148	8.344454683	8.033271634	4.368823711	7.723702907	3.782741042	6.340106112	3.83230631	9.759523507	8.444707758	6.79574836	9.381095247	10.70154193	3.838400191	7.580572505	5.955449099	8.564616261	8.633031154	8.661093106	11.30712947	8.59098236	3.345402681	8.572129974	9.85572825	4.870309838	5.292309631	10.37126716	8.573674207	6.997626412	3.794538865	7.1782345	10.75434995	8.169437279	7.513943104	5.861478134	7.708190831	6.074308394	9.877059681	7.951305408	9.752687038	4.429095267	10.87496048	8.500957372	6.691880471	9.400679481
LOC116915388	4.404310206	4.700455847	4.776599456	4.902991002	3.345402681	3.957936828	5.163523388	3.345402681	3.929271516	3.345402681	4.517129922	3.83230631	5.462660923	4.690815008	4.758115544	4.34004163	3.820816143	4.525687234	5.070342095	3.926066653	3.345402681	4.31906727	5.36005839	3.811777277	4.7628392	3.345402681	4.149304403	4.084597016	4.052456462	4.523683729	4.248490102	4.214281516	4.572942883	5.095439574	4.507286367	5.44518434	5.59675474	5.543515651	5.204842256	4.27588177	5.226743515	3.962700533	5.166082725	3.84840544	4.527305778	3.345402681	3.769967958	3.804444855	5.326749857
LOC116915390	7.825423552	7.840371471	7.561221324	8.488564945	7.984764189	7.672091627	7.945193352	7.597283879	7.937817597	7.758616898	8.130300621	8.051896569	7.761313314	7.803587628	7.672722108	7.851459178	7.677406639	8.42967954	8.025551693	8.113538182	7.675724887	7.598739988	8.013060891	7.844737287	8.189864777	7.711372819	7.827383562	7.375604982	7.891189767	8.013598277	7.408521815	8.025499906	8.082620405	7.854275095	7.604213819	7.459883171	7.695075611	7.494450783	7.663987274	7.885887312	8.019905036	7.273816824	8.143153587	7.834850997	8.163900812	7.683665468	7.667826891	7.631514336	7.987497012
LOC116915391	10.74960027	10.49193224	10.87181326	10.30151935	11.01098601	10.69677457	10.51070061	10.31938152	10.72652405	10.57479978	10.02963095	10.29954077	9.966840084	10.42045364	10.89901344	10.66108741	10.57768865	10.78663524	10.60683793	10.30136405	10.41109086	10.54903187	10.65682041	10.69751793	10.10590051	10.61789601	10.45324553	10.72763943	10.617517	10.58994417	10.72079964	10.339411	10.73142533	10.51391509	10.67127077	10.26252265	10.58759781	10.40009428	10.36306895	10.76145326	10.13507521	10.66061332	10.37483389	10.62151042	10.48193931	11.00224071	10.54736172	10.70226181	10.44887723
LOC116915392	7.280299127	7.475200474	7.581853162	7.819946891	6.966480722	7.555362798	7.571223033	7.540393889	7.485661982	7.599279834	7.411078433	7.153005122	7.309852984	7.046333751	7.415063281	7.247810583	7.217509066	7.16036381	7.413326102	7.765629426	7.684126415	7.373878231	7.358389592	7.168889309	7.321474099	7.524786943	7.727827639	7.251465812	7.40925862	7.23516867	7.16026969	7.358242759	7.582567852	7.71771823	7.35025659	7.206352514	7.164987854	7.268142304	7.539537673	7.406131673	7.543178028	7.144289129	7.284195089	7.235479956	7.439473877	7.146192352	7.390411585	7.096308205	7.444238091
LOC116915393	4.047341853	3.788094917	3.949518066	4.573907218	4.637726629	4.303491888	3.788914219	4.946930418	4.833840979	4.097261304	3.345402681	4.181022969	3.759308697	4.082845843	4.150242991	3.927149188	3.345402681	4.317696709	3.950796557	4.338236572	3.836926865	6.465870221	3.345402681	3.345402681	3.999488175	4.360825635	4.705010718	3.345402681	4.052456462	3.345402681	4.442942366	4.214281516	3.821331269	3.978063724	3.345402681	3.769136747	3.742363373	4.046114585	4.513736404	4.381429353	3.345402681	4.553802627	3.345402681	4.336884227	3.83910674	4.655554738	4.28167209	4.447571722	3.345402681
LOC116915394	4.859994815	3.96905587	5.527263854	4.829562628	4.568045946	4.092860256	3.970201317	4.946930418	4.618218059	4.097261304	4.866909085	4.511715742	5.132250515	6.273206815	5.33986801	4.256264985	4.651142261	4.525687234	3.775039137	4.826219765	4.768691981	5.158048372	4.108081981	5.556481122	3.999488175	4.698684786	4.89806304	5.439675174	4.547289992	4.600394721	5.29646833	4.882146202	4.572942883	4.424662433	4.854551654	4.761059347	5.734283999	5.69347999	5.16702764	3.81665006	3.818806862	5.737289636	4.811034371	4.336884227	4.774591622	5.45963699	4.445880082	4.608522169	4.016312243
LOC116915395	9.641909689	8.997415627	9.880350754	8.768812541	9.396308706	9.634541238	9.04287818	9.628141794	8.914428257	9.601602369	10.32473321	9.680880734	9.459796014	9.402935216	10.19153324	9.678183477	9.522019952	9.836488151	9.912473655	9.67434479	10.09008432	9.406976349	9.213990126	9.634531357	9.035848071	9.912455134	10.06414401	9.510280174	9.680365909	9.587703159	9.649210175	9.840607497	9.853999129	8.823612683	9.884831863	9.326181884	9.576657819	9.575016042	9.501596868	9.758189912	10.00001145	9.467446621	9.828923889	9.626223354	10.30133222	9.534750632	9.809096114	9.635502525	8.966275864
LOC116915396	6.510610878	6.437205272	6.600276092	6.328197595	6.049214005	6.686799315	6.551121704	6.431719518	6.025720518	6.727132743	6.834603637	6.693205417	6.517965184	6.138061919	6.243605956	6.294265442	6.36737845	6.803300311	6.477210049	6.741170255	6.748461354	6.278998213	6.269315714	6.343391159	6.690357302	6.738793	7.231282419	6.217079862	6.844242889	6.600751096	6.494360521	6.901066818	7.047470486	6.031729182	6.620710866	6.112136288	6.282691115	6.439435943	6.68512787	6.725041752	7.046382081	6.165754604	6.454364866	6.129805261	6.806777473	6.339415799	6.858974495	6.48771857	6.332545667
LOC116915397	5.934861318	5.587383222	6.442196065	5.415877874	5.913030158	5.940734847	5.761428181	5.71398325	5.796934517	5.835614627	6.371774811	5.2264071	6.391619469	6.080084175	6.05873466	6.484328715	6.956388161	5.341684985	6.160946214	5.935367636	5.759107022	6.314884809	5.889669325	7.262892262	5.282693165	5.832621698	6.312494047	6.68591859	5.586931474	5.514268511	6.738671659	6.821906031	5.818856556	4.999785259	5.957538883	6.750627772	6.061615923	5.762569795	5.046004433	5.429488564	5.947684972	6.595820465	6.409700354	7.372723419	5.734554233	7.558410446	5.913743521	6.307649461	5.850563509
LOC116915398	3.75331657	3.345402681	3.345402681	3.345402681	3.345402681	3.345402681	3.345402681	3.345402681	3.345402681	3.345402681	3.769621202	3.83230631	3.928781062	3.869659918	3.345402681	3.345402681	3.345402681	3.345402681	3.775039137	3.345402681	3.345402681	5.457456773	3.345402681	3.345402681	3.345402681	3.345402681	3.345402681	3.345402681	3.345402681	3.345402681	3.345402681	3.345402681	4.015484074	3.794538865	3.345402681	3.769136747	3.345402681	3.345402681	3.345402681	3.345402681	3.345402681	3.345402681	3.768089287	3.84840544	4.040281148	3.772531493	3.345402681	3.345402681	3.345402681
LOC116915399	3.345402681	3.345402681	3.345402681	3.345402681	3.78897557	3.345402681	3.788914219	4.000681001	4.618218059	3.345402681	3.943215789	3.345402681	3.759308697	4.082845843	3.751717411	3.345402681	3.345402681	3.345402681	3.950796557	3.345402681	3.345402681	7.695849491	3.789130149	3.345402681	3.345402681	3.345402681	3.345402681	3.775268415	3.345402681	3.801332635	3.989106254	3.345402681	3.345402681	3.345402681	3.345402681	3.345402681	3.90504692	3.75259419	3.768335292	3.345402681	3.818806862	3.345402681	3.345402681	3.345402681	3.345402681	3.772531493	3.345402681	3.804444855	3.345402681
LOC116915400	3.920390447	3.345402681	4.37728621	3.859503921	3.345402681	3.345402681	3.970201317	3.345402681	3.929271516	3.345402681	3.769621202	3.345402681	3.759308697	4.493594482	3.751717411	3.345402681	3.345402681	4.039295961	3.775039137	3.926066653	3.836926865	3.345402681	3.970503197	3.811777277	3.809873842	3.345402681	3.345402681	4.084597016	3.756327584	3.345402681	3.989106254	3.345402681	4.284893307	3.794538865	3.937997495	4.184061724	4.50830573	4.151947133	3.941416252	3.345402681	3.345402681	3.962700533	4.072421569	4.053243301	3.83910674	4.190642973	3.769967958	3.345402681	3.821924655
LOC116915401	9.416931605	4.220774681	10.99964166	4.750955164	3.970287089	10.32126019	4.107716389	3.345402681	6.30247919	3.782741042	5.317079571	3.345402681	8.682755196	9.942065446	9.964261623	9.551841648	10.7592331	3.345402681	4.379411772	9.760153959	10.75134352	8.946085538	9.520457886	11.06311121	4.143166341	3.345402681	9.769822651	9.879595453	7.764458771	7.715784009	9.297152744	11.17532109	9.587128102	3.345402681	9.005732898	8.047474511	9.539602683	6.383380984	8.497420646	8.181028137	4.480690694	9.336512813	4.701802375	5.991786687	4.429095267	9.182518454	9.770069328	3.991905302	8.724247856
LOC116915402	10.774742	9.922297094	10.53542738	10.1104605	10.87624775	10.82729976	10.34982383	10.67513128	10.22663095	10.94703749	10.55947771	10.21126221	10.34686931	9.83466318	10.39392719	10.58995582	10.32432001	10.69260285	10.76728073	10.47803888	10.90175357	10.7322701	10.64900487	10.48422655	9.599404064	10.51474851	10.77723642	10.31805894	10.45123907	10.59854174	10.01606999	10.65145062	10.64456029	10.68728339	10.73006491	9.821947757	10.42726702	9.980908545	10.00005887	10.5407969	10.69321576	9.89864036	10.56927202	10.67094633	10.38281829	10.67881659	10.41589447	10.76727204	10.73311439
LOC116915403	7.209980681	4.565735768	4.660165122	4.971987301	6.55144529	4.738034394	4.822466595	5.444733718	6.895158862	8.532046096	7.325756793	7.986814702	6.186272255	4.493594482	4.469764431	7.223648724	3.345402681	9.083938776	8.332709302	7.841222113	3.836926865	7.502273848	4.22277657	3.345402681	4.460104428	8.912297945	4.468483527	4.084597016	6.418449182	8.165534086	4.442942366	4.950383028	3.821331269	7.291972279	7.106841427	3.345402681	5.415758288	4.988461804	5.815675667	5.50482508	5.80811309	4.310786676	10.07914711	4.053243301	8.163900812	5.787991308	4.075608505	5.130084759	4.286035141
LOC116915404	4.328767945	4.927790807	4.193731749	4.47220051	4.493109513	4.471193977	4.492957458	4.829149354	4.881703498	4.803357736	4.647129091	4.414683651	3.759308697	4.493594482	4.595094778	4.552345457	4.57167755	5.090639944	5.470285569	4.414446109	4.83958526	4.563961949	4.823134038	4.146381977	4.460104428	5.082954391	4.468483527	4.195946644	4.915954621	5.119222558	4.248490102	4.731846345	4.980285999	4.582625255	4.695180261	4.279887903	4.376868662	4.402502749	4.182507522	4.640317817	5.080624839	3.783549759	4.072421569	4.208135991	4.912629455	4.452263841	4.916833774	4.252356164	4.727961071
LOC116915405	3.75331657	3.345402681	3.774125306	3.345402681	3.345402681	3.345402681	3.788914219	3.345402681	3.345402681	3.345402681	3.345402681	3.345402681	3.345402681	3.345402681	3.345402681	3.345402681	3.345402681	3.345402681	3.950796557	3.757370026	3.345402681	3.968110698	3.345402681	3.345402681	3.345402681	3.345402681	3.345402681	3.951117318	3.345402681	3.345402681	3.345402681	3.345402681	3.821331269	3.345402681	3.345402681	4.074198527	4.222276585	4.151947133	3.345402681	3.345402681	3.345402681	3.962700533	4.072421569	3.345402681	3.345402681	3.345402681	3.345402681	3.345402681	3.345402681
LOC116915406	3.345402681	3.345402681	3.345402681	3.859503921	3.345402681	3.345402681	3.345402681	3.345402681	3.759659005	3.782741042	3.345402681	3.345402681	3.345402681	3.869659918	3.751717411	3.345402681	3.820816143	3.838400191	3.345402681	3.757370026	3.345402681	3.787418891	3.345402681	3.811777277	3.345402681	3.345402681	3.813507476	3.345402681	3.345402681	3.345402681	3.802441254	3.852058443	3.345402681	3.345402681	3.937997495	3.942537843	4.028724528	3.75259419	3.345402681	3.345402681	3.345402681	3.783549759	3.345402681	3.84840544	3.83910674	3.772531493	3.345402681	3.804444855	3.345402681
LOC116915407	5.031734396	5.242398455	4.290591731	5.318837078	4.568045946	3.345402681	5.65019317	4.624905833	4.490805452	4.745818165	4.584235009	4.181022969	4.48987836	4.082845843	4.044624894	4.34004163	3.345402681	4.427598862	4.458504228	4.826219765	4.188809403	4.872988479	4.108081981	3.345402681	5.100980853	3.939624255	4.374741919	3.951117318	4.481984945	4.67169164	4.130603843	4.456487209	4.162512792	5.140558363	4.695180261	3.769136747	4.444918429	3.919378759	4.7585595	4.27588177	4.28003451	4.399186249	5.166082725	4.336884227	4.429095267	3.947288114	4.185673446	4.133991249	4.487865236
LOC116915408	3.345402681	3.345402681	3.774125306	3.345402681	3.345402681	3.780143569	3.345402681	4.144609405	4.343579782	3.345402681	3.769621202	3.345402681	3.345402681	4.690815008	3.751717411	3.758143167	3.345402681	3.345402681	3.345402681	3.757370026	3.345402681	10.53880981	3.345402681	3.345402681	3.345402681	3.345402681	3.345402681	3.951117318	3.756327584	3.345402681	4.351160129	3.345402681	3.345402681	3.794538865	3.765892542	3.345402681	3.345402681	3.345402681	3.345402681	4.00894974	4.566740266	4.399186249	3.768089287	3.84840544	3.345402681	3.345402681	3.345402681	3.991905302	4.163514126
LOC116915409	5.743437729	6.561779794	4.930946444	5.037134942	6.595953198	6.109560411	6.304634863	5.830600065	6.451126509	6.019107987	5.383817232	5.979648121	5.372256427	5.585901917	4.40030852	5.367297111	5.445375794	6.234274697	6.302927665	5.482844286	5.58361425	5.672319185	6.490633532	6.018048666	6.170433306	6.373545553	6.187533175	5.23182927	5.328100505	5.895700335	5.37492321	5.679219757	5.727372386	5.731764317	5.267361159	5.505609582	5.329701931	5.213567684	4.957937218	5.769258845	5.584682979	5.655293622	5.240562274	5.991786687	5.70032121	5.606460573	5.675587101	5.909744814	5.761045051
LOC116915411	9.04913598	8.857358773	8.60353591	8.637857423	8.898475117	9.137603123	8.958323186	8.863987799	9.007285312	9.068367722	8.687218392	8.960406736	8.71494374	7.694151575	8.809261123	8.891547449	8.508557569	8.833986133	9.06344842	8.996538961	9.162112561	8.721190042	8.650687698	8.401899059	9.000352345	9.179343534	9.220600194	8.692449899	9.094020615	9.174937884	8.653618361	8.732549469	9.050473541	8.755594217	8.795851785	8.607678854	8.219079695	8.318026849	8.811935617	9.310778223	8.986146927	8.496165962	8.200372859	8.519720539	8.841763282	8.552434576	9.008043344	8.861990822	8.913663773
LOC116915412	4.859994815	4.220774681	4.776599456	4.666184572	5.32266702	4.61336085	5.02922988	4.546860156	4.618218059	4.551677614	4.915655246	4.826536397	4.83267518	5.130068305	4.242435818	5.049780414	4.978669603	4.525687234	4.722713711	4.963594337	4.314868682	4.563961949	4.823134038	4.832254348	4.622680518	4.510356009	4.632143008	5.027447104	4.666277889	4.600394721	5.336301104	5.24273719	5.035869424	4.999785259	4.854551654	5.005648084	5.299673894	4.81029062	4.580668468	4.713587488	4.64592351	4.805864117	4.072421569	5.064651886	4.527305778	4.825322858	4.648133474	4.252356164	5.037781871
LOC116915413	10.23149936	10.24941455	10.07554488	10.24370989	10.31116195	10.5343797	10.13060693	10.0192347	10.19686	10.36840963	9.920527259	10.07407678	10.12539867	9.511551183	10.11017943	10.19466689	10.29648025	10.04727357	10.28222339	9.951046194	10.608942	10.17476681	10.28663988	10.21184288	10.08769949	10.24533097	10.47857215	10.07221697	10.00339925	10.23793265	10.169566	10.30081956	10.05509756	10.28732195	10.05724071	10.24478001	9.877972644	9.837887105	9.982599796	10.25972858	10.28944946	10.19918815	9.736824033	10.06996752	10.23812444	10.16192174	10.47460985	9.989317109	10.47520169
LOC116915415	3.345402681	3.788094917	3.345402681	3.345402681	3.345402681	3.345402681	3.345402681	3.810727991	3.345402681	3.345402681	3.769621202	3.83230631	3.928781062	3.869659918	3.751717411	4.16272765	4.014765108	3.838400191	3.345402681	3.345402681	3.345402681	3.787418891	3.345402681	4.146381977	3.345402681	3.345402681	3.345402681	3.951117318	3.345402681	3.345402681	3.802441254	3.345402681	3.345402681	3.345402681	3.345402681	4.44380926	3.742363373	4.402502749	3.345402681	3.345402681	3.818806862	3.345402681	4.182030429	4.053243301	3.345402681	4.925539748	3.769967958	3.991905302	3.345402681
LOC116915416	3.345402681	3.345402681	3.345402681	3.345402681	3.345402681	3.780143569	3.345402681	3.810727991	3.345402681	3.345402681	3.345402681	3.83230631	3.759308697	3.345402681	3.345402681	3.758143167	3.345402681	3.345402681	3.345402681	3.345402681	3.345402681	3.345402681	3.345402681	4.146381977	3.345402681	3.767054849	3.345402681	3.345402681	3.345402681	3.345402681	3.345402681	3.345402681	3.345402681	3.345402681	3.345402681	3.769136747	3.90504692	4.327079634	3.345402681	3.345402681	3.345402681	3.962700533	3.345402681	3.345402681	3.83910674	3.772531493	3.345402681	3.345402681	3.821924655
LOC116915417	3.920390447	3.345402681	3.949518066	3.345402681	3.345402681	4.092860256	3.345402681	3.345402681	3.345402681	3.345402681	3.345402681	3.345402681	4.057518878	3.345402681	3.918150789	4.256264985	4.390288389	3.345402681	3.345402681	3.345402681	5.02902497	3.968110698	3.789130149	4.146381977	3.345402681	3.345402681	4.374741919	4.599879459	3.345402681	3.345402681	3.802441254	4.456487209	4.486500179	3.345402681	3.345402681	3.345402681	3.345402681	3.75259419	3.345402681	4.00894974	3.345402681	3.962700533	3.345402681	3.345402681	3.345402681	3.345402681	4.707460951	3.345402681	3.821924655
LOC116915418	6.857477581	3.788094917	8.838367608	4.226799527	3.78897557	7.930879802	3.345402681	3.810727991	4.343579782	3.96156958	8.088630783	3.83230631	3.759308697	6.820782862	8.319509348	6.551084593	3.820816143	3.838400191	3.345402681	6.683222668	7.781287831	6.58767902	4.108081981	3.811777277	3.809873842	5.525650953	6.481189758	4.084597016	8.656850622	6.086183777	6.258923244	5.602829137	10.33242817	5.614858386	8.752854493	4.582891529	6.618574811	7.992446656	7.829716955	7.879185781	8.671269502	5.839364774	4.701802375	3.345402681	8.063626192	3.947288114	7.983572214	3.345402681	4.487865236
LOC116915419	4.245878913	4.220774681	3.949518066	3.859503921	4.411773067	3.345402681	4.492957458	3.345402681	4.058113666	4.210416812	3.769621202	4.030797281	4.057518878	3.869659918	4.150242991	3.758143167	3.345402681	3.345402681	3.775039137	4.161226084	3.345402681	7.251235895	3.970503197	3.345402681	4.826620766	4.275417941	4.004562204	3.345402681	4.15920124	4.348794899	3.802441254	3.852058443	3.345402681	4.424662433	3.765892542	3.769136747	3.90504692	3.75259419	3.768335292	3.81665006	3.345402681	4.211981908	4.182030429	3.345402681	3.345402681	3.345402681	4.075608505	3.345402681	4.286035141
LOC116915420	8.700387421	9.066550716	8.281457563	9.248960986	8.955897394	8.833683756	8.93567286	9.448165359	9.252600204	8.899443127	8.753851775	9.380444275	8.871113832	9.024760453	8.465892651	8.611454804	8.55204826	8.967832087	8.861298213	8.645918538	8.949061769	8.604783209	8.919805732	8.507695593	9.736927231	8.842529991	8.402868916	8.545647975	8.806208827	9.088033927	8.82383355	8.504870637	8.542123792	9.137893067	8.516219253	9.014940803	8.895476598	9.579634599	9.183491483	8.689559842	9.056678652	9.108539321	8.821577297	8.637517089	8.919059587	8.376456102	8.941930582	9.057374147	8.855575817
LOC116915422	6.635927553	3.345402681	8.987228999	3.859503921	3.78897557	4.205388748	3.788914219	3.345402681	4.165671194	4.745818165	7.217890414	5.274107491	3.928781062	7.645971338	8.398038308	4.552345457	3.820816143	6.470449246	6.02353052	7.064730947	3.836926865	8.17599951	3.345402681	3.345402681	3.345402681	6.690293469	5.630745966	3.345402681	7.244571028	6.402872902	4.804578525	6.451845926	8.693806826	5.890002671	8.864780564	3.942537843	6.447736061	9.057489697	6.145161678	6.599116967	6.89291384	5.537442019	6.53964784	3.345402681	7.439473877	3.772531493	3.943701029	3.991905302	3.821924655
LOC116915423	7.906504215	8.644231016	7.888132697	8.310168639	8.264979674	7.736567773	8.352781661	8.80669503	8.468338077	8.397467873	8.116544331	8.435091244	7.969949012	8.060237782	7.637786294	8.010125665	7.916095731	8.459481497	8.173746069	8.152186491	7.929909759	8.102094399	8.16224764	7.634723772	8.453319859	8.352838889	7.756983163	7.838959964	7.935973791	7.972967312	7.612449154	7.546527418	7.522348555	8.23848556	7.972810296	7.789301843	7.742906877	8.22666724	7.942563588	7.831379169	8.032147377	7.973657297	8.359530896	8.127043173	8.47809528	8.17144789	7.661507007	8.554566152	8.05592655
LOC116915424	5.145920797	3.788094917	5.81954503	4.47220051	4.107820264	3.957936828	3.788914219	3.345402681	3.345402681	3.782741042	6.788758901	4.955269359	4.675297847	6.711958835	5.457683002	3.927149188	3.345402681	5.341684985	4.934044351	5.914986373	3.345402681	5.199618274	3.970503197	3.345402681	3.345402681	6.601199562	3.345402681	3.345402681	5.29583903	5.370641044	4.442942366	4.214281516	4.652479661	5.552299882	5.827032616	3.345402681	5.329701931	6.008252695	5.838770499	4.713587488	6.337890149	3.783549759	5.717982084	3.345402681	7.036969271	4.28717299	3.345402681	3.804444855	4.016312243
LOC116915425	7.13602245	7.551590863	6.90487004	7.373265814	6.999825345	7.0349089	7.259831923	7.096947243	7.334907855	7.090400191	6.879014424	7.211338903	6.933702251	7.104720246	6.774333468	6.906624821	7.184592213	7.110924287	7.160939265	6.96159952	6.999149584	6.935149435	6.933194003	7.125039004	7.833846368	6.948913422	6.943898874	7.076963959	6.92589989	7.511852023	6.897690641	7.128318281	6.733621919	7.226217964	6.708148061	7.3228322	7.067869213	7.342779621	6.98692591	7.034994239	7.140220236	7.28263479	6.744678238	6.898584355	6.726458233	6.536129953	7.435603048	7.41981764	7.122248564
LOC116915426	5.624006495	3.345402681	8.158867524	3.859503921	3.345402681	4.795301486	3.345402681	4.000681001	3.345402681	3.345402681	5.246627782	4.305995355	4.057518878	7.905274569	8.093555917	4.778933748	3.345402681	3.838400191	3.345402681	6.305630186	5.33646552	5.024077659	3.345402681	4.002146265	3.809873842	3.939624255	5.208037212	4.53201732	6.591928518	3.987557379	6.780127955	4.882146202	7.035171931	3.978063724	6.790497295	5.772040667	7.441568301	7.539527384	7.218784735	6.424041995	4.386016634	6.203968123	3.768089287	3.84840544	5.297810883	4.190642973	5.134174392	3.345402681	4.016312243
LOC116915427	6.694647567	7.236706824	6.487099507	7.097699768	6.909109669	6.812557294	6.954848709	7.096947243	7.19170958	6.48810114	6.240548897	6.934677818	6.861847547	6.730686365	6.68528351	6.385200164	6.700153811	7.123445605	6.735178759	6.635092752	6.54033517	6.602190649	7.033274602	6.472619658	7.190556474	6.601199562	6.767867787	6.646791804	6.965035065	7.000242014	6.922545513	6.901066818	6.554797602	7.177327099	6.49969556	6.714352303	6.77095468	6.724497707	6.68512787	6.663480757	6.690026284	6.843518981	6.923751468	6.302475051	6.328073178	6.478483575	6.731246827	6.790707793	7.038278456
LOC116915428	3.345402681	3.345402681	3.345402681	3.859503921	3.345402681	4.092860256	3.345402681	4.000681001	4.55656395	3.96156958	3.769621202	3.345402681	4.164990999	4.243857941	3.345402681	3.345402681	4.014765108	3.345402681	3.950796557	4.254601909	4.037241486	3.968110698	3.345402681	4.002146265	3.345402681	3.345402681	4.004562204	3.951117318	3.924606985	3.345402681	3.802441254	4.058333644	3.345402681	3.345402681	3.937997495	4.279887903	3.90504692	3.919378759	3.345402681	3.345402681	3.345402681	4.479652212	3.768089287	3.84840544	3.83910674	3.345402681	4.185673446	3.804444855	3.345402681
LOC116915429	9.203277082	9.087172837	9.195200695	9.021559021	9.575491417	9.55471541	8.901015711	9.576668771	9.511395541	9.440890711	8.867632965	9.799170593	8.709144505	8.959378653	9.315009864	9.238303548	9.068549166	9.805904062	9.604455415	9.180046839	9.746262583	9.621215194	9.103919889	9.318281747	9.142810704	9.670728045	9.164695873	9.372602934	9.448000552	9.297372195	9.669400528	9.326462518	9.311028956	9.013075272	9.389323241	9.271554389	8.672553573	9.167951472	9.330743758	9.58194933	9.283304639	9.282808822	8.898010978	9.598614451	9.476754434	10.09008752	9.500171171	9.728453489	8.724247856
LOC116915431	4.153351026	3.96905587	4.52900587	4.358132407	4.568045946	4.092860256	3.970201317	4.144609405	3.929271516	4.097261304	3.943215789	4.181022969	4.48987836	4.377542662	4.534439384	4.16272765	4.283901982	4.696667643	4.195502422	3.926066653	4.424477804	4.105184436	4.108081981	4.549444752	3.999488175	4.180024094	4.374741919	4.45907459	4.252359183	3.801332635	4.92073972	4.731846345	4.284893307	4.506887212	4.636320767	4.365675163	4.376868662	4.597650964	4.363808537	4.640317817	4.386016634	4.553802627	3.941071974	4.448768792	4.429095267	4.373577969	4.518044787	4.35543351	4.487865236
LOC116915432	7.856367303	7.498547965	8.398297697	8.043609473	8.209356825	8.369034002	7.250648589	8.436306371	7.937817597	8.189712158	7.721331307	8.032679345	7.434966969	7.636138143	8.411867347	8.157258076	8.043559659	8.141740934	8.24465083	8.005092822	8.199500185	7.969799973	7.519982618	8.119836682	6.924698986	8.244585049	8.327231421	8.124331883	8.331794624	7.764244052	8.087243021	8.264375854	8.448350995	8.257357811	8.194846183	7.894980735	7.141320597	7.607618204	7.873757105	8.15907919	7.836574711	7.8129349	7.735830648	8.369795366	7.89874889	8.538563569	8.263303829	8.69493415	7.396959818
LOC116915433	6.728744311	7.273308541	6.586616114	6.627175631	6.966480722	7.003690967	7.105308585	6.796028295	7.105483235	6.790379773	6.868041191	7.413551696	7.076452165	7.316971996	6.827276599	6.91673337	6.994938442	7.085547164	6.974444869	7.091609398	7.486876163	6.840764136	7.116694112	6.909094183	7.736352425	6.907186128	7.077525863	6.943946704	7.111636599	7.154143259	6.738671659	7.033320696	6.959064489	7.389557298	6.868327056	7.2149946	6.908534176	7.305947576	7.210198512	7.248304329	7.046382081	7.033575852	6.913196884	6.737793508	6.791073455	6.564091594	7.556409817	6.763167608	7.098757155
LOC116915434	5.993117511	4.761835454	5.955710941	4.47220051	4.764466692	5.491889561	4.63755763	5.001594019	4.676357067	4.685039662	6.187967347	5.274107491	5.308234436	6.442786997	5.539497921	4.966366413	5.929689462	5.033609517	4.833375479	6.088340976	6.273593393	5.832344663	4.322727729	5.521568448	4.826620766	6.261006861	5.296016137	5.30496165	6.446571535	5.895700335	5.708654346	6.222460911	6.288436089	4.948892143	5.335505036	5.819497203	5.91730945	6.619700039	5.861478134	6.405272636	6.337890149	6.086010972	4.701802375	4.871895524	6.305964678	5.328902383	5.913743521	5.560578804	4.016312243
LOC116915436	3.345402681	3.345402681	3.345402681	3.345402681	3.78897557	3.345402681	3.345402681	4.000681001	3.929271516	3.345402681	3.345402681	3.345402681	3.345402681	3.345402681	3.345402681	3.758143167	3.345402681	3.345402681	3.345402681	3.345402681	3.345402681	7.044955927	3.345402681	3.345402681	3.345402681	3.345402681	3.345402681	3.345402681	3.345402681	3.345402681	3.802441254	3.345402681	3.345402681	3.345402681	3.345402681	3.345402681	3.345402681	3.75259419	3.345402681	3.81665006	3.345402681	3.783549759	3.768089287	3.345402681	3.345402681	3.345402681	3.345402681	3.345402681	3.345402681
LOC116915437	4.404310206	4.320513462	4.290591731	3.345402681	3.78897557	4.738034394	4.107716389	3.345402681	4.165671194	4.210416812	3.345402681	3.83230631	5.839780102	5.067430083	4.044624894	5.089392007	6.083415462	3.838400191	4.0842083	4.338236572	4.424477804	4.563961949	4.638152419	6.744461143	3.345402681	3.767054849	5.208037212	6.386057956	3.756327584	4.128729252	6.372521853	5.134104786	4.486500179	3.794538865	4.272921661	6.203200365	5.268914203	4.902844309	3.345402681	4.27588177	3.818806862	5.863722769	5.344571952	4.799704067	4.192481528	6.220798555	4.518044787	3.991905302	5.037781871
LOC116915438	7.91142305	7.335190933	8.149698204	5.157662866	4.222477669	9.786612927	5.496597843	3.345402681	7.357440297	3.345402681	5.246627782	4.181022969	10.35059734	9.582224525	8.180982394	9.501039308	11.43167422	3.345402681	5.617619979	8.480387427	9.993912489	7.774158614	8.261373916	11.32892563	6.531900254	3.345402681	9.73916844	10.09997002	6.895825473	6.367002792	10.81194857	10.63200775	8.776965389	3.345402681	8.265932173	10.50889186	7.960743988	8.194878428	7.599834658	8.244935324	4.788273022	9.549778507	7.699612923	8.628439797	4.192481528	9.539978796	9.771533755	4.447571722	9.07507858
LOC116915439	7.021937976	7.498547965	6.640480454	7.338671976	7.556777107	7.297419039	7.6075853	7.589293568	7.408676689	7.039401299	7.034199761	7.642402972	7.434966969	7.061155971	6.406765305	7.340572021	7.562787196	7.384760874	7.170110867	6.520398584	7.200553856	7.09684145	6.956049914	7.360568427	8.097610962	7.028868917	6.824390952	7.430047397	6.92589989	7.453881715	7.270598206	6.772200678	6.718267975	7.337155397	6.790497295	7.783518529	7.306411487	7.778407135	7.184125899	7.128720567	7.105750048	7.64565436	7.173859682	7.305746604	7.101889037	7.428721942	7.311771011	7.668873014	7.050581121
LOC116915440	10.0903227	8.651174724	8.636710317	8.390948691	10.45546482	10.49122071	8.652818716	10.36326791	9.736459515	9.907590938	9.270637407	10.49681758	8.932122751	8.39318466	8.717624234	9.566261625	8.495250126	10.45583381	10.57025256	9.436155542	10.52628239	9.636985022	9.694248762	8.899703408	8.96396049	10.35149913	10.34125316	9.143595032	9.792673376	10.32570497	8.990718026	10.14493443	9.898550646	9.846943363	9.584995013	9.33804532	8.313505906	9.001211254	8.825994722	10.38306548	10.69993582	9.048009782	8.382527236	9.156244739	9.825357074	9.204637359	10.37794546	10.23272349	9.504365531
LOC116915441	8.254872592	6.605793882	8.314647716	7.191271517	8.607336118	8.611453977	6.520650746	8.409380819	7.89234703	7.363200793	7.411078433	8.430207062	7.340290309	7.616267292	8.224741806	8.14020477	6.731019163	8.878771947	7.796796895	8.060337183	8.480440953	7.605898557	7.557686602	6.82916265	6.427500421	8.413347653	8.421173432	7.335409983	8.608540812	7.996325377	7.62003277	8.448406438	8.609684582	7.46473176	8.106456246	7.474332206	8.118021054	8.265440733	8.43272164	8.514888847	7.786840232	8.01117946	6.791608512	7.350744189	7.378030085	6.959987099	8.616350591	8.3493526	7.65973471
LOC116915442	4.812702432	3.345402681	6.156298996	3.859503921	3.78897557	5.721894649	3.345402681	3.345402681	3.759659005	3.782741042	4.185001107	3.345402681	5.462660923	5.451203664	6.162617829	5.049780414	5.693319964	3.838400191	3.345402681	5.300176853	5.192298338	4.698511009	4.703433094	5.942652016	3.345402681	3.345402681	5.563438013	6.162111343	4.822746053	4.128729252	5.678834191	6.40887912	5.985149508	3.794538865	5.267361159	4.44380926	5.572380443	4.402502749	5.128012225	4.965581682	4.011960546	6.203968123	4.277639155	3.84840544	4.040281148	5.183120631	5.134174392	3.345402681	3.345402681
LOC116915443	5.283289229	5.117449401	5.335365639	4.829562628	5.163747906	4.998947209	4.822466595	5.285827969	5.309689067	4.210416812	5.477834663	4.756171116	5.240796506	5.585901917	5.370351941	4.922320494	5.483798286	5.247254124	5.304045381	4.873877202	4.768691981	5.239837035	4.823134038	4.950239096	4.88694752	5.082954391	4.468483527	5.23182927	5.082484878	4.67169164	5.648331835	4.731846345	5.485784736	4.506887212	5.368251184	5.722849751	5.066379787	5.716908015	5.719125772	5.219137903	5.080624839	5.597681867	4.811034371	4.336884227	5.629102881	5.061250163	5.595024633	4.870305034	4.487865236
LOC116915444	5.407116798	5.810039973	5.466407724	4.971987301	5.359447221	6.259975627	5.787852759	4.000681001	5.207059933	3.782741042	4.280927814	3.345402681	6.531327505	5.189642521	5.276611705	6.442699291	7.056957707	3.838400191	4.722713711	4.776432209	6.339811195	6.384005635	6.305727931	7.595193016	4.7628392	3.767054849	6.332273643	7.027261896	4.547289992	3.801332635	6.681439125	6.738068737	5.695438266	3.345402681	5.656906773	6.489098694	5.755889352	5.029028755	4.643403302	4.965581682	4.64592351	7.11493644	5.558716041	7.148883289	3.345402681	7.721051841	6.078166669	5.492302061	6.62542204
LOC116915445	9.869661525	8.406378468	5.933941282	9.461445478	10.7391063	8.131070979	7.636025873	9.554326261	10.53879093	10.15036258	9.163336014	11.57223649	7.905406264	7.365453789	6.195582029	8.024140801	6.38700188	11.94197229	10.93124151	9.649074278	7.929909759	8.841049727	7.270197206	6.066106229	7.535601348	11.67721432	7.977303553	7.017110109	9.655330767	10.3360247	6.666761888	8.080614333	8.576300193	10.68902017	8.129067928	6.430420435	7.716530878	7.625640968	7.719371112	9.096756013	10.55178956	6.537645503	8.99067903	7.083647115	10.24814051	7.351254881	7.563208822	9.051740973	6.608798141
LOC116915446	8.203695204	8.944710928	7.533242284	8.844488974	8.348876592	8.268094157	8.570652915	8.15216446	8.175633654	8.491089081	8.256908261	8.656146851	8.00827408	7.46888515	7.751077568	7.952658002	7.895962764	8.160014317	8.065280861	8.051275881	8.406330372	8.040109213	8.55349424	7.68829909	9.134648873	7.934453435	8.282871628	7.965250736	8.227649069	8.543763309	7.566085921	7.960861956	7.843739559	8.762212251	7.739829384	8.113458526	7.711197041	7.712508827	7.968174842	8.369605515	8.429128792	7.935129752	7.844842857	7.778440553	8.274557495	7.436243109	8.483180349	7.985325377	8.71658877
LOC116915447	4.153351026	4.409731195	3.949518066	4.226799527	4.107820264	3.345402681	4.322265909	3.345402681	3.759659005	4.097261304	3.943215789	4.030797281	3.928781062	4.243857941	3.918150789	3.758143167	4.014765108	4.427598862	3.345402681	4.161226084	3.345402681	9.40901889	4.108081981	3.811777277	4.262825899	3.939624255	3.345402681	4.195946644	4.15920124	4.128729252	3.345402681	3.852058443	3.345402681	4.117236926	4.068694337	3.942537843	3.742363373	3.75259419	4.072838918	3.345402681	3.818806862	4.399186249	3.941071974	4.548580314	3.83910674	3.345402681	3.769967958	3.345402681	4.016312243
LOC116915448	5.810299645	6.703454014	5.264421577	6.067155669	6.070653467	7.253941487	7.440203878	3.345402681	7.216594177	3.345402681	6.984327401	3.345402681	9.009647925	7.703596585	4.9852404	8.127280839	10.74993223	3.345402681	7.790880816	5.00597875	7.334919915	6.433695287	7.758752874	10.82654601	7.221849633	3.345402681	7.210304774	9.451539631	4.33580229	4.600394721	9.453523665	7.444991827	6.133419341	3.794538865	6.658847891	9.285916999	7.799283477	7.237161694	4.44181214	6.088443691	6.145044873	9.30021268	7.776961672	9.752687038	3.83910674	9.2112074	7.254032694	6.601305765	8.661804072
LOC116915449	8.207697181	7.828152236	6.979625002	5.415877874	5.120613089	9.664613002	6.391700684	3.345402681	8.679163406	3.782741042	4.815965214	4.030797281	10.18194382	8.643964795	6.937238796	9.068587628	10.48878771	3.838400191	5.981610976	6.971289779	9.938938899	8.55397607	9.29414433	10.58930267	6.629091322	3.345402681	9.191587463	9.808239065	5.780763381	6.660983553	10.11707877	10.14815867	8.052565939	3.794538865	7.62347878	9.993002601	7.510805152	7.69555068	6.608344477	8.838444198	4.480690694	10.49482667	7.147140645	7.64052205	3.345402681	9.189189827	9.759776501	4.870305034	10.76593503
LOC116915450	7.280299127	7.326512759	6.989990892	7.418128073	6.667149679	7.105197671	7.399273663	6.449679575	6.465159778	7.100384761	7.365170695	6.773170701	6.621476327	7.046333751	7.012189258	6.854975043	6.684465039	6.509420537	6.319699383	7.082706068	6.748461354	6.73965615	6.88635019	6.362598294	7.20106385	6.907186128	6.878749553	6.809043549	7.260350944	7.23516867	7.149804201	7.088377056	7.071753858	7.389557298	7.079120755	6.6517477	7.473454775	6.989875067	7.293824986	7.216670385	6.932859689	7.033575852	7.225843785	6.804311183	7.346290471	6.355567252	7.065345788	6.48771857	7.000720201
LOC116915451	8.285485265	3.345402681	5.300391817	4.47220051	5.359447221	5.088805435	3.345402681	5.198200452	5.926457491	8.823513683	8.720920194	7.684097249	5.98509578	6.634467282	5.457683002	6.470588833	3.345402681	9.912022019	9.078071381	8.014448829	3.836926865	9.247186077	3.789130149	3.345402681	3.345402681	9.522494202	3.345402681	3.775268415	8.267105316	8.756874168	5.168769308	7.496658365	6.133419341	7.860464994	7.890466946	3.345402681	5.839003013	5.716908015	5.815675667	7.248304329	7.931160133	4.553802627	9.325157081	3.84840544	8.826558311	5.660894771	3.769967958	4.747338031	3.821924655
LOC116915452	4.949040333	3.345402681	7.608908682	3.345402681	3.78897557	4.795301486	3.345402681	3.345402681	3.759659005	3.345402681	4.706416844	3.345402681	4.342762223	6.465420284	7.701199548	4.778933748	4.390288389	3.345402681	3.345402681	4.776432209	5.140272977	7.156711925	4.638152419	5.448811291	3.345402681	3.345402681	4.89806304	5.502091039	5.002159594	3.801332635	6.177696078	6.295315627	5.629181148	3.345402681	7.1782345	4.074198527	6.791444204	4.81029062	5.277183401	4.27588177	4.011960546	5.537442019	3.345402681	3.345402681	4.192481528	5.660894771	4.763651073	3.345402681	4.163514126
LOC116915453	3.920390447	6.71687088	3.345402681	3.859503921	4.702988611	6.148721461	5.734473951	3.345402681	5.750849494	3.345402681	5.282346662	3.83230631	7.197912976	6.654241898	3.345402681	7.096301776	9.537240667	3.345402681	5.02663341	3.757370026	5.971735294	5.727807676	6.392810599	9.634531357	5.959679135	3.767054849	5.72571196	7.251465812	3.345402681	3.345402681	7.180973387	6.430526979	4.921932772	3.345402681	4.854551654	8.342916267	6.523503714	5.46159434	3.345402681	5.576047946	4.28003451	7.228892498	7.054282635	8.171495152	3.345402681	8.91377273	5.538452173	4.927082032	7.551721608
LOC116915454	7.37613147	7.67960995	6.766794969	4.750955164	5.650460014	8.515658023	7.495610366	4.144609405	7.492459842	4.097261304	6.240548897	4.756171116	8.19841287	8.315348816	6.95634953	8.926751809	10.33679899	4.910563634	7.170110867	7.046526373	7.543416765	6.85291082	7.952163	10.52885479	6.033573892	4.807702758	8.890468399	9.184754615	5.328100505	6.172372974	8.981936545	9.061588448	7.220259277	4.334289418	6.779021989	9.259128677	6.760597815	6.570505971	5.531281911	7.424690736	5.920892574	9.280618496	7.025204083	8.40743867	5.629102881	8.48893539	7.823079354	5.303976013	9.176243032
LOC116915455	4.711551552	3.345402681	3.345402681	3.345402681	3.970287089	3.780143569	3.345402681	3.345402681	4.259524985	5.930443547	3.345402681	5.364409583	3.928781062	4.082845843	3.751717411	4.552345457	3.345402681	6.234274697	3.775039137	5.267013137	3.345402681	5.806960364	3.345402681	3.345402681	3.345402681	6.101502433	3.345402681	3.775268415	5.157784178	4.971062793	3.802441254	4.809545639	3.821331269	5.266752953	3.765892542	3.345402681	3.742363373	3.75259419	4.072838918	4.27588177	3.818806862	3.345402681	5.471233658	3.345402681	3.83910674	4.190642973	3.345402681	3.345402681	3.345402681
LOC116915456	7.049086715	8.227393968	6.3799987	6.254901009	7.391301698	8.638656426	8.471751424	5.552257138	8.047880118	4.210416812	6.037131896	4.826536397	9.374464871	7.501767167	6.305164454	8.724394091	10.64546541	4.973704869	7.443849995	6.860884226	9.075540779	6.765616875	9.014800131	10.42698826	8.005023315	4.906926142	8.500781283	9.687766336	5.002159594	5.54782582	9.476624806	8.753880772	7.548467024	5.266752953	6.620710866	9.823354907	7.428612349	7.558420446	5.743920956	7.810393519	6.337890149	9.54795859	7.2343269	9.843694195	4.040281148	9.346667483	9.170077068	8.194253951	10.1396045
LOC116915457	7.17758213	5.026407486	4.456230598	4.902991002	5.163747906	5.250725058	5.284551924	4.624905833	5.521170863	8.021997557	7.462841705	7.46233779	5.372256427	5.130068305	5.175308953	6.036937973	4.858943511	8.886102799	7.621173791	7.258924728	5.085932128	7.176123587	4.981620242	4.700284497	5.582743583	8.888527745	5.814389407	5.154133459	7.067421691	7.375727172	4.603290758	5.853049242	7.083742237	6.842504783	6.85746628	4.074198527	5.547546433	4.709282801	5.087705323	6.565800134	6.765861015	4.805864117	7.930634327	5.064651886	8.108358573	3.947288114	4.868057116	5.082479536	5.369020855
LOC116915458	4.047341853	3.345402681	3.345402681	3.345402681	3.970287089	3.345402681	3.345402681	3.345402681	3.345402681	3.782741042	3.769621202	3.345402681	3.345402681	3.345402681	3.345402681	3.927149188	3.345402681	3.345402681	3.775039137	3.345402681	3.345402681	4.759814947	3.345402681	3.345402681	3.345402681	3.345402681	3.345402681	3.345402681	3.345402681	3.345402681	3.345402681	3.345402681	4.015484074	3.345402681	4.17776941	3.345402681	4.376868662	3.345402681	3.345402681	3.345402681	3.345402681	3.345402681	4.811034371	3.345402681	4.192481528	3.772531493	3.345402681	3.345402681	3.345402681
LOC116915460	7.717181932	7.917360387	7.568131628	7.908928309	7.77071123	7.963551056	7.636025873	7.99795675	7.658760496	7.713941666	8.125729788	8.242338691	7.87461098	7.24102278	7.380220398	7.643085858	7.653604249	7.880288304	7.641051608	7.644213061	8.349451313	7.761400024	7.803341704	7.262892262	8.668432223	7.83279303	7.86133111	7.475120283	7.945739145	7.817696168	7.16026969	7.755931757	7.815366826	8.06721675	7.50380597	7.643637954	7.605896496	7.723704006	7.846390568	7.789096805	8.762186669	7.359642468	7.729857439	7.328422232	7.89874889	6.917481289	8.057565237	7.496685545	7.80427947
LOC116915462	9.158533478	3.788094917	4.193731749	5.318837078	6.322798841	5.288104252	3.345402681	6.694747519	6.925735167	9.219558476	9.374358244	8.439958918	7.155710326	7.227962972	5.276611705	7.957535673	4.014765108	10.83571235	9.357179831	8.963145675	4.314868682	9.203133098	3.789130149	3.345402681	3.345402681	9.987698297	4.004562204	4.084597016	8.539353582	9.394942507	5.648331835	7.301228218	4.860461382	8.598037961	8.375864958	3.345402681	6.434701194	6.264048458	6.91462482	7.258695326	7.904764805	5.407930271	10.93249173	3.345402681	9.383752677	7.051225561	3.769967958	6.248774305	3.821924655
LOC116915463	5.546823293	5.703343408	4.83044207	6.646286341	6.595953198	4.849737259	5.359204633	6.633443878	6.799272886	7.177842503	6.654459181	7.946303243	7.536960337	6.419782815	4.706528181	6.995116317	6.1995961	7.110924287	6.684646611	5.851945465	5.085932128	6.58767902	5.36005839	5.718414545	5.513988102	6.192369037	4.837371201	5.894808858	5.042998679	5.789454008	5.794329184	5.293690808	5.035869424	5.839286524	6.018393035	5.671783341	5.644195218	6.893580756	6.050431929	5.349479022	5.652428772	5.839364774	8.183007994	6.649997746	6.806777473	6.816926101	5.173294708	6.662329111	5.141838784
LOC116915464	9.704076905	4.875144854	11.45482981	4.573907218	4.222477669	9.666265412	4.98089393	3.345402681	5.602234989	3.345402681	8.064948515	4.181022969	7.469777399	9.874839563	10.20548368	9.254226101	8.936988094	3.838400191	4.195502422	9.838515699	9.728137054	8.102094399	8.176833424	9.485058296	3.809873842	4.070666527	9.601591356	8.538606163	9.754352593	6.704531341	10.03882208	10.26859297	11.12231761	3.345402681	9.502634614	7.656357219	9.694618795	8.488283676	9.890649773	9.933094634	5.437719767	8.357483952	4.513087048	5.991786687	6.791073455	7.883703801	9.333684141	3.345402681	8.311319364
LOC116915466	4.153351026	3.345402681	3.774125306	3.859503921	3.78897557	3.345402681	3.345402681	3.345402681	4.618218059	4.685039662	3.769621202	5.071143503	3.928781062	3.345402681	3.345402681	4.34004163	3.345402681	4.525687234	4.379411772	3.926066653	3.345402681	5.614418872	3.345402681	3.345402681	3.345402681	4.754563794	3.345402681	3.345402681	3.756327584	4.128729252	3.345402681	4.058333644	3.345402681	4.233230824	3.345402681	4.074198527	4.132049661	3.919378759	4.072838918	3.81665006	4.158252178	3.345402681	6.36356598	3.345402681	4.319052688	3.772531493	3.345402681	3.345402681	3.345402681
LOC116915467	6.549389146	3.345402681	3.774125306	3.345402681	4.493109513	4.092860256	3.345402681	3.345402681	4.676357067	5.75986609	6.575447534	4.680920297	4.617199497	5.001339605	4.469764431	5.428157386	3.345402681	6.528508702	7.580572505	5.565340342	3.345402681	7.106995884	3.345402681	3.345402681	3.345402681	6.342305921	3.345402681	3.345402681	6.08289727	5.514268511	4.442942366	5.56291437	4.860461382	5.552299882	7.461587782	3.345402681	4.677075648	4.244323703	4.513736404	5.020761005	5.652428772	4.211981908	7.379001605	3.84840544	7.076274613	4.28717299	3.345402681	3.804444855	3.345402681
LOC116915468	6.457185884	6.71687088	6.442196065	6.420305055	6.6809685	6.686799315	6.59562745	7.392037209	6.799272886	6.77795408	6.491744844	6.788636246	6.808203008	6.442786997	6.195582029	6.823059219	6.569479168	6.584268707	6.591623111	6.610398788	6.648226119	6.223373831	7.065131382	6.574648875	7.080998342	6.342305921	6.498740581	6.809043549	6.501181314	6.600751096	6.80710713	6.091840359	6.687051369	6.580671348	6.846521836	6.897910425	6.945514595	6.863373661	6.956388292	6.754846794	6.736012525	6.461375355	6.803102381	7.096935091	7.176084636	6.959987099	6.767237735	7.017139254	6.540271876
LOC116915469	9.61054655	9.604246227	9.793340478	9.192169398	9.724978624	10.17224588	9.47264465	10.04713858	9.954599759	9.589313798	9.67860893	9.591898056	9.900990824	9.766610236	9.730645218	9.936787252	10.17386176	9.670284791	9.768174925	9.71072101	9.966687577	9.76847471	9.807812384	10.05502347	9.431914197	9.686125817	9.766249906	9.948915161	9.568069188	9.687800991	10.03316762	9.773290997	9.699867614	9.571790479	9.586627819	9.979182225	9.586864892	9.63836747	9.563304658	9.704327972	9.633523673	9.950531723	9.40214204	10.00660837	9.624690832	10.14028572	9.947677878	9.990789407	9.603171721
LOC116915470	10.0396431	3.788094917	6.54482396	5.415877874	6.6809685	5.611885824	3.788914219	5.61933293	7.265100272	9.714209103	9.945351769	9.108321879	7.588528687	9.445684143	7.126156089	8.589648906	4.014765108	11.24200055	9.825617583	9.786295974	4.692863299	10.35081823	3.970503197	4.002146265	3.809873842	10.64099111	3.813507476	4.195946644	9.478548084	10.00914184	6.543507891	8.529822276	6.44676991	9.760378498	9.514692294	3.769136747	7.75332312	6.619700039	7.937386135	8.578254067	9.004881785	6.203968123	11.94281953	4.639182669	10.30681892	7.011394607	3.943701029	4.531367665	4.392644365
LOC116915471	6.23647286	3.788094917	4.290591731	3.345402681	4.981100302	3.780143569	3.345402681	3.345402681	4.731440626	6.393016596	6.402742896	6.159397758	4.730343531	5.403014311	4.40030852	5.398087747	3.345402681	7.640835695	7.34217176	6.175984911	3.345402681	7.127090538	3.345402681	3.345402681	3.345402681	7.341809467	3.345402681	3.345402681	6.23670226	5.994247827	4.248490102	5.479248155	4.860461382	5.938895689	6.554766541	3.345402681	5.102551671	4.654966567	4.7585595	5.07348438	6.074308394	4.211981908	7.904370383	3.84840544	6.605758995	4.190642973	3.345402681	3.991905302	3.345402681
LOC116915472	8.348453135	3.788094917	5.556661408	5.267387416	5.788130011	4.998947209	4.322265909	4.765275001	6.465159778	8.631330905	7.986433629	7.91164932	6.098445408	7.061155971	5.512792287	7.239801916	4.283901982	9.897591012	8.774166705	8.3645276	4.83958526	8.785514544	3.970503197	4.266494634	5.05099448	9.288300854	4.553704902	4.084597016	7.974643468	8.683301523	5.075636706	7.033320696	5.695438266	7.932736298	7.326912674	3.942537843	5.712324896	6.008252695	6.554733221	6.921615712	7.21755545	5.056762674	9.97339517	4.448768792	8.690397543	5.713189384	4.075608505	4.747338031	4.392644365
LOC116915473	9.223164958	3.788094917	6.079532103	3.859503921	5.245733363	5.131333959	3.345402681	5.61933293	5.750849494	8.047921639	9.12495536	7.904617157	6.042937742	8.074853946	6.259252403	7.781639935	3.345402681	10.36172559	8.786093123	9.04294049	4.188809403	8.406291766	3.789130149	3.345402681	3.345402681	9.913763698	3.813507476	3.951117318	8.748866848	9.252063217	5.794329184	7.622878018	6.061278789	8.343769881	8.190553279	3.345402681	6.486130186	5.911215166	6.966640442	7.982832798	8.062304987	5.887651353	9.305251049	3.345402681	9.360193811	6.03156484	3.769967958	4.810527343	3.821924655
LOC116915474	8.651304915	3.345402681	7.07031029	4.358132407	5.49685227	5.491889561	3.345402681	5.285827969	6.546539616	8.979667128	9.015667563	8.898126983	6.219901937	8.15269179	6.847913026	7.060332399	3.820816143	10.53721201	9.000870622	8.600088986	4.424477804	9.022796697	3.345402681	3.345402681	3.999488175	10.02329136	4.149304403	3.345402681	8.480164965	9.329869711	5.448842425	7.423792102	6.51970188	8.864165275	7.432735188	3.345402681	7.008004912	7.114608158	7.349584291	8.061870221	8.802014292	6.086010972	9.192735132	4.208135991	9.444757152	5.490350386	3.769967958	4.447571722	4.286035141
LOC116915477	12.48716261	12.55643216	12.17168837	12.37296573	12.42512626	12.86549181	12.31825883	12.83425533	12.56474927	12.5720094	12.57408405	12.83930465	12.4672077	11.96347452	12.19509872	12.55433615	12.74067604	12.77145688	12.76729723	12.47935519	12.98825913	12.28698526	12.49023366	12.56331359	12.48320667	12.8120479	12.91703732	12.47355523	12.53996486	12.80941957	12.52167952	12.65458198	12.57990347	12.50157954	12.24734329	12.83750446	11.93694096	12.32840461	12.41605581	12.75723385	12.91363153	12.46879121	11.98814942	12.63864875	12.63603216	12.53008763	12.95227465	12.81468374	12.66084144
LOC116915478	9.279335415	4.106329159	6.692366662	5.707786726	7.939875405	5.460087747	3.345402681	6.107670078	8.038636869	10.26956545	9.53449224	8.297030047	6.30058255	7.565351826	6.552895055	8.033408925	4.283901982	10.79444488	10.30828991	9.063343642	3.836926865	10.68501907	3.345402681	3.345402681	3.345402681	10.51388596	4.004562204	4.379945002	8.861356347	9.379502043	6.390588891	8.276224486	6.919428829	8.80129466	9.469389144	3.345402681	7.389026265	6.21652802	6.672616775	7.918934177	8.257370223	6.347118789	10.94733497	4.448768792	10.02996261	7.625694428	3.345402681	5.717249888	4.016312243
LOC116915479	5.109044715	3.345402681	3.949518066	3.345402681	3.345402681	3.957936828	3.345402681	3.345402681	3.345402681	4.097261304	5.092472602	4.030797281	3.928781062	4.690815008	3.918150789	3.758143167	3.345402681	4.77267993	4.722713711	4.254601909	3.345402681	4.563961949	3.345402681	3.345402681	3.345402681	4.360825635	3.345402681	3.345402681	4.41184043	4.67169164	3.345402681	3.852058443	4.162512792	4.334289418	4.573889104	3.345402681	4.132049661	3.919378759	3.345402681	3.81665006	4.719468222	3.783549759	5.501050332	3.345402681	4.774591622	3.772531493	3.345402681	3.345402681	3.345402681
LOC116915480	6.623885046	3.345402681	5.977139421	5.6307644	6.249972013	3.345402681	3.788914219	6.130293299	6.408164807	8.208217322	7.395938775	6.059571154	5.795236889	6.594067651	5.370351941	7.105154187	3.820816143	8.6695292	8.295627475	6.96159952	3.345402681	8.79804195	3.970503197	3.345402681	3.345402681	7.960052838	3.345402681	4.885580736	6.823073737	6.94098536	4.864152492	6.007095281	4.980285999	6.625372949	7.830989337	3.345402681	6.128460522	6.279534903	5.41049955	5.429488564	5.716888747	4.748239912	9.584960032	4.208135991	7.627121992	7.173492615	3.345402681	5.687357604	4.163514126
LOC116915481	9.26980564	12.24543777	5.745959563	11.08601633	10.33515608	11.36630831	12.09923342	6.552872182	10.73868701	4.960093489	10.23114423	6.381460487	12.41342086	11.408334	4.943289096	11.99705329	14.24803517	6.280292	11.06200322	7.94274844	11.35709953	10.2552966	11.57720814	13.87474009	12.41634868	5.899533029	11.46501164	12.89421259	6.460424225	6.814509158	12.9312979	11.96564715	9.76425099	8.114573054	8.767329932	13.28842952	11.07466196	10.4804877	5.345586318	10.4398563	10.07134659	12.82922342	11.11161171	13.08819464	5.981043451	12.62147745	11.26512059	10.87722257	12.96596236
LOC116915482	8.289266481	3.788094917	8.495554514	3.859503921	4.877952884	4.738034394	3.788914219	5.327450131	5.602234989	7.443683762	9.047402217	6.773170701	5.795236889	8.410564645	7.488859364	7.207310903	3.345402681	8.454557132	8.094373851	7.709090461	3.345402681	8.199814501	3.345402681	3.345402681	3.345402681	8.341204879	4.269828555	3.951117318	8.044460394	7.937203001	5.848562119	7.277770745	6.554797602	7.536158782	8.282160188	3.769136747	7.448002609	7.371577738	6.568328295	6.86817248	7.735322018	6.347118789	9.133003522	3.84840544	9.119486717	5.904127803	3.345402681	4.531367665	4.163514126
LOC116915483	10.5317354	3.788094917	9.12915494	4.226799527	5.814048498	5.798844395	3.788914219	5.517391182	6.660424676	9.316472964	10.18909804	9.171112314	7.286592439	10.34418552	8.574379952	8.724394091	3.820816143	11.26044332	9.455642796	10.25876252	4.314868682	9.563705475	3.789130149	3.345402681	3.345402681	11.11994306	4.149304403	4.195946644	9.942619537	10.17672823	6.590998357	9.012884099	7.632245855	9.416893318	9.45157875	3.345402681	8.767952446	8.561751345	8.341670716	9.128136443	9.403471948	7.247031949	10.87627169	3.345402681	10.69985553	5.96932909	4.185673446	4.810527343	4.016312243
LOC116915484	10.00215683	3.345402681	8.992362854	4.573907218	5.205418623	5.212194149	3.345402681	5.198200452	5.946894504	8.166240997	9.929722913	8.444810196	6.992529489	10.04016328	8.135850584	8.131601726	4.283901982	10.70508607	8.913875828	9.694828389	3.836926865	9.645672099	3.345402681	3.345402681	3.345402681	10.42308021	4.004562204	3.951117318	9.569646493	9.55861928	6.218902944	8.389637947	7.664434148	9.101829997	9.521537402	3.345402681	9.027697278	8.968708377	8.00822708	8.67417584	9.280744889	7.351287836	10.32529703	4.208135991	10.42379267	6.355567252	4.185673446	4.680222669	4.163514126
LOC116915486	8.175365379	3.345402681	8.302290901	3.859503921	3.78897557	4.544848828	3.345402681	4.000681001	4.55656395	6.291005479	8.550759526	6.033443313	5.169504774	8.096503472	7.030326483	5.695961682	3.345402681	8.195879374	7.428669338	7.625998192	3.345402681	7.786804881	3.345402681	3.345402681	3.345402681	8.828717068	4.149304403	3.345402681	8.324333261	7.606082526	5.617112835	7.738887642	6.687051369	7.337155397	7.852903415	3.345402681	7.784126157	7.378687663	5.927409183	7.396761183	7.891383143	6.22268757	8.30840861	3.345402681	8.612741511	4.28717299	3.345402681	3.345402681	3.345402681
LOC116915487	4.047341853	3.345402681	4.776599456	3.345402681	3.78897557	3.780143569	3.345402681	3.345402681	3.759659005	4.210416812	3.943215789	4.511715742	3.345402681	5.246474103	4.40030852	3.758143167	3.345402681	5.341684985	4.833375479	4.550193031	3.345402681	4.563961949	3.345402681	3.345402681	3.345402681	4.953473816	4.004562204	3.345402681	4.547289992	4.738436932	3.802441254	4.456487209	5.139833706	4.653036315	4.573889104	3.345402681	3.345402681	4.472089846	4.072838918	4.27588177	4.28003451	3.962700533	4.277639155	3.345402681	4.040281148	3.345402681	3.769967958	3.804444855	3.345402681
LOC116915488	7.688797052	3.345402681	7.915454556	3.859503921	5.163747906	4.471193977	3.788914219	4.000681001	5.133604206	8.037608006	7.455560457	6.274847596	5.240796506	7.945608884	7.469107074	6.61482052	3.345402681	8.735958052	7.754863377	7.401569254	4.188809403	9.622975937	3.789130149	3.811777277	3.345402681	8.467854752	3.813507476	3.775268415	7.537682374	7.254727108	5.29646833	7.204997391	5.904539917	7.116359743	8.424185543	3.769136747	7.008004912	6.369009746	5.883812062	6.266327246	6.415728191	5.474299404	10.27502196	3.84840544	7.884116128	5.738589154	3.345402681	4.252356164	3.345402681
LOC116915489	8.93075014	3.345402681	8.428928363	3.345402681	4.764466692	4.738034394	3.345402681	4.144609405	4.833840979	6.765418552	8.330235613	6.863532585	4.782703178	8.701563723	7.631880081	6.128130588	4.014765108	9.226458012	7.915719622	8.530119883	3.345402681	8.711288847	3.345402681	3.345402681	3.345402681	9.541243414	3.813507476	3.345402681	8.43238669	7.57535507	5.518766684	7.312814286	7.334886826	7.640645783	8.602724252	3.345402681	8.428322053	7.378687663	6.250894284	7.51404309	7.360705203	6.980261928	8.343993402	3.84840544	9.128812418	5.01772671	4.075608505	3.991905302	3.345402681
LOC116915490	5.464814531	3.345402681	5.556661408	3.859503921	3.345402681	3.957936828	3.345402681	3.810727991	4.165671194	4.309055126	5.477834663	4.599857166	5.054129877	5.585901917	5.243750842	4.16272765	3.345402681	4.843740912	4.292551453	5.16188549	3.345402681	5.27879994	3.970503197	3.345402681	3.345402681	5.581995058	4.004562204	3.345402681	5.950164126	4.860745774	4.526421623	5.24273719	6.036368013	5.381397127	5.431332741	3.345402681	7.149253345	6.557934636	4.643403302	5.07348438	5.357478695	5.763542587	6.975381098	3.345402681	5.923484305	3.772531493	3.769967958	3.345402681	3.345402681
LOC116915491	6.8676964	4.409731195	9.308603353	4.666184572	3.78897557	5.640252576	4.322265909	3.345402681	4.165671194	3.345402681	4.647129091	3.345402681	5.817691939	8.206768356	8.455916068	5.998699579	5.660623409	3.345402681	3.775039137	6.741170255	5.62061467	5.614418872	4.638152419	6.304166491	4.544755658	3.345402681	5.976022396	5.407301277	7.111636599	4.600394721	7.817577682	4.731846345	7.294258908	3.345402681	6.720209356	7.144348433	7.737670289	8.407404139	8.35725131	7.034994239	3.818806862	6.980261928	4.363235515	5.177742374	4.040281148	5.490350386	6.171775565	3.991905302	4.392644365
LOC116915492	6.510610878	3.788094917	4.290591731	3.859503921	4.322397126	4.205388748	3.345402681	4.144609405	4.676357067	5.907348768	6.323998674	6.006809294	4.617199497	4.776942497	4.534439384	4.552345457	3.345402681	7.020055803	6.984892955	5.763051666	4.522311266	6.616554596	3.345402681	3.811777277	3.345402681	6.785687083	4.004562204	3.345402681	6.153370797	6.569642981	4.741608878	4.882146202	6.20198351	5.552299882	6.442380448	3.345402681	5.798085958	5.178823452	4.363808537	6.245298725	6.919668663	5.185174897	5.947483149	3.345402681	7.356948716	4.079956314	4.28167209	3.345402681	3.821924655
LOC116915493	4.404310206	9.112542469	3.949518066	7.651940567	7.204176059	5.491889561	9.317071269	4.368823711	7.558722501	3.345402681	7.174135414	3.345402681	8.600557241	8.715610758	3.751717411	9.413359465	10.64747036	3.345402681	7.51743105	3.757370026	4.314868682	7.675586255	7.828213173	11.04639788	6.846332588	3.345402681	5.814389407	9.09404161	4.547289992	3.801332635	8.498019714	5.56291437	4.572942883	5.552299882	3.937997495	10.03368655	7.829126671	7.825919843	3.345402681	5.938161599	5.618989033	9.544311853	8.412628682	9.682098374	3.345402681	9.499403288	5.28373811	7.967462528	9.231016104
LOC116915494	9.141912547	3.788094917	7.336713746	4.666184572	6.505485654	5.088805435	3.345402681	6.130293299	6.842689889	8.808441867	8.3421018	7.62538012	5.462660923	8.467028287	7.142908744	7.932980143	3.345402681	9.77268179	8.6718153	8.71060353	4.188809403	9.770064643	3.789130149	4.002146265	3.345402681	9.531046801	3.813507476	4.53201732	8.446200119	8.586677508	5.737824186	7.622878018	6.483708756	8.13513013	8.880844274	3.345402681	7.092775473	6.735676908	6.827227423	7.279253527	7.417927555	6.001372711	10.93443649	3.345402681	9.019414634	7.619106251	3.943701029	5.593430101	3.821924655
LOC116915495	6.497443713	4.220774681	7.602192482	5.037134942	5.395196848	5.553257661	4.222359037	5.683174218	5.727200713	6.35983288	6.963879058	6.863532585	6.116462488	7.457754681	7.449078757	5.877124444	4.651142261	7.4655158	6.697449761	6.850408878	5.65660952	7.761400024	4.493492617	4.950239096	3.345402681	7.009296825	5.597520676	4.780155577	6.779764056	6.774260608	6.88509837	5.56291437	6.778710063	6.296415051	7.6612498	5.048919353	7.292166541	7.305947576	6.793015272	6.135100646	6.879345241	6.364022823	7.976733238	4.053243301	6.882793086	5.660894771	5.509224495	4.447571722	4.016312243
LOC116915496	3.920390447	3.345402681	3.345402681	4.358132407	3.345402681	4.391276544	3.345402681	4.368823711	3.759659005	4.397308839	3.345402681	4.030797281	4.164990999	4.082845843	4.150242991	3.345402681	4.161643471	4.317696709	4.379411772	4.338236572	4.188809403	4.563961949	3.970503197	4.002146265	3.809873842	4.070666527	4.269828555	4.293043092	3.756327584	4.44037994	3.345402681	3.345402681	4.015484074	3.794538865	3.345402681	3.769136747	4.50830573	3.919378759	4.7585595	3.345402681	4.64592351	3.783549759	3.941071974	4.336884227	4.616491219	3.345402681	3.345402681	3.345402681	5.190709199
LOC116915497	5.624006495	3.345402681	8.298148282	3.345402681	3.345402681	5.427486265	3.345402681	3.345402681	3.345402681	3.345402681	5.647698064	3.345402681	4.057518878	8.124871885	7.89109308	5.089392007	4.390288389	3.345402681	3.775039137	6.124067711	4.768691981	6.063122078	3.970503197	4.549444752	3.345402681	4.180024094	5.630745966	4.599879459	5.734876677	4.128729252	6.793681675	5.014830106	6.349929708	4.424662433	6.942114366	5.315108885	7.084521608	6.425630854	6.838450659	5.540919988	4.566740266	5.655293622	3.941071974	3.345402681	4.616491219	4.373577969	5.051940972	3.345402681	3.821924655
LOC116915500	9.6898567	5.784148578	7.303933502	7.204152187	7.725113998	6.646785703	4.702812192	8.386551796	8.636948557	10.15036258	10.68734676	10.78658264	9.176508143	9.998662115	7.387257118	8.876192611	4.390288389	11.78031363	10.1150828	9.977560121	5.02902497	9.886042497	5.529691235	3.811777277	4.695081669	10.92414726	4.705010718	5.268928042	10.02540353	10.80165675	6.910172372	7.805883255	7.176187766	9.708230807	8.69041801	4.074198527	8.997402645	9.287588403	9.5833008	8.782158495	9.916745513	7.895541266	11.43696906	5.376992492	11.06455064	7.451168028	4.707460951	7.754756507	4.727961071
LOC116915501	5.673069785	3.788094917	4.37728621	3.859503921	4.493109513	3.780143569	3.345402681	5.053834037	5.014356269	5.883855687	5.821805574	5.804243259	4.48987836	5.130068305	4.150242991	5.008809707	3.820816143	7.046614402	5.960160397	5.894295727	4.037241486	6.828512666	3.345402681	3.345402681	3.345402681	6.174666308	3.345402681	3.951117318	5.560585209	5.58054654	3.989106254	4.556924413	4.652479661	5.417430189	5.267361159	3.769136747	5.268914203	5.143070858	4.44181214	5.307511666	5.315386747	4.479652212	6.913196884	3.84840544	6.371267909	4.972541934	4.075608505	4.870305034	3.345402681
LOC116915502	4.328767945	4.409731195	4.290591731	4.358132407	4.322397126	4.677549033	4.107716389	4.144609405	4.618218059	4.097261304	4.915655246	4.680920297	4.617199497	4.243857941	4.534439384	4.055539785	4.014765108	4.427598862	3.950796557	4.414446109	4.188809403	4.408163486	4.638152419	3.811777277	4.262825899	4.438620574	4.468483527	4.53201732	3.924606985	4.44037994	4.351160129	4.556924413	4.284893307	4.948892143	4.358117203	3.942537843	4.677075648	4.472089846	4.580668468	4.381429353	4.386016634	4.098631333	4.513087048	4.722453309	4.040281148	4.373577969	4.28167209	4.252356164	4.487865236
LOC116915503	9.698405637	7.566392482	5.911818814	7.992721463	8.251274165	6.259975627	6.566113574	9.718596316	9.10782539	9.659844144	11.18481702	10.84091393	8.959244898	9.584776696	6.650390426	9.538901716	6.982203951	11.33395421	10.50413236	9.794453867	5.290224187	8.810461401	6.81305593	5.993374562	6.886055743	10.71640898	4.89806304	7.906232874	9.593101366	10.63428804	6.872393555	7.91609717	7.334886826	9.385098839	8.834857222	6.054472372	7.109141331	10.07984688	8.831580187	8.95758353	10.38785898	6.277380326	10.99966443	8.40743867	11.55359469	8.712328783	5.051940972	9.283279019	4.862209431
LOC116915504	7.969172664	4.927790807	6.364008202	5.267387416	6.457973903	4.849737259	5.075675219	5.683174218	6.465159778	7.896331277	7.786546634	7.0156074	5.462660923	7.758998095	6.022292051	6.93673749	4.390288389	8.807203628	8.35290499	7.851703599	3.345402681	8.482025901	5.323269908	4.700284497	3.809873842	8.372022427	3.813507476	5.471258029	7.769968534	7.628703842	5.448842425	7.204997391	6.267320977	7.301123762	7.380801229	4.074198527	5.91730945	5.828282841	5.838770499	6.424041995	6.524941808	4.622766688	9.543082683	6.720664603	8.163900812	7.413560109	3.345402681	6.400574234	4.016312243
LOC116915506	3.920390447	4.106329159	4.456230598	4.068705407	4.107820264	4.471193977	3.788914219	3.345402681	4.058113666	4.097261304	4.075020319	3.83230631	5.013074922	4.597020365	4.40030852	4.34004163	4.283901982	4.61476451	4.0842083	4.338236572	3.836926865	4.489250601	3.970503197	4.627638706	3.809873842	4.070666527	4.004562204	5.30496165	3.756327584	3.801332635	4.6747316	4.058333644	4.015484074	4.117236926	4.854551654	5.005648084	5.029083024	4.946443018	4.363808537	4.00894974	4.011960546	4.912865055	4.910446082	4.448768792	4.774591622	5.01772671	3.943701029	4.252356164	3.345402681
LOC116915507	8.47666639	8.980979275	7.430778172	9.431773635	8.559962848	8.694810768	8.807425918	9.038067118	8.583967031	8.293007128	8.294038738	9.286342369	8.533217052	7.961431024	7.455786012	8.165709539	8.210373227	8.953947084	8.522951012	8.226502052	9.13178734	8.237117364	8.761212209	8.02793496	9.850895603	8.540857137	8.341719411	7.884156586	8.368532263	8.874868334	7.843704686	8.184886985	7.925644247	9.056790577	7.655023253	8.224249373	7.877528034	8.028977472	8.293891046	8.514888847	8.986146927	7.984478185	8.251244746	7.934077899	8.387713759	7.757489511	8.875366747	8.566470899	8.862532454
LOC116915508	6.470733687	6.128726977	6.3799987	5.780613485	7.464570734	7.481982352	6.760829491	6.724431154	7.628241183	6.942735751	6.788758901	7.222725235	7.254978061	6.872217081	6.719336708	6.906624821	6.499303873	7.288111619	7.292691472	7.117990839	7.200553856	6.686262187	7.358389592	6.62302111	6.274984707	7.372702386	6.663180251	7.006885484	6.984206456	6.569642981	6.177696078	6.222460911	6.671180971	7.136972798	7.36561036	7.001653241	7.195946254	6.595317363	6.499001636	6.565800134	7.249459436	6.718561999	6.744678238	6.348117611	7.089139308	6.536129953	7.359471787	6.078363626	7.64363736
LOC116915509	4.328767945	4.565735768	3.949518066	3.859503921	4.822656239	4.092860256	4.877757299	4.368823711	4.618218059	4.097261304	3.769621202	4.181022969	3.759308697	4.377542662	4.044624894	4.613809639	3.345402681	3.838400191	4.779442456	4.054226858	3.836926865	6.6448515	4.638152419	4.002146265	3.999488175	4.510356009	5.01059739	4.195946644	4.41184043	4.348794899	4.248490102	4.731846345	4.726345433	4.334289418	4.068694337	3.942537843	3.90504692	3.919378759	3.345402681	4.154611109	4.158252178	4.399186249	4.277639155	4.639182669	3.83910674	3.772531493	4.28167209	4.252356164	4.654019965
LOC116915510	4.538899166	4.565735768	4.52900587	4.573907218	4.322397126	3.957936828	4.322265909	3.810727991	3.929271516	4.685039662	3.769621202	3.83230631	3.928781062	3.869659918	4.242435818	3.927149188	3.345402681	4.039295961	3.775039137	3.926066653	3.345402681	4.698511009	4.493492617	3.345402681	3.809873842	3.767054849	4.468483527	4.293043092	4.33580229	4.128729252	3.345402681	4.34388214	4.162512792	4.781066391	4.17776941	3.345402681	4.623883544	3.345402681	4.182507522	3.81665006	3.818806862	3.345402681	4.441199046	4.053243301	3.83910674	3.345402681	3.943701029	3.804444855	4.574400219
LOC116915511	5.43628773	4.106329159	5.641111203	5.098900193	4.322397126	4.738034394	4.63755763	4.697416829	4.881703498	5.182151184	5.246627782	5.014624929	4.92640374	6.396395035	5.565670449	5.127744228	4.978669603	5.860457516	4.531413385	4.963594337	4.83958526	5.553869084	4.823134038	5.806916482	4.826620766	5.68794886	4.468483527	6.198997819	5.638097647	5.514268511	5.737824186	5.56291437	5.758563273	5.048570244	5.576786197	5.44518434	5.667294245	5.739933109	4.811826437	5.264103198	4.788273022	5.655293622	5.837589843	5.177742374	6.213848955	6.03156484	5.008607803	4.680222669	4.574400219
LOC116915512	11.21932828	5.757750025	10.74756999	6.485620297	7.223090292	9.458814295	4.764283416	7.597283879	8.841963985	10.40291983	11.36459064	11.23504518	8.973826488	12.14171233	10.47760401	9.460441378	6.994938442	11.82960146	10.63594662	11.13081537	9.633926482	10.18075582	7.242643278	6.801486955	4.998824589	11.86004261	9.054746647	7.327233748	11.31996148	11.44399308	10.30359836	9.176603251	10.90438772	10.12101741	10.72858692	8.949416119	11.31022987	11.88456874	11.31506985	11.05500828	10.66012262	9.946393167	10.61364134	5.230602393	11.82469624	6.769842461	9.482395092	6.94559358	6.895434498
LOC116915513	10.50599643	10.27322568	10.15892855	10.85050755	10.14093619	11.08679191	9.98933493	10.87926532	10.44409419	10.34563136	10.84908822	11.13512556	10.55264109	9.965754689	10.01493627	10.16234048	10.40593864	10.83287122	10.40228949	10.64371875	11.44294279	10.2231579	9.969959181	10.25802075	10.86988538	10.62270474	10.70723395	10.09278142	10.69686984	10.48874612	9.919761941	10.82062377	10.57658804	10.52853882	10.42250893	10.45726154	9.851609603	10.23524508	10.37458808	10.41579061	10.92556676	10.04258143	10.30839937	10.07164189	10.69672447	9.889004332	10.9530108	10.53877699	10.40668441
LOC116915514	6.772966357	3.788094917	5.023389182	4.068705407	4.637726629	4.205388748	3.345402681	4.000681001	5.404608261	6.727132743	5.447249446	6.381460487	3.759308697	5.189642521	5.064908852	4.671772587	3.345402681	7.692026818	6.492030642	6.305630186	3.836926865	6.063122078	3.789130149	3.345402681	3.345402681	7.48295581	4.374741919	3.775268415	6.40417372	6.585282783	4.804578525	4.882146202	6.687051369	6.075893769	5.576786197	4.074198527	5.029083024	5.784831786	4.70254359	6.582556912	5.973962144	4.748239912	5.276195052	3.84840544	6.775193643	3.772531493	4.185673446	3.991905302	3.345402681
LOC116915515	9.439206842	4.220774681	10.15091853	4.573907218	6.408798589	6.489527141	3.970201317	5.242782771	6.994624131	8.993058605	8.702635173	7.650839277	6.30058255	9.992909207	10.04073332	7.434711915	4.978669603	9.539290882	8.861298213	9.167536629	5.725805809	10.00558321	5.24631852	5.10745364	3.345402681	9.695286186	6.943898874	5.439675174	9.737612507	8.470659666	9.140271533	7.594720549	9.762397815	7.932736298	10.19097498	6.337526366	10.18005525	9.571928766	8.730564829	8.355202701	7.931160133	8.540797974	9.26459511	4.208135991	9.517553636	6.16669481	6.097402567	4.870305034	4.392644365
LOC116915517	5.766095982	3.345402681	4.290591731	3.859503921	3.970287089	4.092860256	3.345402681	3.810727991	4.490805452	5.098178268	4.445016253	5.527916495	3.345402681	5.189642521	4.325030112	4.055539785	3.345402681	5.89081504	4.833375479	5.16188549	3.345402681	5.490392498	3.345402681	3.345402681	3.345402681	5.899533029	4.004562204	3.345402681	5.478213919	5.164820144	4.248490102	4.556924413	6.156653016	5.22609786	4.507286367	3.769136747	4.376868662	4.902844309	5.002792941	5.307511666	5.179943604	4.310786676	4.513087048	3.345402681	5.199592863	3.345402681	3.943701029	3.804444855	3.345402681
LOC116915518	6.220439654	3.345402681	5.585415674	3.859503921	4.568045946	4.544848828	3.970201317	4.000681001	4.420165159	5.334736478	5.955029701	5.488931847	3.928781062	5.708103063	5.400125838	4.87652172	3.345402681	7.085547164	6.735178759	5.851945465	4.424477804	5.781089818	3.970503197	3.345402681	3.345402681	6.785687083	4.468483527	3.345402681	5.889087417	5.921012007	4.92073972	4.556924413	6.109788802	5.4866114	6.73216879	3.942537843	5.268914203	5.312342969	5.087705323	5.938161599	6.121866064	4.553802627	5.530200583	3.345402681	6.433659882	4.190642973	4.367610737	4.133991249	3.821924655
LOC116915520	9.462816901	5.460232413	9.61848289	6.177530484	7.021629217	6.504571116	4.107716389	6.238179034	7.525973888	9.219558476	8.962880697	8.150265818	6.808203008	9.780034786	9.455073886	8.019484247	4.390288389	9.60294267	8.922005003	9.339099847	6.026856574	9.936470509	5.164313558	4.700284497	3.809873842	9.647318696	6.001193478	4.885580736	9.665692038	8.613335645	8.076272788	7.677587902	9.341142463	8.045658526	9.972362348	5.819497203	9.761798182	9.068486467	8.236066908	8.340654365	7.577042261	8.000558365	10.50004936	4.639182669	9.580069552	6.721141422	5.935408996	6.228582961	4.654019965
LOC116915521	3.75331657	3.788094917	4.930946444	3.345402681	4.222477669	3.345402681	3.345402681	3.345402681	4.833840979	6.10239355	3.769621202	4.181022969	3.345402681	3.345402681	5.064908852	4.055539785	3.345402681	4.317696709	5.192715377	3.345402681	3.345402681	5.27879994	3.345402681	3.345402681	3.345402681	4.438620574	4.149304403	3.951117318	4.915954621	4.348794899	4.526421623	4.64808003	5.848023132	4.506887212	5.335505036	3.345402681	4.677075648	4.151947133	4.182507522	4.27588177	4.011960546	3.345402681	5.276195052	3.345402681	4.698491398	3.947288114	3.345402681	3.345402681	3.345402681
LOC116915522	8.436321094	4.565735768	7.84898802	5.037134942	6.173123716	5.359697821	3.345402681	5.481569738	7.041867254	8.405506331	8.166353812	7.289202202	6.268868809	7.945608884	7.672722108	6.589670632	3.820816143	8.731894769	8.419525883	8.042157136	4.768691981	8.691279993	4.638152419	4.371058279	3.345402681	8.594096111	5.063064889	4.53201732	8.694943597	7.804518423	6.793681675	6.667233472	8.234883103	7.226217964	9.025133437	4.70495787	8.519503022	7.978504771	6.608344477	6.921615712	7.454844059	6.902101	9.29721105	4.722453309	8.908267819	5.57838038	4.763651073	5.343922578	4.016312243
LOC116915523	3.345402681	3.345402681	3.345402681	3.345402681	3.345402681	3.345402681	3.788914219	3.345402681	4.058113666	3.345402681	3.769621202	3.83230631	3.345402681	3.345402681	3.345402681	3.345402681	3.345402681	3.345402681	3.345402681	3.757370026	3.836926865	3.345402681	3.789130149	3.345402681	3.345402681	3.345402681	3.345402681	3.345402681	3.345402681	3.345402681	3.802441254	3.345402681	3.821331269	3.345402681	3.345402681	3.345402681	3.345402681	3.345402681	3.345402681	3.345402681	3.818806862	3.345402681	3.768089287	3.345402681	3.345402681	3.772531493	3.345402681	3.345402681	3.821924655
LOC116915524	6.34381847	3.788094917	6.019016458	3.345402681	4.493109513	4.205388748	3.345402681	3.810727991	4.927630473	5.975493308	4.647129091	5.125120849	3.759308697	5.497663687	5.865977079	4.828794927	3.345402681	6.060018788	5.470285569	5.785829961	3.345402681	6.73965615	3.789130149	3.811777277	3.345402681	6.448726196	4.269828555	3.345402681	6.100855484	5.869908971	4.864152492	5.134104786	6.836681038	5.344320814	5.97812536	3.345402681	4.776040906	5.669633627	4.862649972	5.610263464	5.271847122	4.479652212	5.045109417	3.345402681	5.474000844	3.772531493	3.345402681	3.804444855	3.345402681
LOC116915525	6.946905692	4.320513462	6.298152505	4.47220051	5.529043511	4.471193977	3.345402681	4.624905833	6.270754429	7.474652255	6.05691276	6.206734815	4.970543025	5.708103063	6.211775088	5.541908937	3.345402681	7.68362073	6.963919555	6.452397902	4.314868682	6.98009291	3.789130149	3.345402681	3.345402681	7.25324563	4.553704902	3.345402681	6.812369606	6.760586548	4.92073972	5.189615297	6.80799154	6.804245832	6.720209356	4.074198527	5.415758288	5.620619408	5.204842256	6.202263476	6.074308394	4.687370341	6.732698795	3.345402681	6.982817153	4.28717299	3.345402681	4.810527343	4.163514126
LOC116915526	5.145920797	3.96905587	5.497190885	3.345402681	3.970287089	3.957936828	3.345402681	4.000681001	4.058113666	4.858047876	4.366803318	4.599857166	3.759308697	4.597020365	5.308635345	4.16272765	3.345402681	5.033609517	5.153271574	4.414446109	3.345402681	6.084199126	3.345402681	3.345402681	3.345402681	5.496543512	4.004562204	3.775268415	4.773057903	4.971062793	4.351160129	4.214281516	5.629181148	4.839831125	5.400179125	3.345402681	4.222276585	4.046114585	4.072838918	4.713587488	4.566740266	3.962700533	4.642690326	3.345402681	4.527305778	4.190642973	3.769967958	3.345402681	3.345402681
LOC116915527	7.636245631	3.788094917	7.127713908	4.47220051	5.70723811	4.951320496	3.345402681	4.462074737	6.363844814	8.405506331	7.293425023	5.835095765	4.782703178	6.531212536	7.057106817	6.074141774	3.345402681	7.675165132	7.888284284	6.980914536	4.611162762	8.334979362	4.322727729	3.345402681	3.345402681	7.656019265	5.208037212	3.775268415	8.030765508	7.244981331	5.900708476	6.171680471	7.726723258	6.610629145	8.314077541	4.365675163	7.016712434	6.822071771	5.668112728	6.531676876	6.396670474	5.655293622	8.284187208	4.208135991	8.017458054	4.592301126	4.367610737	4.531367665	4.016312243
LOC116915528	7.851256061	4.106329159	7.575008801	4.902991002	5.245733363	5.212194149	3.788914219	4.264472339	5.653637845	7.599279834	7.976310892	7.3732901	5.462660923	7.636138143	7.337258006	6.196986751	3.345402681	9.093468994	8.468469666	8.297168298	4.188809403	7.975332111	4.412131431	3.345402681	3.345402681	8.978844283	4.705010718	3.951117318	8.353949492	7.43687878	5.617112835	6.222460911	8.163578928	7.226217964	8.752854493	4.582891529	7.853531107	7.689853161	6.581793534	7.348966332	7.389602158	4.860633251	8.423756466	3.345402681	8.915471301	4.373577969	5.051940972	4.447571722	4.016312243
LOC116915529	3.920390447	3.345402681	3.345402681	3.859503921	3.345402681	3.345402681	3.345402681	3.345402681	3.345402681	3.782741042	3.769621202	4.599857166	3.345402681	3.869659918	3.345402681	3.345402681	3.345402681	4.61476451	3.345402681	4.054226858	3.345402681	3.787418891	3.345402681	3.345402681	3.345402681	4.577115552	3.813507476	3.345402681	3.345402681	3.987557379	3.345402681	3.345402681	4.162512792	4.117236926	3.345402681	3.769136747	3.345402681	3.75259419	3.768335292	4.561437351	3.345402681	3.345402681	3.345402681	3.345402681	3.345402681	3.345402681	3.345402681	3.345402681	3.345402681
LOC116915531	3.75331657	6.00110762	3.345402681	6.997558215	6.837062126	3.345402681	5.839198296	7.463768167	6.318075108	3.345402681	6.05691276	3.83230631	5.132250515	6.820782862	3.345402681	5.812005725	6.481199425	3.345402681	5.37315126	3.757370026	3.836926865	4.31906727	5.840187092	6.574648875	6.515029654	3.767054849	4.374741919	5.961276014	3.345402681	3.345402681	5.552372539	3.852058443	3.345402681	6.333007617	4.507286367	6.572767035	4.50830573	5.374145473	3.345402681	3.345402681	6.6098958	4.962822423	4.811034371	7.148883289	5.297810883	7.286114047	3.769967958	7.402161039	4.286035141
LOC116915532	7.332696996	9.074318621	6.099127383	8.637857423	8.526228864	7.388659501	9.488290177	6.238179034	8.28517323	5.007931398	8.205862471	5.364409583	9.689123118	8.521361672	6.211775088	9.766862605	11.96004941	6.186682799	8.132271392	5.955449099	6.630807263	7.786804881	8.708682176	11.49075579	8.296221338	5.662242222	7.210304774	10.2486032	5.711331348	6.172372974	10.40558933	7.301228218	6.309236291	6.724485894	6.846521836	10.58883238	8.780716543	8.658109082	5.719125772	7.918934177	7.56865086	10.10083836	8.937349126	11.32344307	6.165397007	10.99146973	7.093876401	9.280873601	9.255001096
LOC116915534	7.750519364	4.761835454	8.499167128	3.859503921	4.222477669	9.388476033	4.222359037	3.345402681	5.602234989	3.345402681	3.769621202	3.345402681	6.68251689	6.711958835	7.46246202	8.461718878	8.810221067	3.345402681	4.531413385	7.31314602	10.15181934	6.260702541	8.076680075	8.716988885	4.143166341	3.345402681	8.479105714	7.838959964	5.9699306	6.964984762	6.820406764	9.748011791	7.829623219	3.794538865	6.057513635	6.531554144	5.99136084	4.472089846	6.470285635	7.117335992	4.386016634	6.347118789	4.072421569	5.281309959	3.345402681	6.564091594	9.46439716	3.804444855	8.404872746
LOC116915535	6.387413078	7.529098013	6.501754108	7.204152187	5.982813661	9.113576127	7.724748627	6.08467016	7.834744595	4.097261304	6.462699783	3.83230631	10.55021159	8.899118312	6.227781597	8.834428208	11.7139508	3.345402681	6.160946214	7.601346383	9.299404531	8.828892188	8.748258124	11.61077462	7.331065352	3.345402681	9.010120525	10.60416182	5.157784178	5.119222558	10.661563	10.17843474	7.209368168	4.718968856	8.05069266	10.74175562	9.242183802	8.996612614	5.311847044	6.460843891	6.642495159	10.56578396	8.196051245	10.45831009	4.040281148	10.4900593	8.880806448	7.437259268	9.569566706
LOC116915536	7.531403523	4.409731195	9.052583996	4.068705407	3.345402681	8.223853512	3.788914219	3.345402681	5.602234989	3.345402681	3.943215789	3.345402681	7.427902239	7.703596585	8.027687008	7.678997856	9.035236256	3.345402681	4.722713711	7.957377384	8.480440953	7.471237296	7.441462923	9.445691729	3.999488175	3.345402681	7.98963039	8.2632958	6.487726473	6.292379271	7.77068006	9.720116551	7.477731848	3.345402681	7.151878626	6.67712296	7.559138709	5.213567684	6.145161678	6.565800134	3.345402681	7.6180969	4.757792001	6.155826645	3.345402681	7.565282636	7.873136233	3.345402681	7.32803319
LOC116915537	7.618292038	3.788094917	8.355087577	3.859503921	3.345402681	8.526622069	3.970201317	3.345402681	4.881703498	3.345402681	4.366803318	3.345402681	6.646209771	7.446537086	7.366042365	7.333067496	8.508557569	3.838400191	3.345402681	7.765629426	8.380754417	5.754712789	6.639925921	8.846943524	4.143166341	3.939624255	7.827383562	7.954698841	5.989415681	6.017814592	6.278510114	9.462203157	7.393745088	3.345402681	6.581515299	6.50339331	7.467133984	5.106240704	6.030679031	6.478889415	3.345402681	7.256016099	4.182030429	5.508329415	3.345402681	6.051698754	7.782903691	3.804444855	6.75181315
LOC116915538	6.415740046	4.490926629	7.561221324	4.068705407	3.970287089	7.443833727	4.322265909	3.810727991	4.343579782	3.345402681	3.345402681	3.345402681	5.725534658	6.785428108	6.179197856	6.470588833	7.847859291	3.345402681	4.531413385	6.741170255	7.552627193	5.700351387	7.085980626	8.206219193	4.460104428	3.345402681	6.445416628	6.646791804	4.721000525	5.119222558	6.156624418	8.688915542	6.638895614	3.345402681	6.018393035	5.671783341	5.898151538	3.345402681	5.378454365	5.676152018	3.818806862	5.683188844	4.363235515	4.722453309	3.345402681	6.618404586	6.694317565	3.991905302	6.781723735
LOC116915539	10.60403354	7.595545261	10.39522461	9.136397668	8.440280957	7.82815965	6.027141488	8.721725582	9.649691888	10.25296883	11.24551185	10.8111914	9.731202433	11.29836384	9.784748165	9.538901716	7.217509066	11.39236834	10.60851721	10.46446995	7.467522661	10.41217544	6.862336506	7.221874442	5.513988102	11.20683413	7.006195835	7.71307609	11.01658082	10.88367071	9.874627934	8.53968316	9.705665536	9.889863472	10.41609574	7.988403048	10.66601746	11.26623446	10.79964119	10.14032069	10.25986807	9.308836466	11.26372753	6.804311183	12.06541976	7.942883925	7.442998281	8.18398221	5.987774889
LOC116915541	7.287903052	5.525351697	4.082658918	6.177530484	6.999825345	4.951320496	4.107716389	8.615815157	7.451180502	8.142380671	8.488073613	8.468824462	6.752450708	6.855278437	4.40030852	7.798055825	5.034208715	9.390052868	8.501405117	7.66219966	3.345402681	7.569743093	4.823134038	3.345402681	4.143166341	9.013443835	3.345402681	5.894808858	7.306672233	8.265007955	5.123094197	6.145575648	4.726345433	7.206861873	7.510723017	3.769136747	4.990576906	6.713229562	6.069905354	6.582556912	7.321245617	4.479652212	8.945089548	5.177742374	8.748029916	7.200280893	4.28167209	7.561715438	3.821924655
LOC116915543	6.42969177	6.128726977	6.442196065	6.548035533	6.2120791	5.823547775	5.734473951	6.3188395	6.238290569	6.441363812	6.240548897	5.176805142	6.042937742	6.654241898	6.040634041	6.278516938	6.286009287	6.280292	6.535578051	6.47999408	5.290224187	6.204326889	6.426181586	6.638783785	4.88694752	5.942379585	6.097505476	6.478443328	6.118583129	5.895700335	6.335672661	6.630439668	6.349929708	6.502867493	6.442380448	5.671783341	6.192222615	5.645352567	5.559807184	5.610263464	5.271847122	6.001372711	6.985486079	6.649997746	6.089385239	6.683484168	5.211209487	6.763167608	6.46824073
LOC116915546	6.635927553	7.069755324	6.264021783	7.670580068	7.074722883	6.812557294	6.457655036	6.467412816	6.743063731	6.964791118	7.235024087	6.693205417	7.441997035	6.019561297	6.475076248	6.196986751	6.131064469	6.689585559	6.21590205	6.860884226	7.012605785	6.73965615	6.989660127	5.835171425	7.64717205	6.714750881	5.924247199	6.045156915	7.212478882	7.101064194	4.864152492	6.553844669	6.085747019	7.551559581	6.336074064	6.034702028	7.18826932	6.21652802	7.192869737	6.840677872	6.865645862	6.507631776	7.284195089	6.206447983	6.413169561	5.183120631	6.743345646	6.248774305	7.317909909
LOC116915547	7.093216618	7.4830253	7.352826559	7.418128073	6.920770436	7.024578719	7.0950724	6.395094551	7.183317471	6.605639267	7.633801989	8.454464003	7.884949556	8.410564645	7.223845514	7.678997856	7.746533975	8.331019769	7.413326102	7.856915813	7.505971845	7.09684145	7.50461899	7.322294245	7.880219846	8.029397691	7.030371261	6.85544887	7.380690508	7.57535507	7.117939461	6.772200678	6.702745726	7.897054798	6.962512119	7.932036327	7.742906877	7.773029627	8.018068244	7.396761183	7.61827846	6.522718619	7.20872501	6.370391973	7.678942782	6.757823201	7.62299194	6.307649461	7.551721608
LOC116915548	6.587128754	7.386183389	6.472290566	7.384613812	7.010768987	6.259975627	7.621876043	6.217262231	6.821147368	7.312646054	6.704781519	6.555040945	6.116462488	5.585901917	6.475076248	5.918864425	4.724942594	6.389104522	6.044020001	6.96159952	6.204071677	6.543226161	6.56725492	4.832254348	8.057835067	6.477705815	6.38998709	5.673270578	7.137522576	6.600751096	4.864152492	6.064167585	6.288436089	7.633429579	6.336074064	4.5158516	6.061615923	5.645352567	6.568328295	6.496706215	6.6098958	5.301460987	6.954953423	6.517127488	5.981043451	5.01772671	6.293044837	5.775105606	6.881708559
LOC116915549	6.030623066	6.620165381	6.039485486	6.773286746	5.982813661	5.212194149	6.580947704	4.889562101	5.841497362	6.441363812	6.240548897	5.740336952	4.55558925	4.776942497	5.984856314	5.621173967	4.283901982	5.38638845	5.724699314	5.873285624	5.62061467	6.332487992	5.65113228	3.811777277	7.02289429	5.713169724	5.492498275	5.268928042	6.616818595	6.253515971	4.248490102	5.24273719	5.485784736	6.764926704	5.804007278	3.942537843	4.444918429	5.374145473	6.050431929	5.769258845	5.837199184	4.479652212	4.957079938	5.230602393	5.514530208	4.655554738	5.567042408	4.747338031	5.69787717
LOC116915550	5.810299645	6.245556358	5.149835047	6.397839862	4.702988611	4.849737259	6.070356905	6.08467016	4.343579782	5.534001294	6.777062472	4.680920297	7.406496581	4.597020365	5.308635345	5.486275591	4.014765108	4.61476451	6.268767032	4.254601909	5.943319926	5.584491463	7.349810931	4.768266156	6.445447984	4.360825635	5.113331063	4.723402569	5.262730849	5.869908971	4.351160129	5.389823886	5.407711287	6.333007617	6.397804479	4.074198527	7.025367073	4.709282801	5.472294293	5.827930138	6.705521591	5.056762674	6.99551987	5.064651886	6.328073178	3.947288114	5.622426169	5.775105606	7.490006115
LOC116915551	7.241661017	7.581042923	6.754658621	8.729430007	6.231154602	6.763584799	7.295986722	6.739042855	6.22177017	7.100384761	7.388308508	6.518277084	7.021056282	5.130068305	6.602484387	6.756990226	6.008703787	5.860457516	6.722713786	6.729768893	6.842072382	7.086614234	7.214547884	5.556481122	8.086358194	6.244162325	6.993952543	5.917326359	7.59472017	7.606082526	5.766373295	6.667233472	6.42792963	8.285210238	6.97260243	5.645497601	6.498698664	6.026861836	7.395707996	7.339212871	7.22826942	5.934282162	7.2343269	6.370391973	6.791073455	4.825322858	6.536123393	6.187298565	7.602585893
LOC116915552	4.328767945	4.635300426	4.456230598	5.318837078	5.163747906	4.61336085	4.930477586	4.829149354	5.492996006	5.007931398	5.132866195	4.414683651	4.675297847	4.931320257	4.40030852	4.87652172	4.57167755	4.843740912	4.981253199	4.963594337	4.768691981	4.975861848	4.568451382	4.627638706	5.148983561	4.998228626	4.468483527	5.30496165	4.547289992	4.348794899	5.212807797	4.731846345	4.652479661	5.140558363	4.358117203	5.41388098	5.205031333	5.178823452	4.643403302	4.713587488	5.179943604	4.748239912	4.757792001	4.939756791	4.192481528	5.01772671	4.58519649	4.35543351	4.654019965
LOC116915553	5.766095982	6.282414663	5.694564015	6.75582631	6.304945462	5.668025878	6.535968624	5.517391182	6.063498762	6.308532901	5.674000675	5.95193743	5.903964855	4.597020365	5.591332451	5.855763896	4.014765108	5.295353034	5.799736657	6.013983849	5.691655871	5.997882012	6.092514991	4.002146265	6.859697411	5.877593516	5.492498275	4.599879459	5.9699306	6.193107419	3.989106254	5.715832028	5.818856556	6.939761388	5.576786197	4.44380926	5.878720146	4.654966567	6.145161678	5.676152018	5.893563217	4.962822423	6.232533286	4.871895524	5.297810883	4.452263841	5.352313297	5.175899549	6.112486536
LOC116915554	5.673069785	5.908921236	5.402556516	6.067155669	5.429977715	5.088805435	5.839198296	5.651636787	5.62818553	6.10239355	4.815965214	5.274107491	4.880506363	4.856775712	6.003701855	5.428157386	5.405777148	4.973704869	4.662807292	5.667862777	5.192298338	6.041717516	5.076435212	5.155594738	5.513988102	5.496543512	5.755925251	5.646235572	5.803133268	5.869908971	5.255336867	5.751469526	5.280896736	6.053988568	5.118779986	5.315108885	5.029083024	4.902844309	5.768266475	6.064510183	5.027726663	5.441540636	4.811034371	6.181368214	4.845732915	4.972541934	5.75155574	5.492302061	5.141838784
LOC116915558	4.153351026	3.96905587	4.082658918	5.267387416	4.411773067	4.092860256	4.567885026	3.345402681	4.259524985	4.397308839	4.280927814	4.414683651	4.258771681	3.869659918	3.918150789	4.256264985	3.345402681	4.191291399	4.292551453	3.926066653	4.188809403	4.563961949	4.931185511	3.811777277	4.36700437	4.360825635	4.149304403	3.345402681	4.547289992	3.987557379	3.345402681	3.345402681	4.162512792	5.140558363	4.272921661	4.074198527	4.222276585	3.919378759	4.182507522	4.154611109	4.011960546	3.783549759	4.441199046	3.84840544	3.345402681	3.772531493	4.185673446	4.133991249	5.283021712
LOC116915559	4.474005309	4.490926629	4.930946444	4.358132407	4.877952884	4.901656721	4.492957458	4.462074737	4.676357067	4.309055126	4.706416844	4.892719437	5.093821722	4.597020365	4.9852404	4.48679309	5.138092502	4.61476451	4.722713711	4.776432209	5.242221177	4.925573024	4.568451382	5.201915995	4.695081669	4.953473816	4.705010718	4.780155577	4.608526255	4.917227749	5.123094197	5.134104786	5.035869424	4.582625255	4.573889104	5.048919353	5.102551671	5.433098699	5.046004433	4.965581682	4.64592351	5.101093373	4.277639155	4.208135991	4.774591622	4.592301126	5.726708716	4.680222669	4.797128641
LOC116915560	4.657156524	5.493198871	4.456230598	4.902991002	4.637726629	4.677549033	5.463594211	4.546860156	4.927630473	5.534001294	5.050680632	5.125120849	4.880506363	4.243857941	4.044624894	4.671772587	4.283901982	5.033609517	4.833375479	5.394758725	4.611162762	5.239837035	4.981620242	4.371058279	5.934134023	5.405092445	4.773195648	4.379945002	5.2287245	4.523683729	3.802441254	4.950383028	4.860461382	4.582625255	4.99408244	4.074198527	4.776040906	4.857517693	4.363808537	4.561437351	5.131295762	4.211981908	5.045109417	4.871895524	4.429095267	3.947288114	4.707460951	4.252356164	4.862209431
LOC116915562	4.905383152	5.617337041	4.456230598	5.098900193	4.322397126	4.471193977	5.590885463	4.624905833	4.971797781	3.782741042	5.749935315	4.756171116	6.68251689	6.487694744	4.325030112	5.812005725	6.444275526	4.525687234	5.37315126	5.086451718	4.611162762	4.563961949	5.121168225	6.018048666	6.372236954	5.30663151	4.468483527	6.10487182	5.002159594	4.801284783	6.113494025	5.075946146	5.407711287	4.582625255	5.078638402	6.854197743	6.367645154	6.667237924	5.345586318	5.123991048	5.398225853	6.295144291	5.767107348	6.456108425	5.514530208	5.858859838	4.963623751	5.22007038	5.665138135
LOC116915563	4.474005309	4.819933535	4.52900587	5.744693854	4.877952884	4.951320496	5.02922988	5.198200452	5.276403909	4.6205345	4.075020319	4.414683651	3.928781062	4.082845843	4.534439384	4.055539785	4.283901982	4.317696709	4.599244876	4.91961046	4.522311266	5.070409525	4.568451382	3.811777277	5.513988102	4.639691576	4.374741919	4.293043092	4.608526255	4.860745774	3.802441254	4.731846345	4.572942883	4.895664178	3.765892542	4.184061724	4.376868662	4.536884864	5.002792941	4.154611109	4.480690694	3.962700533	4.072421569	3.84840544	4.429095267	3.947288114	4.445880082	4.447571722	4.797128641
LOC116915564	4.153351026	5.026407486	3.949518066	4.902991002	4.637726629	4.303491888	4.702812192	4.462074737	4.676357067	4.6205345	4.706416844	5.125120849	4.419290127	3.869659918	4.40030852	4.256264985	4.014765108	4.427598862	4.662807292	4.724268984	4.906253821	4.489250601	4.764928448	4.266494634	5.582743583	4.807702758	4.468483527	4.084597016	4.41184043	4.67169164	3.802441254	4.456487209	4.572942883	5.048570244	4.636320767	4.70495787	4.727699764	4.046114585	4.513736404	4.713587488	5.027726663	4.098631333	4.441199046	4.639182669	4.698491398	3.772531493	4.648133474	4.531367665	5.037781871
LOC116915566	4.905383152	4.220774681	5.023389182	4.358132407	5.163747906	4.849737259	3.345402681	5.858245363	5.309689067	5.623263887	4.445016253	6.059571154	5.652006237	5.746468925	5.064908852	5.335746095	5.322712594	6.25747341	5.112515255	5.046893465	4.83958526	4.633437465	4.412131431	5.10745364	3.809873842	5.762229931	4.269828555	5.027447104	4.959854707	5.54782582	5.026228464	4.64808003	4.921932772	4.424662433	4.573889104	5.170104952	5.268914203	5.403960028	5.502121498	4.782140502	4.566740266	5.506252506	6.125467103	4.639182669	4.774591622	4.972541934	4.963623751	5.130084759	4.797128641
LOC116915569	4.599756395	5.160524249	3.949518066	5.548990251	4.822656239	3.780143569	4.930477586	5.001594019	5.678612084	5.222079562	4.866909085	4.680920297	4.164990999	4.243857941	4.40030852	4.416378192	4.161643471	4.77267993	4.662807292	4.826219765	4.906253821	4.698511009	4.823134038	4.002146265	5.582743583	4.858406229	4.705010718	4.45907459	4.959854707	4.860745774	3.989106254	4.731846345	4.162512792	5.344320814	4.803957379	4.582891529	4.623883544	4.902844309	4.70254359	4.640317817	5.131295762	4.211981908	4.861834857	3.345402681	4.912629455	4.079956314	4.817080838	4.447571722	5.631573673
LOC116915573	4.599756395	4.761835454	4.776599456	5.213737339	4.822656239	4.61336085	4.702812192	4.264472339	5.242213288	4.803357736	4.445016253	5.071143503	4.55558925	5.300832719	4.807362158	4.16272765	4.390288389	4.973704869	4.599244876	3.926066653	4.83958526	4.975861848	4.878445649	4.266494634	4.88694752	4.754563794	4.149304403	4.723402569	4.15920124	4.738436932	4.351160129	4.058333644	4.015484074	4.948892143	4.507286367	4.761059347	4.822334788	4.760959793	4.643403302	4.640317817	4.386016634	4.479652212	4.363235515	4.336884227	4.616491219	4.28717299	4.817080838	4.680222669	4.797128641
LOC116915576	4.153351026	4.106329159	4.290591731	4.226799527	3.345402681	4.303491888	4.107716389	3.345402681	3.929271516	3.345402681	4.075020319	3.345402681	3.928781062	4.493594482	4.044624894	4.16272765	5.557403386	3.345402681	3.950796557	4.254601909	3.836926865	3.968110698	4.108081981	4.832254348	4.544755658	3.767054849	4.374741919	3.775268415	3.756327584	3.345402681	3.989106254	4.731846345	4.162512792	3.345402681	3.345402681	5.244710361	3.90504692	4.046114585	3.941416252	4.475724372	3.818806862	3.783549759	4.072421569	4.799704067	3.345402681	3.772531493	4.075608505	3.345402681	3.821924655
LOC116915580	3.345402681	3.345402681	4.52900587	4.068705407	3.345402681	3.345402681	3.345402681	3.345402681	3.345402681	3.345402681	3.345402681	3.345402681	3.345402681	3.869659918	4.652307686	3.345402681	3.345402681	3.345402681	3.345402681	3.757370026	3.345402681	3.345402681	3.345402681	3.345402681	3.345402681	3.345402681	3.345402681	3.345402681	3.345402681	3.345402681	3.802441254	3.345402681	3.345402681	3.794538865	3.345402681	3.345402681	3.345402681	3.345402681	4.44181214	3.345402681	3.345402681	3.345402681	3.345402681	3.345402681	3.345402681	3.345402681	3.345402681	3.345402681	3.345402681
LOC116915582	4.404310206	4.978137322	4.37728621	6.095586858	5.075891162	5.131333959	4.107716389	6.013273265	5.62818553	5.706889294	3.769621202	4.030797281	5.817691939	4.776942497	4.242435818	4.922320494	6.131064469	3.838400191	5.02663341	4.338236572	5.242221177	6.465870221	4.493492617	5.806916482	4.544755658	3.345402681	5.337800879	5.071172681	3.756327584	4.128729252	5.026228464	5.56291437	4.391383277	4.718968856	4.695180261	5.170104952	4.567773184	5.433098699	4.580668468	4.27588177	4.158252178	5.683188844	6.331942676	4.336884227	4.040281148	5.660894771	4.868057116	5.656780425	5.326749857
LOC116915584	3.345402681	3.788094917	3.345402681	3.345402681	3.970287089	3.345402681	3.970201317	3.345402681	3.345402681	3.345402681	3.769621202	3.345402681	3.345402681	3.345402681	3.345402681	3.345402681	3.345402681	3.838400191	3.950796557	3.757370026	3.345402681	3.345402681	3.345402681	3.345402681	3.999488175	3.345402681	4.004562204	3.345402681	3.756327584	3.345402681	3.802441254	3.345402681	3.821331269	3.345402681	3.765892542	3.345402681	3.345402681	3.345402681	3.768335292	3.345402681	3.345402681	3.345402681	3.345402681	3.345402681	3.83910674	3.772531493	3.345402681	3.345402681	3.345402681
LOC116915585	8.93075014	8.994689216	8.499167128	9.300618431	8.727640187	9.347863966	8.785424408	9.382810186	8.801591191	9.170902126	9.280941109	9.510997895	8.69160544	8.375592352	8.439133307	8.815768703	8.869852726	9.194342987	9.099731425	9.003595122	9.544682968	8.853105571	8.827374184	8.656946838	9.304330372	8.988814899	9.204847482	8.720719386	9.08522406	9.149152098	8.589530344	9.098734263	8.838090614	9.099219213	8.840344242	8.944250202	8.101823803	8.820459171	8.814758431	9.215723526	9.338499197	8.529768945	8.397656608	8.79588821	9.289889535	8.751931458	9.372806692	9.268785952	8.872904856
LOC116915586	3.920390447	3.96905587	4.082658918	3.345402681	3.345402681	3.957936828	4.222359037	3.345402681	3.345402681	3.345402681	3.345402681	3.345402681	4.258771681	3.869659918	4.242435818	4.256264985	4.390288389	3.345402681	3.345402681	3.345402681	3.345402681	3.345402681	3.970503197	4.146381977	3.999488175	3.767054849	4.149304403	4.599879459	3.756327584	3.801332635	4.442942366	4.058333644	4.162512792	3.794538865	4.068694337	4.5158516	3.742363373	4.046114585	3.345402681	4.154611109	3.345402681	4.211981908	3.768089287	3.84840544	3.83910674	3.947288114	4.075608505	3.345402681	4.163514126
LOC116915588	3.75331657	3.96905587	3.774125306	4.068705407	3.78897557	4.205388748	4.107716389	3.810727991	4.165671194	3.782741042	3.769621202	3.345402681	3.759308697	3.869659918	3.918150789	3.758143167	4.283901982	3.838400191	3.950796557	3.345402681	3.345402681	4.105184436	3.789130149	3.811777277	3.345402681	3.767054849	3.345402681	3.775268415	3.756327584	3.801332635	4.130603843	3.852058443	4.015484074	3.794538865	3.345402681	3.942537843	4.028724528	4.046114585	3.768335292	3.345402681	3.345402681	3.783549759	3.345402681	4.053243301	3.83910674	3.345402681	3.943701029	3.345402681	3.821924655
LOC116915589	4.404310206	3.96905587	3.949518066	5.098900193	5.205418623	4.951320496	4.567885026	4.829149354	4.55656395	4.309055126	4.517129922	5.014624929	4.48987836	3.345402681	4.044624894	4.34004163	4.485314995	4.317696709	4.599244876	4.161226084	4.692863299	4.489250601	4.638152419	4.371058279	4.944235788	4.438620574	4.955691111	4.195946644	4.481984945	4.801284783	4.130603843	4.64808003	4.572942883	5.30613183	3.937997495	4.44380926	4.303140402	4.244323703	4.182507522	4.640317817	4.28003451	4.553802627	4.441199046	4.336884227	4.698491398	4.655554738	4.445880082	3.991905302	4.574400219
LOC116915590	4.245878913	3.345402681	4.596715134	3.345402681	3.345402681	4.544848828	4.107716389	3.810727991	3.345402681	3.345402681	3.769621202	3.345402681	4.48987836	4.597020365	4.943289096	3.927149188	4.978669603	3.345402681	4.0842083	4.611560214	4.314868682	4.31906727	4.493492617	4.464494628	3.809873842	3.345402681	4.553704902	4.379945002	4.052456462	3.987557379	4.974673195	4.058333644	5.035869424	3.345402681	4.573889104	4.761059347	4.822334788	4.709282801	4.862649972	4.154611109	4.011960546	4.748239912	3.768089287	4.548580314	3.345402681	4.079956314	4.916833774	3.804444855	4.286035141
LOC116915591	3.75331657	3.345402681	3.774125306	3.345402681	3.345402681	3.345402681	3.788914219	3.345402681	3.345402681	3.345402681	3.345402681	3.345402681	3.759308697	3.869659918	3.345402681	3.345402681	3.345402681	3.345402681	3.345402681	3.757370026	4.522311266	3.345402681	3.345402681	3.345402681	3.345402681	3.345402681	3.345402681	3.345402681	3.345402681	3.345402681	3.345402681	3.852058443	3.345402681	3.345402681	3.765892542	3.942537843	3.742363373	3.345402681	3.345402681	3.345402681	3.345402681	3.783549759	3.345402681	3.345402681	3.345402681	3.345402681	4.075608505	3.345402681	3.345402681
LOC116915601	4.047341853	4.220774681	4.37728621	4.068705407	3.970287089	3.780143569	3.345402681	4.144609405	4.259524985	4.097261304	4.075020319	3.83230631	4.164990999	4.243857941	4.40030852	4.16272765	3.345402681	3.838400191	4.195502422	4.611560214	3.836926865	4.408163486	4.823134038	4.146381977	4.143166341	3.939624255	4.269828555	4.084597016	4.33580229	3.801332635	3.989106254	3.345402681	4.486500179	4.582625255	4.435722539	4.184061724	4.444918429	4.046114585	4.643403302	4.154611109	3.818806862	4.211981908	4.441199046	4.208135991	4.192481528	3.345402681	4.185673446	4.133991249	4.727961071
LOC116915602	7.317920937	7.36938689	7.743142289	7.83654051	7.62933136	6.824540797	7.399273663	7.92372811	7.471968777	7.295389675	7.792331067	7.716602191	7.810967229	8.489008188	7.614014185	7.593761142	7.465828967	7.551237551	7.258727594	7.632095538	6.732240593	7.562401352	7.519982618	7.587154475	7.833846368	7.40294284	7.29242957	7.844687886	7.444185727	7.736753135	7.997045278	7.128318281	7.334886826	7.854275095	7.558230014	8.047474511	7.829126671	8.542944151	7.911215441	7.548280854	7.982540061	8.267374639	7.630743468	7.676263432	7.753327165	8.024836125	6.656398729	7.537673482	7.377602735
LOC116915603	6.048998784	4.875144854	7.099300741	4.666184572	6.408798589	5.582897587	5.463594211	5.327450131	5.863240548	5.953153989	4.815965214	4.680920297	5.093821722	6.594067651	7.239496962	6.036937973	5.874352997	5.145096075	5.938368044	5.914986373	4.611162762	7.14690625	5.889669325	7.272965474	4.143166341	5.466771197	5.337800879	5.725750212	5.560585209	4.348794899	6.091413481	6.430526979	6.288436089	5.30613183	7.50380597	5.348889615	6.297213892	5.247365768	5.693862799	5.429488564	4.480690694	6.18499292	7.20872501	6.754717792	5.249666086	8.009821607	5.247999782	5.746489314	5.037781871
LOC116915604	6.751027811	6.420827405	7.020643525	6.229586323	6.133042137	6.660249777	6.322487241	6.877432612	6.436951585	6.180939874	6.628610058	7.041593491	7.094449394	7.616267292	7.344508538	7.060332399	7.613034843	6.565926035	6.160946214	7.109251102	6.715831937	6.791110757	6.250746573	7.810649397	6.690357302	6.419135847	7.145458162	7.343539777	6.23670226	6.23366996	7.510030624	6.685277431	6.905967707	6.031729182	6.790497295	7.537608938	7.157142269	7.2527359	6.935659771	6.531676876	6.507318589	7.11493644	6.814503896	7.415694993	6.982817153	7.243841475	6.870035813	6.677181962	6.486597252
LOC116915605	5.181717357	5.703343408	5.585415674	5.098900193	5.245733363	4.61336085	5.678882178	4.829149354	5.678612084	4.910205675	5.536930212	5.565773659	6.023926492	6.419782815	5.175308953	5.303391714	5.62710317	5.295353034	5.304045381	5.424793053	5.02902497	5.239837035	5.59180806	5.993374562	5.710372842	4.998228626	5.296016137	5.699767986	5.262730849	5.02252571	6.135227277	5.014830106	5.188661863	5.095439574	5.431332741	6.185459895	6.009264329	6.200320004	5.311847044	4.640317817	5.226743515	6.295144291	6.106789606	5.589062719	5.297810883	5.990389713	5.008607803	5.130084759	5.561779742
LOC116915606	4.153351026	3.96905587	4.290591731	4.226799527	4.322397126	3.780143569	3.788914219	4.368823711	4.420165159	4.097261304	4.280927814	4.305995355	4.730343531	4.493594482	3.918150789	4.34004163	4.014765108	4.61476451	4.195502422	4.254601909	3.836926865	3.968110698	3.789130149	4.371058279	3.345402681	4.180024094	3.345402681	4.599879459	4.15920124	3.987557379	4.603290758	4.058333644	4.284893307	4.117236926	4.636320767	4.279887903	4.50830573	4.988461804	4.182507522	3.345402681	4.011960546	4.310786676	4.642690326	4.053243301	4.774591622	4.876538179	3.943701029	4.133991249	3.345402681
LOC116915607	5.853102671	5.646628177	6.979625002	4.750955164	5.49685227	5.553257661	5.982522814	5.802378305	5.678612084	4.685039662	5.867679738	5.014624929	6.840632285	6.954009316	6.984543042	6.246475797	6.930095527	6.086297641	5.916222262	6.452397902	5.65660952	6.260702541	6.250746573	7.495622898	5.548815933	6.043968437	6.272073597	7.242793944	5.9699306	5.408073638	7.149804201	6.472846061	6.51970188	5.703484193	6.471330181	6.83182651	7.025367073	6.200320004	6.380436526	6.088443691	5.77838686	7.34288416	5.989075818	6.59457826	5.832313398	7.374938153	6.058658611	5.803126402	6.039023682
LOC116915608	8.029223587	8.006783737	8.243180506	7.8031594	8.283053042	7.974278563	7.922304203	8.189585434	8.106555554	7.849912598	8.021312409	8.307723339	8.332774923	8.62424186	8.348563266	8.047200089	8.504135401	8.383787382	8.065280861	8.206240797	7.915720343	8.377354252	8.076680075	8.433567267	7.98697949	8.232038533	7.749749581	8.297081104	8.211558672	8.091570943	8.704336937	7.772775989	8.382262475	7.897054798	8.512786124	8.643189103	8.718390881	8.802126547	8.479738274	8.340654365	8.16591992	8.473320413	8.288252514	8.244642877	8.558543492	8.499714886	8.199391708	8.194253951	7.961783543
LOC116915610	9.29445325	9.102448124	9.201863472	9.139738763	9.147983674	9.19826156	9.125251543	9.396577113	9.110030848	9.156693297	9.447528876	9.602783665	9.59952608	9.527558387	9.099226822	9.234295284	9.667447932	9.415601212	9.135123677	9.327901317	9.277411261	8.98495133	9.14649555	9.560707231	9.330766193	9.339839901	9.175512771	9.554562296	9.109286608	9.252063217	9.297152744	9.220157459	9.080539131	9.067515373	8.966130521	9.755688319	9.401028898	9.616060061	9.420552879	9.169856125	9.298568436	9.509200028	9.321197798	9.34809448	9.615876338	9.118716956	9.493087012	9.405344413	9.334689597
LOC116915611	7.788459588	7.617027568	8.121834374	7.373265814	7.185008125	7.638734125	7.578569591	7.152369535	7.032543084	7.519885484	7.403528607	7.199861128	7.434966969	7.090346128	7.98666739	7.434711915	7.104701246	6.864408209	7.250109085	7.765629426	7.324192403	7.502273848	7.50461899	7.232239749	7.535601348	7.454374446	7.907549595	7.027261896	7.713896011	7.393467087	7.373021859	7.546527418	7.711402479	7.448363873	7.745699541	6.86525261	7.355180922	7.213477566	7.801490311	7.548280854	7.380034488	7.416798575	7.409258134	6.928668568	7.235099859	7.537594072	7.563208822	7.051608389	7.338085368
LOC116915612	6.120144782	5.932557401	6.9157928	6.527536401	5.913030158	6.427687286	6.304634863	6.376416798	6.063498762	6.255275548	6.291215551	5.923653336	6.829904621	7.446537086	6.752590205	6.524760884	6.903307849	5.511876819	6.02353052	6.305630186	6.296016892	6.543226161	6.049957667	6.801486955	6.170433306	5.855293981	6.097505476	6.68591859	6.375179009	5.789454008	7.074315365	6.247171777	6.501820422	6.097456353	6.471330181	6.981500686	7.195946254	7.539527384	6.860634514	6.223947607	5.80811309	7.054355244	6.744678238	6.972634851	6.305964678	7.001260463	6.293044837	6.436083746	5.961413903
LOC116915613	5.853102671	5.026407486	3.949518066	5.098900193	4.702988611	5.088805435	4.63755763	3.810727991	4.731440626	4.397308839	4.075020319	4.414683651	3.928781062	4.377542662	4.40030852	5.671496391	3.820816143	3.838400191	3.775039137	4.550193031	4.906253821	4.489250601	4.22277657	4.002146265	4.7628392	3.939624255	6.209155108	4.084597016	6.591928518	6.086183777	3.345402681	6.38689175	5.985149508	5.184069545	4.435722539	3.769136747	4.132049661	4.327079634	3.941416252	5.798913296	4.28003451	4.399186249	4.182030429	4.053243301	4.040281148	4.190642973	5.093757462	3.345402681	4.392644365
LOC116915614	6.562081593	6.71687088	6.487099507	7.254544528	6.849326608	6.186805331	7.278023553	6.80992395	6.598292751	6.425432526	7.209245939	6.033443313	6.219901937	6.938022773	6.364122223	6.699478425	7.571284975	6.409887185	7.015785113	6.380936015	6.361204219	6.528091389	6.56725492	7.50418962	7.340592758	6.938595762	6.209155108	6.965236909	6.315322691	6.311412181	6.695965648	6.430526979	6.179503439	6.804245832	6.755788978	6.919272864	6.486130186	6.045222345	6.050431929	6.266327246	7.082298521	6.312684914	6.658612186	8.054291155	6.882793086	7.398236078	6.078166669	7.513221587	6.486597252
LOC116915615	7.425194029	7.544132375	7.699777469	7.303221304	7.305238092	6.950090912	7.563838656	6.890557776	7.166383893	7.459251659	7.709149118	7.128987757	7.588528687	7.000919303	7.756514134	7.420625523	7.206620812	6.879283076	7.170110867	7.350654929	7.152804005	7.33989677	7.425229224	6.842800772	7.359459416	7.149931448	7.089074869	7.105974534	7.40925862	7.419671647	7.221501903	6.961367732	7.263012459	7.647825885	7.342517508	6.750627772	7.327516485	7.205494836	7.546363881	6.947602664	7.094072466	7.11493644	8.045628449	7.372723419	7.367528199	6.708699982	7.121847678	6.981815655	7.47187391
LOC116915616	7.856367303	8.232034929	7.368760034	8.614025136	7.83956213	8.145375478	8.27817918	7.99795675	7.972215396	8.088452244	8.016381216	8.258965368	7.662564144	7.446537086	7.421931292	7.708253182	7.281152551	8.033564849	8.132271392	7.846472412	8.490040382	7.655032904	8.261373916	7.351095394	8.738343318	7.860250638	8.398256202	7.575086236	7.886126536	8.349011829	7.318064943	8.14666472	7.964910621	8.209704974	7.629843385	7.736394154	7.016712434	7.539527384	7.695019437	8.250135024	8.54464633	7.432718554	7.64985611	7.394370364	7.962813407	7.108960561	8.271614994	7.733762362	8.232912293
LOC116915617	7.77232204	7.394508334	8.004647061	7.594524045	7.232454371	7.396672845	7.593150796	7.719425495	7.200052687	7.205839341	7.433492065	7.861686028	7.510463734	7.655737623	7.953934151	7.690771617	7.465828967	7.596735917	7.566779329	7.97185899	7.632963435	7.517543734	7.48126036	7.650236135	7.527289862	7.668505816	7.874688736	7.540178666	7.940864759	7.7087257	7.736218871	7.938653777	8.129438627	7.472846132	7.636179888	7.845889591	7.55318535	8.051346868	8.018068244	7.774721557	7.321245617	7.575742254	7.371336524	7.736746574	7.21178539	7.677338651	7.635945477	7.569640696	7.297445933
LOC116915618	7.241661017	7.995905238	7.511893841	8.37968245	7.916894294	7.339614218	8.361309617	7.454995742	7.334907855	7.100384761	8.22735197	7.321316892	7.879789564	8.173209356	7.475721461	7.830335404	8.862963948	7.321058556	7.692751389	7.498270955	7.437993374	7.373878231	7.678938817	8.675980123	8.668432223	7.236536939	6.981603108	8.424812032	7.336740381	7.311847049	8.502121687	7.179892284	7.252443414	7.872765383	7.342517508	8.931253825	7.901130886	8.441657572	7.983325455	7.433880877	8.103490915	8.194722881	7.64985611	9.402333674	7.313831118	8.833703705	7.413185522	8.806199346	7.133850857
LOC116915620	4.474005309	4.875144854	4.719967492	4.358132407	4.107820264	4.471193977	4.567885026	5.858245363	4.058113666	4.858047876	4.185001107	4.599857166	4.730343531	5.627897851	4.652307686	4.055539785	4.485314995	4.696667643	4.379411772	4.963594337	4.188809403	4.489250601	4.493492617	4.892772588	4.944235788	5.041344426	4.632143008	4.780155577	4.666277889	4.246350465	4.526421623	4.34388214	4.795444069	4.653036315	4.358117203	4.645725644	5.102551671	4.946443018	4.643403302	4.561437351	3.818806862	6.044342602	4.642690326	4.336884227	4.040281148	4.373577969	4.648133474	5.746489314	4.574400219
LOC116915621	5.743437729	6.46939869	3.345402681	5.849704244	7.432468389	4.205388748	3.970201317	8.015930304	8.233471305	7.890610264	6.169988173	7.573065292	6.1518072	5.352947324	3.345402681	5.719986954	3.345402681	7.569610428	8.599305014	5.267013137	3.836926865	6.528091389	4.764928448	3.345402681	4.143166341	7.302231411	3.345402681	5.30496165	4.959854707	6.718754488	3.802441254	3.852058443	4.015484074	6.053988568	6.889802731	3.345402681	3.90504692	5.870381943	4.072838918	4.381429353	6.121866064	3.345402681	7.332383204	4.871895524	6.982817153	6.255731789	3.345402681	7.171314346	3.345402681
LOC116915622	7.233806511	7.490807643	7.010499077	7.574863038	7.39963023	7.481982352	7.757464326	7.410309463	7.200052687	7.312646054	7.082386035	7.128987757	7.309852984	7.000919303	7.117705457	7.448661161	6.916764747	7.148163495	7.51743105	7.25100827	7.428013482	7.373878231	7.815831253	7.102598203	7.840563472	7.25324563	7.398166213	7.445229763	7.366189858	7.479013746	7.493603923	7.061114555	7.304524543	7.589353294	7.319045986	7.25743827	7.348314775	7.406779541	7.651384107	7.289422873	7.454844059	7.219735722	7.217310027	7.328422232	7.023622945	7.226576212	7.27076854	7.272063955	7.594232764
LOC116915623	3.345402681	5.202137973	3.345402681	5.368278461	6.192738065	3.345402681	5.163523388	6.739042855	5.170880421	5.260765516	5.976020882	5.488931847	4.164990999	5.497663687	3.345402681	5.428157386	5.483798286	5.197229575	5.33906776	4.161226084	3.345402681	4.31906727	5.865153651	4.627638706	4.36700437	4.639691576	3.345402681	5.871912495	3.345402681	4.128729252	4.92073972	3.345402681	3.821331269	4.839831125	4.695180261	4.914008353	4.303140402	5.106240704	3.941416252	3.81665006	6.190270209	3.783549759	4.861834857	7.211268882	6.693010792	6.507601948	3.345402681	7.202291858	3.345402681
LOC116915624	9.019870001	9.190849579	8.60353591	9.245863901	8.578368147	8.668657578	9.488290177	8.045395932	8.49896918	9.29932976	8.771502235	8.219866758	8.510052153	7.91343247	8.607799074	8.605258152	7.70082081	8.026940959	8.344860675	8.675681244	8.406330372	8.900345159	9.287445903	7.611136237	9.198685315	8.248743036	8.860613255	7.867373971	9.154138028	8.813798932	7.729226287	8.728245054	8.765904226	9.259790978	8.823820112	7.098351289	8.537668327	7.447910648	8.666372078	8.902548215	8.465669403	7.725287929	9.150961204	8.183947532	8.139479657	7.487814138	8.525482287	8.031902562	9.344658483
LOC116915625	5.377268819	4.875144854	6.079532103	4.47220051	4.568045946	4.303491888	4.822466595	5.15195122	4.881703498	4.097261304	6.323998674	5.125120849	5.652006237	6.767414723	6.076600453	5.428157386	6.776091815	5.341684985	5.070342095	5.510925221	4.522311266	4.872988479	5.029973514	6.62302111	4.7628392	5.466771197	4.632143008	6.433010783	5.586931474	5.208785172	6.710344578	4.731846345	5.407711287	4.839831125	5.301892628	7.400584409	6.981558397	6.883582884	6.672616775	5.172484137	5.80811309	6.718561999	5.860290698	6.867849843	6.115189608	7.061011812	5.008607803	5.687357604	5.037781871
LOC116915627	3.920390447	10.068139	3.949518066	10.1963758	10.88882918	4.544848828	8.832165979	12.81302958	10.16857877	5.859949527	10.05626435	4.030797281	5.308234436	10.65465943	3.345402681	10.14002297	10.38325831	4.191291399	8.75608995	4.724268984	3.345402681	6.063122078	9.63040327	7.443118692	8.835557092	3.767054849	3.813507476	10.54042255	3.924606985	4.44037994	8.534523617	4.214281516	3.345402681	10.13382683	8.460282396	8.311145404	3.90504692	9.507137977	3.768335292	3.81665006	10.38309473	4.622766688	6.36356598	11.76593169	10.4770809	11.19681399	4.185673446	12.07876402	4.163514126
LOC116915628	4.404310206	3.788094917	3.949518066	3.345402681	4.107820264	4.092860256	3.345402681	4.829149354	4.058113666	4.47764471	4.647129091	5.125120849	4.970543025	4.377542662	3.918150789	4.778933748	4.485314995	4.77267993	4.379411772	4.484745924	3.836926865	4.105184436	3.345402681	4.002146265	3.809873842	4.953473816	4.004562204	4.084597016	4.547289992	4.860745774	3.989106254	3.852058443	4.015484074	3.794538865	4.435722539	4.5158516	4.028724528	4.709282801	3.941416252	4.00894974	4.011960546	4.211981908	5.904584596	3.84840544	4.774591622	4.592301126	3.345402681	4.608522169	3.821924655
LOC116915629	8.073768609	8.454815348	8.03982388	8.819702406	7.922674103	8.077369783	8.348498668	8.15216446	8.038636869	8.21738144	8.175227722	8.26446519	8.459121915	8.478060164	8.093555917	7.923039286	7.929362753	8.033564849	7.724143167	8.21031593	8.187745665	7.980843047	7.858709096	7.70324613	8.777320139	7.860250638	8.135413597	8.197728263	8.456473937	8.353538055	8.443602951	7.755931757	8.106219943	8.564348433	8.232916788	8.228508417	8.957492849	9.010364757	9.067593017	8.16459789	8.19342546	8.693547809	8.434798928	7.998969536	8.625978328	7.443725	8.086128596	7.881036305	8.00018336
LOC116915630	4.657156524	6.300484659	3.345402681	5.6698322	5.429977715	3.345402681	5.813769361	5.198200452	5.548751557	4.309055126	6.462699783	4.030797281	6.517965184	6.573425743	3.751717411	6.41424442	8.043559659	4.317696709	5.33906776	4.550193031	3.836926865	5.423662218	5.735435765	8.317116998	5.881562322	4.180024094	4.004562204	6.878095105	4.252359183	4.128729252	6.820406764	3.852058443	3.821331269	4.948892143	4.272921661	8.076124736	6.498698664	5.970259568	4.072838918	4.27588177	5.271847122	6.552415859	6.837035812	8.019965286	5.297810883	8.11645299	3.943701029	6.632146909	5.665138135
LOC116915631	8.436321094	6.892482746	6.174843243	8.924161315	8.242064122	5.324406193	4.702812192	10.0572844	8.825950323	9.343903166	9.673925763	10.01988323	9.009647925	9.376664036	5.616505016	8.796864442	5.521118566	10.22248951	9.743930499	8.645918538	4.969252586	8.903246852	5.561116435	4.549444752	3.809873842	9.471863272	4.374741919	7.047351098	8.421938972	9.071654584	5.92605082	6.145575648	6.349929708	8.454195154	8.615583473	4.645725644	7.667797643	9.415383536	8.047194064	7.309547239	8.424495334	6.461375355	10.51312151	5.589062719	9.780707272	8.566173295	4.518044787	8.802849255	4.862209431
LOC116915632	7.56304272	7.394508334	7.802905354	7.544856839	8.03364384	7.364346857	7.6003862	7.845457208	7.415848806	7.752319177	7.091830968	7.054411029	7.058224959	7.645971338	8.168813422	7.696622487	7.621240992	7.596735917	8.10870266	7.518170385	7.280459585	7.991801963	7.784401416	7.810649397	7.125835452	7.524786943	7.659979258	7.861735934	7.387886137	7.613662657	7.581707404	7.632142384	7.898857913	7.67619243	7.768943156	7.29865841	7.460785195	7.123113815	7.08423508	7.565098022	7.472951682	7.074836169	7.446201646	8.558473481	7.346290471	8.380350445	7.176197898	8.273891035	7.74518161
LOC116915633	5.673069785	6.950287264	4.978080086	6.254901009	5.284787786	4.901656721	6.747775686	5.517391182	5.242213288	6.040406479	6.615505944	4.599857166	6.517965184	4.243857941	5.025743152	5.164925317	4.014765108	4.427598862	5.53121999	5.565340342	5.140272977	7.21417312	7.126786792	3.811777277	6.899053853	4.510356009	7.065882589	4.293043092	6.984206456	5.58054654	4.442942366	7.019217877	6.638895614	6.668703077	6.594701809	7.098351289	6.447736061	6.842872847	4.70254359	5.540919988	6.145044873	5.101093373	7.092154022	4.639182669	6.115189608	3.947288114	4.963623751	5.130084759	7.234236563
LOC116915634	5.283289229	5.978636834	4.37728621	5.88297132	8.255857182	3.345402681	4.930477586	7.852145069	7.590740058	7.482290939	5.593475591	6.274847596	5.882905039	7.512562342	4.044624894	6.97592144	5.364920075	6.602375932	6.865514904	5.16188549	3.345402681	8.255412426	5.285382013	4.002146265	4.622680518	6.192369037	3.345402681	6.911401992	4.33580229	5.332079218	4.603290758	4.214281516	3.821331269	6.009103422	7.510723017	4.279887903	4.028724528	6.519533357	4.580668468	3.81665006	5.437719767	4.211981908	9.09176177	7.934077899	6.453855322	9.837568582	3.345402681	7.775448203	3.345402681
LOC116915635	6.23647286	4.220774681	7.295619749	4.068705407	3.345402681	5.522933423	3.345402681	3.810727991	4.165671194	4.397308839	7.226482921	4.955269359	5.574170834	7.616267292	6.975207094	5.541908937	6.32728614	4.696667643	4.0842083	6.336240982	5.62061467	6.573016573	4.322727729	5.889973021	3.999488175	6.261006861	4.705010718	5.339996196	6.153370797	5.674111224	6.934811964	4.809545639	6.036368013	4.781066391	7.819905689	6.149283376	8.890774886	8.375863616	7.725395047	6.784037963	7.094072466	6.890576168	5.166082725	4.939756791	7.695808841	5.362857795	5.567042408	4.35543351	4.286035141
LOC116915636	6.497443713	6.282414663	6.989990892	6.665142076	6.489826122	7.331274123	6.391700684	7.003533865	6.945760258	6.533334855	6.491744844	7.245229365	6.449180662	7.1469939	6.448149419	6.711169146	6.715670587	7.34260917	6.302927665	6.829223522	7.757606735	6.602190649	6.506295063	6.856309176	6.76338843	7.244915691	7.145458162	6.773215905	6.700634999	6.879153618	6.724578939	6.720689417	7.44101078	7.063485593	6.095553443	6.545426134	5.973220434	6.570505971	6.108045954	6.754846794	6.377349995	6.364022823	6.347843714	6.255289137	6.587642751	6.536129953	7.398043203	6.81772348	6.449641227
LOC116915637	6.415740046	6.856637388	7.511893841	6.067155669	6.734932678	6.960973553	6.943468203	6.376416798	6.648214956	7.19656788	6.240548897	5.894770285	6.670517797	6.273206815	7.380220398	6.551084593	5.874352997	6.186682799	6.123059872	6.585265196	6.648226119	6.765616875	6.625687891	6.32391649	6.515029654	6.261006861	7.167402414	6.353858419	6.779764056	6.172372974	6.636942272	6.854101533	7.164954147	6.502867493	7.287139485	6.415359499	6.51115584	6.607561343	6.595131449	6.514300156	6.357759188	6.78241622	6.580427258	5.901780233	6.550696936	6.721141422	6.913439875	6.400574234	6.449641227
LOC116915638	8.091207442	8.414565258	7.888132697	8.292252833	8.136661942	8.077369783	8.339894271	8.236311235	7.840077633	8.083447927	8.161896252	8.529449977	8.095401114	8.399001325	7.772701449	7.991223803	7.854830575	8.287367526	8.005267869	8.117884061	8.090084198	7.884157269	7.996706479	7.929757871	8.630227643	8.113908257	8.216282349	7.900745506	7.916241813	8.411119824	8.020130498	8.039477747	7.98414888	8.185273566	7.874488349	7.968160791	7.848683263	8.35803792	8.075741824	8.291070009	8.044286399	7.918296571	7.877617641	7.547068557	8.274557495	7.696236067	8.267465409	7.955429481	8.149986917
LOC116915639	5.831870334	6.370513613	3.345402681	7.716146757	7.185008125	4.471193977	4.107716389	8.368024369	7.876864833	7.6543808	7.411078433	8.425306259	7.536960337	7.73156448	3.918150789	7.462475927	5.405777148	8.581940203	8.18280256	6.452397902	4.188809403	6.41732695	5.621802223	3.811777277	4.460104428	7.944747954	3.345402681	6.353858419	5.780763381	7.543954999	4.351160129	4.556924413	4.652479661	6.891964575	7.14298413	3.942537843	3.345402681	8.230591927	4.811826437	5.429488564	6.765861015	3.345402681	8.796122752	6.181368214	7.313831118	7.277758897	3.943701029	7.593157101	3.821924655
LOC116915640	9.385509664	9.764839938	9.228210894	9.878225311	9.245608522	9.144733829	9.670756541	9.392002725	9.183077004	9.310068123	9.406710541	9.703306097	9.415983206	8.831936448	9.397200286	9.191521734	8.472794144	9.45309459	9.087738265	9.368544261	9.50027652	8.917668339	9.39729186	8.499170044	9.691291533	9.230656372	9.33597235	8.597392189	9.456551088	9.597268892	8.827106306	9.075207012	9.107072292	9.661222957	9.116143392	8.587934279	9.122978957	9.285705073	9.611162318	9.569535977	9.301096767	8.656851568	9.480559269	8.703832998	9.33624365	8.687405637	9.256293614	9.107106061	9.461492734
LOC116915641	6.783809633	3.788094917	5.402556516	4.47220051	4.322397126	4.544848828	3.345402681	4.546860156	4.618218059	5.975493308	8.179644242	7.104559397	6.449180662	7.435230982	5.025743152	5.918864425	3.345402681	7.541962095	6.831139083	6.572528485	3.345402681	6.433695287	3.345402681	3.345402681	3.345402681	7.447139144	3.345402681	3.775268415	7.003123204	6.94098536	4.6747316	5.342665168	5.088971358	5.986098432	6.594701809	3.345402681	7.025367073	6.842872847	6.499001636	6.040153517	7.270340007	6.22268757	7.839306981	3.84840544	8.612741511	4.524805324	3.345402681	3.345402681	4.016312243
LOC116915642	7.201949651	7.189596163	6.948066723	7.055640143	7.145882992	7.56959883	6.954848709	7.523716354	7.19170958	7.251315427	7.063306463	7.959934274	7.317523219	7.031355815	6.984543042	7.157145788	6.969354564	7.353264012	7.292691472	7.152424338	8.115127983	6.828512666	7.383821417	7.102598203	7.806659475	7.454374446	7.644456247	7.037341885	7.102902551	7.375727172	7.260912879	7.192499975	7.176187766	7.1059405	7.050850694	7.551299122	6.77095468	7.298466024	7.380497909	7.470063113	7.417927555	7.652461834	6.633028444	6.913706	7.235099859	7.319055081	7.900210283	7.357043042	7.110551193
LOC116915643	4.905383152	5.026407486	5.023389182	4.971987301	5.284787786	5.288104252	4.930477586	5.15195122	5.133604206	4.858047876	5.132866195	4.680920297	4.92640374	4.776942497	4.652307686	4.87652172	5.034208715	4.61476451	4.884823701	4.161226084	5.290224187	4.817842737	4.638152419	4.464494628	4.7628392	4.754563794	5.113331063	4.834111265	5.262730849	4.246350465	4.741608878	5.342665168	5.188661863	4.895664178	4.803957379	5.170104952	4.677075648	4.597650964	5.046004433	4.713587488	5.080624839	4.912865055	4.757792001	4.939756791	4.319052688	4.524805324	5.385262395	4.870305034	4.727961071
LOC116915644	7.383244149	7.282314453	7.628870709	7.373265814	7.556777107	7.868983159	6.977340362	7.573178188	7.492459842	7.379663273	7.365170695	7.608152916	7.738681704	7.596117411	7.655360486	7.462475927	8.00649253	7.532626257	7.374233181	7.511567882	7.915720343	7.055485142	7.065131382	7.831199014	7.662425483	7.277948212	7.636631328	8.086180301	7.275958637	7.27402164	7.797665858	7.738887642	7.648430232	6.751574258	6.889802731	7.878802611	7.541203981	7.53317398	7.707246897	7.53126415	7.772308319	7.625036032	7.054282635	8.12057929	7.695808841	7.599158266	7.921508266	7.775448203	7.038278456
LOC116915645	3.345402681	3.345402681	3.774125306	4.226799527	3.78897557	4.677549033	3.970201317	4.144609405	3.345402681	4.685039662	3.345402681	3.83230631	3.928781062	3.345402681	4.150242991	4.256264985	4.978669603	3.345402681	3.345402681	3.345402681	4.314868682	4.105184436	4.412131431	4.768266156	4.143166341	3.345402681	4.269828555	4.195946644	4.052456462	3.801332635	3.345402681	4.456487209	4.921932772	4.233230824	3.345402681	4.70495787	3.742363373	3.75259419	3.345402681	3.345402681	3.345402681	3.345402681	3.941071974	4.053243301	4.192481528	3.345402681	4.817080838	3.804444855	4.016312243
LOC116915646	6.497443713	6.807391638	6.54482396	7.326952389	6.286860759	6.474320483	6.908770158	6.536190333	6.270754429	6.518417902	6.717087377	6.863532585	6.729521025	6.298728893	6.305164454	6.32523907	6.1995961	6.565926035	6.462231524	6.695003504	6.382275085	6.063122078	6.639925921	6.284133006	7.36880032	6.640072406	6.533198777	6.401884274	6.905921106	6.660983553	6.239056978	6.451845926	6.537359045	7.226217964	6.671334945	6.474657276	6.739654259	6.607561343	6.849585893	6.631665393	6.765861015	6.203968123	6.468942751	6.41390506	6.587642751	5.787991308	6.50794259	6.345563389	6.591976153
LOC116915647	6.154389215	7.43542239	5.466407724	6.304190721	7.503713176	6.411792108	7.339932102	6.238179034	6.965507494	7.060020216	6.133314563	7.079705573	5.725534658	6.419782815	5.689277317	6.092373646	5.034208715	7.288111619	7.428669338	5.955449099	6.026856574	6.558200069	7.375394231	5.655989981	7.518929921	6.726822953	6.663180251	5.824927506	6.064702146	6.521654609	5.766373295	6.197302845	6.537359045	7.147168781	6.304155914	6.430420435	5.91730945	6.532450462	5.948695938	6.679123914	6.85181312	5.62680072	5.240562274	5.549316581	5.952566808	5.738589154	6.276354213	6.228582961	7.287103128
LOC116915648	4.474005309	4.490926629	4.193731749	4.666184572	4.222477669	4.303491888	4.63755763	4.765275001	4.490805452	4.551677614	3.943215789	4.680920297	4.617199497	5.001339605	4.534439384	4.48679309	4.390288389	4.525687234	3.775039137	4.054226858	4.969252586	4.31906727	4.108081981	4.700284497	4.695081669	4.438620574	5.455527613	5.23182927	4.959854707	4.348794899	4.603290758	5.602829137	5.324589099	4.781066391	4.068694337	4.645725644	4.028724528	4.327079634	5.002792941	4.713587488	4.158252178	5.056762674	3.941071974	4.722453309	4.192481528	4.28717299	4.817080838	5.130084759	4.163514126
LOC116915649	7.630286021	5.88486776	7.667980625	5.707786726	5.529043511	6.751072779	4.222359037	4.546860156	5.750849494	6.142223808	6.151772759	5.638373219	6.819095286	7.616267292	6.81684481	6.180090698	5.874352997	6.112085246	5.112515255	6.452397902	7.078044758	6.332487992	5.464479845	6.32391649	4.544755658	5.041344426	6.463417051	6.065350717	6.604428417	7.244981331	7.493603923	6.720689417	6.945974878	5.344320814	6.442380448	6.843056174	7.853531107	7.740334816	7.83529635	6.99819521	5.513267125	6.146245486	6.197754533	5.466013653	6.675985908	5.858859838	6.965896263	4.447571722	4.654019965
LOC116915650	6.956503805	6.88063446	6.948066723	6.56824071	6.812210715	7.172186255	6.707876738	7.373528813	6.765815484	7.224203745	7.182994264	7.116825838	7.103363587	7.188051943	6.917867906	7.294942988	7.228315002	7.16036381	7.250109085	7.177715291	7.235347409	7.012893459	6.88635019	7.252747595	6.720023167	7.16767764	7.11189616	6.986213428	6.790716047	6.774260608	6.88509837	7.668613174	7.28391908	6.654406788	7.36561036	7.153372658	6.618574811	6.822071771	6.697529299	6.99819521	7.18492303	6.731565118	7.242759974	7.36177598	7.050191801	7.405918586	7.279063592	7.062915362	7.050581121
LOC116915651	3.345402681	3.788094917	3.345402681	3.345402681	3.78897557	3.345402681	3.788914219	3.345402681	4.165671194	3.345402681	3.345402681	3.83230631	3.345402681	4.493594482	3.345402681	3.345402681	3.345402681	4.039295961	3.775039137	3.345402681	3.345402681	5.643684527	3.345402681	3.345402681	3.809873842	3.939624255	3.813507476	3.345402681	3.345402681	3.801332635	4.248490102	4.058333644	3.821331269	3.345402681	3.345402681	3.942537843	3.742363373	4.151947133	3.345402681	3.345402681	3.345402681	3.962700533	3.345402681	3.345402681	3.345402681	3.772531493	3.345402681	3.804444855	3.821924655
LOC116915653	3.920390447	4.490926629	4.082658918	4.666184572	4.411773067	4.092860256	4.567885026	5.367750185	5.095152437	4.745818165	4.185001107	4.756171116	4.675297847	5.585901917	4.242435818	4.828794927	4.57167755	4.843740912	5.645208214	4.91961046	3.836926865	4.563961949	4.412131431	4.371058279	4.36700437	4.577115552	4.149304403	4.780155577	4.252359183	3.987557379	4.603290758	4.058333644	4.486500179	4.233230824	4.750934789	4.365675163	4.727699764	5.178823452	4.278167331	4.154611109	4.386016634	4.211981908	5.086792856	4.871895524	4.774591622	5.183120631	4.185673446	4.927082032	4.163514126
LOC116915654	7.217966834	7.699878777	6.979625002	8.140283846	7.802416671	7.024578719	7.724748627	8.215731251	7.922819976	7.820120642	7.567842522	7.939438959	7.222648906	7.838288916	7.003033335	7.742590508	7.311942848	7.541962095	7.607767279	7.422847513	6.971849734	7.924759502	7.18588911	7.282968238	7.592470971	7.380322576	7.210304774	7.43765869	7.204341983	7.543954999	7.21147702	6.854101533	6.836681038	7.67619243	7.418088048	7.488637032	7.248560257	7.678389841	7.121372741	7.279253527	7.206760563	7.568559964	7.904370383	7.247433444	7.89874889	7.398236078	7.084429456	7.855357683	7.287103128
LOC116915655	3.75331657	4.220774681	4.660165122	4.666184572	3.970287089	3.345402681	3.345402681	3.345402681	4.420165159	3.782741042	6.575447534	5.527916495	4.419290127	5.542524693	4.652307686	3.758143167	4.014765108	4.525687234	3.950796557	5.332491723	4.188809403	3.787418891	3.345402681	4.002146265	4.143166341	4.998228626	4.004562204	4.45907459	4.252359183	3.345402681	4.92073972	4.058333644	4.162512792	4.117236926	5.707756323	4.44380926	3.90504692	4.244323703	4.513736404	4.00894974	4.64592351	3.345402681	3.941071974	4.053243301	6.392375375	4.373577969	3.345402681	3.345402681	4.016312243
LOC116915656	7.302990715	7.273308541	7.407834902	6.790534796	7.145882992	7.162806725	7.495610366	6.585655016	7.319686721	7.420010104	6.800359674	7.002434475	6.963419696	6.552477193	7.380220398	6.946635066	6.603298647	7.020055803	7.03601397	7.569923789	6.901217791	7.415251507	7.233339365	6.638783785	6.805466439	7.40294284	7.522350483	7.115515122	7.471527088	7.164526324	6.970989424	7.253922156	7.624084706	7.291972279	7.531276167	6.46006593	6.821634109	6.768694858	6.935659771	7.162339535	7.058455013	6.718561999	7.292339991	6.898584355	6.473764464	7.041371677	6.924087001	6.857306822	7.307714505
LOC116915657	9.160597687	8.741779991	8.593432782	8.742677464	9.259356411	9.420161767	8.769500825	8.944309111	9.252600204	9.156693297	9.008243898	9.120494691	8.71494374	8.547778667	8.42215267	8.919280063	9.221771985	9.191387656	9.190004003	8.565529182	9.140952067	8.934785796	9.17338932	9.035561473	8.566911574	8.956155005	9.199558099	9.002361079	8.861356347	9.167250455	8.783969588	9.071814412	8.949819893	8.953610335	8.983590582	8.867186167	8.344800429	8.42463269	8.458228837	9.082263213	9.331095921	8.779846668	8.390111791	9.121093768	9.134996207	9.04462148	9.154444501	9.023240121	9.270772266
LOC116915658	6.897919258	7.20862718	6.717613184	7.350296385	7.095418986	7.396672845	7.02128534	7.277217529	7.312015011	7.100384761	7.034199761	7.092186602	7.197912976	6.109377178	6.602484387	6.93673749	6.88972239	6.70640016	7.046021753	6.796840676	7.29151875	7.012893459	7.15664367	6.997002058	7.340592758	7.048175887	7.178249387	7.115515122	7.137522576	7.045934176	7.10715783	7.369378136	6.905967707	7.030793919	6.982621742	7.338724141	6.641374428	6.893580756	6.871597879	6.798411276	7.577042261	7.237990992	6.891849785	7.015284141	7.335552273	7.099498861	7.176197898	7.437259268	7.244967391
LOC116915659	7.77232204	7.513904354	7.837605162	7.594524045	7.916894294	7.792220569	7.750980533	7.65965345	8.066190316	7.814087405	7.774907422	7.46233779	7.582183119	8.0154765	7.856082143	7.830335404	7.621240992	7.858061125	8.155460292	7.74328022	7.387383773	7.986332944	7.790742631	8.02199139	7.092340391	7.965118477	7.933307925	7.568172354	7.802590571	7.722807794	7.869365147	7.97547911	7.822512703	7.398107495	7.906269872	7.668964765	7.695075611	7.595476025	7.469426322	7.700604615	7.427246238	7.575742254	7.971683517	7.786636065	7.554981598	7.827703939	7.777071485	8.014612402	7.767629191
LOC116915663	3.345402681	3.788094917	3.774125306	3.345402681	3.78897557	3.345402681	3.345402681	3.345402681	3.345402681	3.96156958	3.345402681	3.345402681	3.345402681	3.345402681	3.345402681	3.345402681	3.345402681	3.345402681	3.345402681	3.345402681	3.345402681	3.345402681	3.345402681	3.345402681	3.345402681	3.345402681	3.345402681	3.345402681	3.345402681	3.987557379	3.345402681	3.345402681	3.345402681	3.345402681	3.345402681	3.345402681	3.345402681	3.345402681	3.345402681	3.345402681	3.345402681	3.345402681	3.345402681	3.345402681	3.345402681	3.345402681	3.345402681	3.345402681	3.345402681
LOC116915664	8.686124129	9.202709816	8.335009618	9.453413515	8.646239327	8.409089587	9.130246898	8.796343811	8.685094389	8.752839693	8.519757533	8.664487211	8.448716138	8.381480367	8.267210008	8.317521529	8.330167487	8.362911805	8.575446671	8.342422796	8.436433755	8.352079251	8.905292559	8.033854071	9.311588339	8.372022427	8.322369513	8.219917633	8.583764559	8.793963578	8.309575538	8.046416058	8.224140538	9.015846661	8.495496659	8.516616008	8.418551495	8.742942948	8.637960616	8.782158495	8.780426691	8.236039712	8.5678011	8.220670993	8.677742046	8.17144789	8.556412956	8.650890307	8.841560993
LOC116915666	9.227109826	6.264107406	11.79004262	5.815600273	4.107820264	10.37781593	5.734473951	4.144609405	6.623474417	4.097261304	7.627340821	4.030797281	9.794160292	11.75611373	12.10733923	9.661864346	10.58712059	4.427598862	4.458504228	11.36380945	9.930156807	9.311932396	8.839639236	10.91166012	4.944235788	5.855293981	10.25975676	10.36157524	10.30836124	6.853647774	11.26574095	10.53312531	10.92937561	4.781066391	10.8612938	9.314220034	11.98733922	9.995958574	10.00377277	8.642906139	6.25546043	10.91189694	6.315858626	6.820464392	6.658753608	9.916062151	9.46439716	3.991905302	8.554180794
LOC116915667	3.920390447	3.345402681	5.369402554	3.345402681	3.345402681	3.780143569	3.345402681	3.345402681	3.345402681	3.345402681	4.280927814	3.345402681	3.928781062	4.493594482	5.400125838	4.055539785	3.820816143	3.345402681	3.345402681	4.414446109	4.037241486	4.698511009	3.345402681	3.811777277	3.345402681	3.939624255	3.345402681	3.345402681	3.924606985	3.987557379	4.130603843	4.456487209	4.572942883	3.345402681	4.272921661	3.345402681	4.028724528	3.919378759	4.072838918	4.27588177	4.158252178	3.345402681	3.941071974	3.84840544	4.192481528	3.345402681	3.943701029	3.345402681	3.821924655
LOC116915668	8.167167647	8.175330625	8.725730048	8.078886439	7.984764189	8.052281369	7.783110729	8.091320397	8.37966596	8.198994481	8.197176022	7.724614741	8.306118548	8.715610758	8.655065397	8.069895545	8.379296096	8.219302313	7.899321333	8.198055753	8.038649532	8.204530573	7.90619535	8.451355569	7.860528435	7.980209194	7.720445327	8.374279872	8.002978228	8.27458746	8.493906026	7.6041679	7.885275214	8.275985842	8.026804361	8.711687284	8.522546525	8.619737607	8.528712001	8.114150673	7.963487089	8.709923905	8.143153587	8.331141527	8.082967769	8.399665736	7.958036997	8.307393154	7.730019245
LOC116915672	7.37613147	6.983875528	6.679572478	6.665142076	7.032407313	7.519141947	6.489505619	7.364184124	7.485661982	7.129926053	7.554278751	7.642402972	7.662564144	7.365453789	7.231692658	7.317939359	7.819630962	7.632123491	7.641051608	7.387206082	7.709039984	7.023661288	7.065131382	7.379328508	7.311818132	7.735305645	7.487953495	7.575086236	7.23661528	7.57535507	7.882025592	7.289547561	7.273503968	6.764926704	7.169503134	7.795061968	7.435104969	7.969134516	7.638669297	7.368276135	7.794051434	7.686023209	6.859215795	7.328422232	7.89874889	7.421161084	7.856643579	7.366181088	7.098757155
LOC116915673	8.483282085	8.71883123	8.355087577	8.904652281	8.724338725	8.555457993	8.683736845	8.844025854	8.618470856	8.509850391	8.396219944	8.543085415	8.673850258	8.339749522	8.492163891	8.471973285	9.164104273	8.545357126	8.427164808	8.425375736	8.877751058	8.608344639	8.79939013	8.987626904	9.101531499	8.32554518	8.604521039	8.708223587	8.483517811	8.601971075	8.638793277	8.602184386	8.245546089	8.755594217	8.413177676	8.811531263	8.408714197	8.318026849	8.589326559	8.397986046	8.615458553	8.633003233	8.204681535	8.878592426	8.448593859	8.81080978	8.788315319	8.832723373	8.746983854
LOC116915674	10.05968684	10.06033975	9.595056264	9.845868108	10.01830421	10.46203067	9.911697394	10.55548633	10.14619239	10.03731264	10.12077269	10.54501621	10.02865085	9.470738149	9.636684611	9.956382403	10.15425373	10.24830848	10.38377711	10.0106152	10.77899422	10.05337061	10.00167514	9.985054557	10.59748378	10.21380805	10.40236919	10.01251824	10.1851712	10.35869649	9.951585465	10.05675544	9.978946855	9.940320046	9.732402866	10.35200779	9.353990359	9.757287499	9.99135575	10.38896396	10.63027869	9.725905557	9.358379167	9.994301996	10.22369405	9.960926649	10.63764881	10.26957827	10.16794901
LOC116915675	6.717469718	6.500871044	6.572822578	6.254901009	6.774098065	7.489491727	6.192433974	7.498330607	7.041867254	6.886053552	7.547448459	7.176625229	6.893088093	6.634467282	6.662117382	7.148610939	7.270740066	7.148163495	7.503013897	6.881606049	7.725412076	6.935149435	6.521784189	7.136128475	7.114757548	6.999409034	7.156472436	6.965236909	7.154522766	7.111839083	6.994606919	6.472846061	6.80799154	6.454033145	7.031687727	7.282312618	6.381315548	6.713229562	6.440970567	6.947602664	7.543178028	6.902101	6.620060733	6.852229685	7.335552273	6.851241328	7.542714348	7.411016544	6.574951192
LOC116915676	10.65907959	11.01471071	9.838214443	11.13118379	10.94022037	10.86950516	10.871383	10.58784119	10.77942893	11.00302595	10.51041659	11.22803267	9.98374372	9.996747027	9.922641051	10.46728044	10.50214482	11.07571948	10.97159886	10.50811022	10.91070902	10.84139613	11.06776866	10.43259169	11.28430033	10.86720332	10.89396048	10.36257179	10.51237894	11.08267594	10.17085402	10.8565443	10.36454235	10.95604778	10.16279585	10.25211225	9.702686603	9.830156034	9.954729866	10.73668881	11.06297223	10.03869907	10.14557279	10.49246068	10.66075593	10.22711044	10.83961872	10.52054625	11.1665127
LOC116915677	6.794570641	6.915887173	7.38451815	6.738148098	6.943809092	6.699889549	6.897013466	7.392037209	7.174875773	6.393016596	7.395938775	6.709563745	7.656538322	8.131877448	7.247258896	6.779356907	7.474919367	6.849375974	6.477210049	6.932126543	7.012605785	7.137032772	6.735769452	7.725378938	6.705267946	6.738793	6.566833974	7.533094027	6.974653024	6.48872896	7.443163191	6.976052045	6.778710063	6.565450458	6.952349781	8.080844786	8.085442127	8.417765983	7.651384107	6.582556912	6.765861015	8.0425801	7.276003545	7.339626723	6.882793086	7.721051841	6.719043779	7.062915362	6.449641227
LOC116915678	7.618292038	7.291264019	7.312199227	7.8031594	7.58624055	7.822231883	7.250648589	7.961321364	7.458143486	7.707444504	7.243514527	7.897550423	7.536960337	7.37732197	7.300443914	7.413530045	7.783547344	7.865508444	7.503013897	7.625998192	7.804584873	7.780495663	7.587152037	7.487004675	7.623983574	7.668505816	7.620852323	7.525974215	7.111636599	7.804518423	6.946973574	7.838244778	7.590967885	7.909047305	7.229531032	7.452603656	7.172790578	7.097443242	7.184125899	7.424690736	8.362863153	7.210519908	7.681155621	7.889130374	7.356948716	7.883703801	7.661507007	7.698075345	8.00018336
LOC116915680	8.377158428	5.703343408	4.83044207	5.037134942	7.213664464	5.250725058	3.970201317	7.06263035	8.204842988	8.835458673	8.06971626	8.33411418	6.490853816	6.247208632	4.150242991	6.926770589	4.014765108	8.985002351	8.993175414	7.825355131	4.188809403	8.717897197	4.764928448	3.811777277	3.809873842	8.769212216	4.004562204	4.780155577	8.41493148	8.586677508	4.92073972	6.364553734	6.349929708	7.841814736	7.204112919	3.345402681	6.652637741	6.971130328	5.905785047	6.895145187	7.96986617	5.474299404	9.150961204	4.336884227	9.016067941	5.926209427	3.943701029	6.187298565	3.345402681
LOC116915682	7.241661017	7.50624672	5.843208462	8.000102348	8.374385931	5.798844395	7.232103061	9.633964483	8.327515914	7.720409563	8.659045575	8.14431089	7.317523219	7.104720246	5.984856314	8.294590205	8.810221067	9.041897277	8.274606137	6.807717262	5.691655871	8.146891355	6.681799153	8.464554087	6.791578669	8.293705363	6.050191776	7.359662147	6.591928518	8.349011829	7.354936303	7.033320696	6.878657038	7.328232179	7.982779385	7.3228322	6.282691115	7.481307086	6.181308226	6.881722811	7.850474016	6.552415859	8.76146854	8.572741218	9.177555652	8.699921093	5.595024633	9.378597877	5.850563509
LOC116915685	4.047341853	3.345402681	3.345402681	3.345402681	3.345402681	3.957936828	3.345402681	3.345402681	3.759659005	3.345402681	3.345402681	4.181022969	3.345402681	4.493594482	3.751717411	4.256264985	4.485314995	3.345402681	3.775039137	3.926066653	3.836926865	3.345402681	3.345402681	5.057320465	3.809873842	4.577115552	3.345402681	4.195946644	3.345402681	3.345402681	4.248490102	3.345402681	4.162512792	3.345402681	3.937997495	4.44380926	4.028724528	4.536884864	3.768335292	4.154611109	3.345402681	4.748239912	3.345402681	4.548580314	3.83910674	3.947288114	4.518044787	3.345402681	3.821924655
LOC116915686	4.657156524	5.026407486	4.37728621	4.068705407	3.78897557	6.186805331	4.877757299	3.345402681	4.731440626	3.782741042	3.345402681	4.030797281	4.419290127	3.345402681	4.044624894	5.127744228	5.322712594	3.838400191	3.345402681	3.345402681	6.502455152	4.105184436	4.108081981	5.590490161	5.364517461	3.767054849	5.842698835	4.885580736	4.870309838	4.600394721	5.678834191	5.679219757	5.523129418	3.794538865	3.345402681	6.271981233	4.727699764	6.631735285	4.278167331	5.123991048	3.818806862	3.345402681	3.345402681	4.336884227	3.345402681	4.592301126	5.247999782	3.345402681	3.821924655
LOC116915687	6.2679955	6.148894964	6.516257629	7.679809836	5.560462231	5.798844395	6.268229927	6.258786029	6.153650498	5.859949527	6.274530534	5.95193743	6.808203008	7.365453789	6.162617829	6.145668134	5.929689462	5.731720509	5.589444672	5.667862777	5.971735294	5.952599005	6.709041472	6.773260699	6.515029654	5.609288053	6.074051612	6.711414557	6.136086288	5.816807419	7.10715783	6.171680471	5.695438266	7.167344915	6.254866517	7.041122883	7.292166541	7.406779541	6.554733221	5.643616298	5.973962144	7.210519908	6.483370953	6.206447983	6.453855322	6.577867124	5.869350516	5.83057745	6.641852554
LOC116915688	3.75331657	3.345402681	3.345402681	3.345402681	3.345402681	3.345402681	3.345402681	3.345402681	3.345402681	3.345402681	3.345402681	3.345402681	3.759308697	3.345402681	3.345402681	3.345402681	3.345402681	3.345402681	3.345402681	3.345402681	3.345402681	3.345402681	3.345402681	3.811777277	3.345402681	3.345402681	3.345402681	3.951117318	3.756327584	3.345402681	3.802441254	3.852058443	4.015484074	3.345402681	3.765892542	3.345402681	3.345402681	3.345402681	3.345402681	3.345402681	3.345402681	3.345402681	3.345402681	3.345402681	3.345402681	3.947288114	3.345402681	3.345402681	3.345402681
LOC116915689	6.204219357	5.117449401	8.06443369	5.415877874	4.930678733	7.153365191	4.222359037	4.624905833	5.276403909	3.782741042	5.89004805	4.305995355	6.517965184	8.265270581	7.745620346	5.877124444	6.761226285	3.345402681	4.531413385	6.990474682	7.188765183	6.242163348	6.113311217	6.75893406	5.05099448	4.438620574	6.599685411	5.699767986	5.711331348	5.208785172	7.231456966	6.592661832	6.349929708	4.718968856	6.304155914	6.612809566	7.320516013	6.532450462	7.670247603	6.754846794	5.584682979	7.210519908	4.363235515	4.722453309	5.344186193	5.926209427	6.522103503	5.593430101	5.961413903
LOC116915690	3.75331657	3.96905587	3.345402681	3.345402681	3.345402681	3.345402681	3.345402681	3.345402681	3.929271516	3.782741042	4.280927814	3.345402681	3.759308697	4.776942497	3.918150789	3.345402681	4.014765108	3.838400191	3.775039137	3.345402681	3.836926865	3.968110698	3.345402681	4.002146265	3.345402681	4.070666527	3.345402681	3.775268415	4.41184043	3.801332635	4.603290758	3.852058443	4.726345433	3.345402681	4.507286367	4.074198527	4.677075648	4.760959793	4.182507522	3.81665006	4.28003451	4.479652212	3.941071974	3.84840544	4.040281148	3.772531493	3.345402681	3.804444855	3.345402681
LOC116915692	3.345402681	3.345402681	3.774125306	3.859503921	3.345402681	3.345402681	3.788914219	3.345402681	3.759659005	3.345402681	3.345402681	3.345402681	3.759308697	3.869659918	3.345402681	3.345402681	3.820816143	3.345402681	3.345402681	3.345402681	3.345402681	3.345402681	3.345402681	3.811777277	3.345402681	3.345402681	3.345402681	3.951117318	3.756327584	3.345402681	4.130603843	3.345402681	3.345402681	3.345402681	3.765892542	3.769136747	3.742363373	4.244323703	3.345402681	3.345402681	3.345402681	3.783549759	3.345402681	3.84840544	3.83910674	3.947288114	3.345402681	3.991905302	3.345402681
LOC116915693	8.330217313	8.509340168	8.545324776	8.429700585	8.3827896	7.880437154	8.357051952	8.349255447	8.150116387	8.235536472	8.285869887	8.058245679	8.332774923	8.573719941	8.439133307	8.317521529	8.374457981	8.05325544	8.266110895	8.357196972	7.789095564	8.117182216	8.261373916	8.35068349	7.70723679	8.202330893	8.007924769	8.604153099	8.166359459	8.265007955	8.546488873	8.073839408	8.213317193	8.15035747	8.25363997	8.29499314	8.510333739	8.494823023	8.171421041	8.131163683	8.044286399	8.615723746	8.488775908	8.614715721	8.612741511	8.492537526	7.777071485	8.254390998	8.166958655
LOC116915694	5.72039046	5.281401144	6.281191581	5.037134942	5.591147615	4.901656721	6.070356905	5.15195122	5.170880421	5.651726953	5.050680632	4.955269359	5.372256427	6.614411952	5.845113923	5.568863935	4.793981346	5.38638845	5.268024469	4.873877202	4.188809403	5.614418872	5.762397069	5.718414545	5.100980853	4.510356009	5.16159752	6.401884274	5.157784178	5.164820144	5.737824186	5.435309727	4.860461382	5.452482674	6.132572957	5.131037996	6.54787929	5.569721408	5.204842256	4.640317817	4.914240549	5.911166215	6.125467103	5.870407751	5.199592863	6.091104415	4.763651073	5.456775305	5.449594563
LOC116915695	3.75331657	3.96905587	3.345402681	3.345402681	3.345402681	3.345402681	3.970201317	3.345402681	3.345402681	3.345402681	3.769621202	3.345402681	3.345402681	3.345402681	3.751717411	3.345402681	3.345402681	3.345402681	3.775039137	3.345402681	3.345402681	3.345402681	3.345402681	3.345402681	3.345402681	3.345402681	3.345402681	3.345402681	3.345402681	3.345402681	3.345402681	3.345402681	3.345402681	3.345402681	3.345402681	3.769136747	3.345402681	3.345402681	3.345402681	3.345402681	3.345402681	3.345402681	3.345402681	3.345402681	3.83910674	3.345402681	3.345402681	3.345402681	4.163514126
LOC116915696	6.298820728	6.620165381	5.745959563	6.588160427	6.52097282	6.027738747	6.811875201	5.802378305	6.519932489	6.619665863	5.699794188	6.206734815	5.547171116	5.352947324	6.003701855	5.812005725	4.651142261	5.765075671	5.438713083	6.03295324	5.791603301	6.497324819	6.212848074	4.892772588	6.531900254	6.326420447	5.976022396	5.339996196	6.566591485	6.48872896	4.864152492	6.451845926	5.93194183	6.724485894	5.656906773	5.207968782	5.936201873	5.433098699	6.069905354	6.405272636	5.437719767	5.763542587	6.143895682	5.870407751	5.249666086	5.183120631	6.078166669	5.593430101	6.504717214
LOC116915697	8.15892295	7.521521308	8.230191916	7.083817229	7.777108545	8.46335921	7.02128534	9.423722841	8.196557779	7.935753264	8.817539843	9.253559055	8.616137125	9.325695683	8.45924928	8.810392741	8.975817923	9.032018775	7.754863377	8.568705466	8.783345448	7.702540845	7.358389592	9.21279282	7.685005965	8.7101612	8.096061063	8.918077554	8.119694453	8.221093341	9.135000503	7.747434982	8.32309617	7.041774646	8.481514095	9.26328249	8.760239369	9.516803308	8.925976889	8.670304038	7.963487089	8.822639089	8.617098012	8.839800726	9.125710548	8.828014227	8.609812673	8.890675774	7.074872521
LOC116915699	5.546823293	5.810039973	5.613556401	5.849704244	5.429977715	6.129279531	5.560202558	5.481569738	6.025720518	5.334736478	5.171964262	5.894770285	5.169504774	5.585901917	5.512792287	5.457542217	5.364920075	6.005906259	5.070342095	5.808229727	6.361204219	5.38895804	5.24631852	5.289676414	6.314701792	6.101502433	5.924247199	5.23182927	5.989415681	5.97026891	5.412413391	5.947546005	5.55943758	5.381397127	4.949419437	5.348889615	5.171813583	5.595415615	5.99030032	5.307511666	5.513267125	5.506252506	5.127083147	4.639182669	5.344186193	4.876538179	6.171775565	5.775105606	5.449594563
LOC116915700	5.315395682	5.675287436	4.082658918	5.157662866	5.245733363	4.738034394	5.52878641	4.765275001	5.309689067	5.785591123	4.706416844	5.3200628	4.730343531	4.377542662	4.854509858	5.049780414	4.014765108	4.910563634	4.379411772	5.300176853	4.768691981	5.643684527	5.205994267	4.002146265	6.033573892	4.858406229	4.705010718	4.53201732	4.870309838	5.479826621	4.351160129	4.456487209	4.860461382	5.552299882	4.99408244	3.942537843	4.444918429	4.536884864	4.513736404	5.264103198	4.386016634	4.479652212	4.861834857	4.639182669	4.040281148	3.947288114	4.963623751	4.608522169	5.907116026
LOC116915701	4.245878913	4.635300426	3.774125306	4.971987301	3.970287089	4.092860256	5.394951113	3.345402681	4.343579782	4.685039662	4.075020319	4.181022969	3.759308697	4.243857941	3.751717411	3.758143167	3.345402681	4.039295961	3.775039137	3.757370026	4.037241486	4.633437465	3.970503197	4.950239096	5.05099448	3.345402681	4.374741919	3.345402681	4.41184043	4.523683729	3.345402681	3.345402681	4.015484074	4.948892143	4.272921661	3.345402681	3.345402681	4.536884864	3.941416252	3.345402681	4.480690694	3.783549759	3.941071974	5.064651886	3.83910674	3.772531493	3.345402681	3.804444855	4.163514126
LOC116915702	3.920390447	3.345402681	3.774125306	3.345402681	3.345402681	3.345402681	3.345402681	3.810727991	3.345402681	3.345402681	3.345402681	3.345402681	3.345402681	3.345402681	3.345402681	3.345402681	3.345402681	3.838400191	3.345402681	3.757370026	3.345402681	3.345402681	3.345402681	3.345402681	3.345402681	4.070666527	3.345402681	3.775268415	3.345402681	3.345402681	3.345402681	3.345402681	3.345402681	3.345402681	3.345402681	3.345402681	3.345402681	3.345402681	3.345402681	3.345402681	3.345402681	3.345402681	3.941071974	3.345402681	3.83910674	3.345402681	3.345402681	3.345402681	3.345402681
LOC116915703	4.657156524	4.700455847	4.776599456	4.068705407	4.493109513	4.61336085	4.930477586	4.000681001	4.420165159	4.6205345	4.185001107	4.305995355	4.617199497	4.493594482	4.652307686	4.828794927	3.820816143	3.838400191	4.292551453	3.757370026	4.188809403	4.925573024	4.703433094	4.002146265	5.100980853	3.767054849	4.374741919	4.53201732	4.547289992	4.600394721	4.130603843	4.556924413	3.345402681	5.095439574	4.750934789	4.279887903	5.066379787	4.536884864	4.44181214	4.713587488	4.28003451	4.860633251	4.363235515	4.448768792	4.040281148	4.079956314	4.518044787	4.447571722	4.982147445
LOC116915706	7.144431709	6.282414663	7.642026115	6.150751395	6.824690797	7.227205988	6.773764185	6.916450111	6.479054266	6.85092681	7.174135414	6.518277084	6.872337548	6.396395035	7.55280149	7.406399245	7.081029205	6.965405724	7.241438313	7.297862783	6.665432909	7.086614234	6.409595377	7.397845992	5.648090129	7.048175887	7.505255143	7.006885484	7.351540846	6.292379271	7.16026969	7.413073429	7.688110373	6.333007617	7.510723017	6.50339331	6.77095468	6.310001188	6.860634514	6.908442034	6.736012525	6.902101	7.092154022	7.174165384	7.089139308	7.97416585	6.934655034	6.895817111	6.312040512
LOC116915711	3.345402681	3.96905587	3.949518066	3.345402681	3.78897557	4.544848828	3.345402681	3.810727991	3.345402681	3.345402681	3.769621202	4.030797281	3.345402681	4.243857941	3.345402681	4.16272765	3.345402681	4.843740912	3.775039137	3.345402681	3.345402681	3.345402681	3.345402681	3.345402681	3.999488175	4.180024094	4.004562204	4.834111265	3.924606985	4.600394721	3.345402681	3.345402681	3.345402681	5.048570244	3.345402681	4.279887903	4.727699764	4.046114585	3.941416252	4.00894974	3.345402681	3.345402681	3.345402681	4.639182669	3.345402681	3.345402681	3.345402681	3.345402681	3.821924655
LOC116915714	3.345402681	3.345402681	3.774125306	3.345402681	3.345402681	3.345402681	3.970201317	3.345402681	3.345402681	3.345402681	4.075020319	3.345402681	4.057518878	4.243857941	3.751717411	3.345402681	3.345402681	4.039295961	3.345402681	3.345402681	3.345402681	4.219467248	4.493492617	3.345402681	3.809873842	3.345402681	3.813507476	3.345402681	3.345402681	3.345402681	3.802441254	3.345402681	3.345402681	3.794538865	3.765892542	3.769136747	4.303140402	4.151947133	3.345402681	3.345402681	3.345402681	3.783549759	3.768089287	3.84840544	3.345402681	3.772531493	3.769967958	3.345402681	3.821924655
LOC116915716	4.153351026	4.106329159	4.37728621	3.859503921	3.345402681	3.957936828	3.970201317	4.000681001	3.929271516	3.96156958	3.943215789	4.305995355	3.345402681	4.377542662	4.150242991	4.16272765	4.283901982	4.191291399	3.775039137	4.161226084	4.314868682	3.968110698	3.345402681	4.371058279	4.143166341	3.767054849	4.004562204	4.53201732	4.052456462	4.128729252	4.248490102	3.345402681	3.345402681	3.978063724	3.345402681	4.582891529	3.90504692	4.402502749	4.182507522	4.27588177	3.345402681	3.962700533	3.941071974	4.053243301	3.345402681	4.190642973	4.28167209	4.252356164	4.016312243
LOC116915718	4.245878913	4.106329159	4.881805525	3.859503921	3.345402681	4.391276544	3.788914219	4.144609405	3.345402681	3.96156958	5.415923836	3.345402681	7.550027279	5.130068305	4.469764431	4.055539785	5.087269143	3.838400191	4.0842083	4.776432209	5.085932128	3.968110698	5.65113228	5.155594738	3.809873842	3.345402681	4.004562204	4.084597016	4.15920124	3.801332635	4.526421623	4.058333644	3.345402681	3.794538865	5.630734665	4.645725644	7.059469535	4.046114585	4.513736404	4.154611109	5.131295762	4.805864117	5.086792856	4.336884227	4.040281148	3.772531493	4.58519649	3.804444855	5.283021712
LOC116915720	4.153351026	4.220774681	4.290591731	4.358132407	4.107820264	4.303491888	4.492957458	4.000681001	4.420165159	3.96156958	4.445016253	4.511715742	4.419290127	5.189642521	4.150242991	4.16272765	3.820816143	4.039295961	4.195502422	4.254601909	3.345402681	4.105184436	4.703433094	4.464494628	3.809873842	3.345402681	4.149304403	4.934821371	4.481984945	3.801332635	4.92073972	4.214281516	3.821331269	4.334289418	4.272921661	4.865304827	4.909541504	4.857517693	4.513736404	4.154611109	4.011960546	5.143857007	4.957079938	4.448768792	4.698491398	4.373577969	4.28167209	3.804444855	4.016312243
LOC116915724	3.345402681	4.106329159	3.345402681	3.345402681	3.345402681	3.780143569	3.788914219	4.000681001	3.345402681	4.309055126	3.943215789	4.030797281	3.759308697	3.345402681	3.345402681	3.345402681	3.345402681	3.345402681	3.775039137	3.345402681	3.345402681	4.105184436	3.345402681	3.345402681	3.999488175	3.345402681	3.345402681	3.345402681	3.345402681	3.345402681	3.345402681	3.345402681	3.821331269	3.978063724	3.765892542	3.942537843	3.742363373	3.345402681	3.941416252	3.81665006	3.345402681	3.783549759	3.768089287	3.345402681	3.345402681	3.345402681	3.345402681	3.345402681	3.345402681
LOC116915726	3.345402681	3.345402681	3.345402681	3.859503921	3.345402681	3.345402681	3.345402681	4.144609405	3.929271516	3.345402681	3.345402681	4.030797281	3.928781062	3.869659918	3.345402681	3.345402681	3.820816143	4.039295961	4.0842083	3.926066653	3.345402681	3.345402681	3.345402681	3.345402681	3.345402681	3.939624255	3.345402681	3.345402681	4.052456462	3.345402681	3.345402681	3.345402681	3.345402681	4.334289418	3.345402681	3.345402681	3.345402681	3.75259419	3.768335292	3.81665006	3.818806862	3.345402681	3.768089287	4.053243301	3.83910674	3.345402681	3.345402681	3.804444855	3.345402681
LOC116915732	8.843486526	8.213380621	8.86099918	8.327864241	8.600148547	7.995496441	8.322529667	8.681041268	8.482032383	8.624461626	8.659045575	8.643545085	8.533217052	9.294850576	9.022478003	8.904219366	8.369603556	9.005340298	8.6718153	8.769752239	7.524816529	8.788656619	8.371118514	8.664590349	7.211494529	8.925336174	8.205758811	8.75149289	8.583764559	8.725801826	8.660974092	8.616230659	8.52472665	8.522072823	8.883504239	8.26628314	9.29294871	8.846250616	8.727572012	8.275855469	7.982540061	9.006197093	9.5650106	8.614715721	9.049190304	8.850638611	7.905564434	8.497671591	8.275260124
LOC116915733	8.812308507	7.75257058	7.767346692	7.977845068	8.578368147	7.428285299	7.287033333	8.867288076	9.087822961	10.20315391	9.083171599	11.02210228	7.950396511	8.159563534	7.449078757	8.834428208	7.428879521	11.16427122	10.02364008	8.984701392	7.467522661	9.453238032	7.106529556	7.529586883	7.311818132	10.60661292	7.322050083	7.706797379	8.199371719	10.17927787	7.518173931	7.747434982	7.314717049	8.854907745	8.341436342	7.650011675	7.656739651	8.613742537	8.099106368	7.838306826	8.007557594	7.34288416	10.41252994	7.970489709	9.06547041	8.603292848	7.279063592	8.593871942	7.074872521
LOC116915734	6.783809633	10.19702741	5.911818814	10.98657396	11.16313177	6.223871793	9.082077335	12.43396371	11.14300412	9.613787116	9.735151338	9.899690029	9.109863913	10.83267307	5.565670449	10.51678465	10.66440082	9.616224376	9.551307543	7.274627377	6.339811195	9.210178938	9.591056395	9.944838742	9.689435725	8.719174593	6.120567515	10.16995185	6.653350033	8.406771286	9.019609198	6.318778322	5.523129418	10.47115293	8.512786124	9.936908354	7.299306743	10.50820502	6.838450659	6.460843891	10.10211395	8.147379777	10.00581939	11.42057722	10.14163831	11.28714364	6.153553622	11.66931492	6.781723735
LOC116915735	10.19471265	9.154672018	10.37277069	9.1792394	10.32538849	9.238809224	10.04725031	9.161472149	9.586166327	10.34979971	9.410469412	8.676907925	8.901941053	9.723255575	10.36314351	10.08878657	9.588239119	10.0970653	9.94340937	10.14215077	8.5509242	10.73390025	9.795277175	10.19743296	7.654819028	10.00376251	9.791075238	10.05505859	10.0872708	9.494541102	9.678485349	10.20499551	10.13460965	9.680559618	10.42798336	8.253801384	9.874405932	8.536620124	8.834364823	9.404619141	8.479136613	9.480863382	10.71743285	10.61348704	9.498497709	10.64120695	8.606532555	10.00834076	9.532981997
LOC116915736	4.328767945	8.83314223	3.949518066	9.344710683	9.797430827	4.092860256	5.761428181	10.38068618	9.816952933	7.896331277	7.014459789	6.110385933	7.058224959	8.899118312	4.150242991	8.36598755	7.056957707	5.82940528	9.214475925	4.550193031	3.836926865	7.407071911	7.784401416	4.627638706	6.148543933	4.953473816	4.004562204	7.662060363	3.924606985	5.514268511	5.336301104	3.345402681	4.284893307	8.560556053	7.890466946	4.44380926	4.132049661	7.461362754	4.182507522	4.00894974	7.634446752	3.345402681	8.040815321	7.810945767	8.563138689	8.215724187	3.943701029	9.497307186	4.286035141
LOC116915737	4.047341853	3.788094917	4.082658918	3.345402681	3.78897557	3.345402681	4.492957458	4.264472339	4.058113666	4.097261304	3.943215789	3.345402681	3.759308697	4.082845843	3.751717411	4.16272765	4.283901982	4.191291399	4.599244876	3.926066653	3.345402681	7.486839569	4.22277657	3.811777277	3.999488175	4.070666527	3.345402681	4.084597016	4.052456462	4.128729252	4.130603843	4.058333644	4.391383277	3.794538865	4.358117203	4.44380926	4.376868662	3.919378759	4.278167331	4.640317817	4.158252178	4.553802627	3.941071974	4.053243301	4.040281148	3.947288114	3.943701029	4.133991249	4.163514126
LOC116915738	4.599756395	4.875144854	4.881805525	5.037134942	5.075891162	4.901656721	4.567885026	5.937958509	4.881703498	5.334736478	4.815965214	4.511715742	5.093821722	5.708103063	4.899761459	5.164925317	5.186883935	4.525687234	5.02663341	4.669433236	5.140272977	5.024077659	5.121168225	5.521568448	4.826620766	4.858406229	4.632143008	5.532212061	4.608526255	4.738436932	5.255336867	4.556924413	4.572942883	4.895664178	4.573889104	5.534803054	4.86677907	5.970259568	5.693862799	4.27588177	5.226743515	5.373418008	4.910446082	5.33005256	4.912629455	5.428178322	5.211209487	5.857482788	4.163514126
LOC116915739	3.920390447	3.788094917	3.774125306	4.068705407	3.345402681	3.345402681	3.788914219	4.000681001	3.345402681	3.345402681	3.345402681	4.181022969	3.759308697	3.345402681	3.345402681	3.345402681	4.161643471	4.317696709	4.195502422	3.757370026	3.345402681	5.584491463	3.345402681	3.345402681	3.345402681	4.180024094	4.149304403	3.775268415	3.756327584	3.801332635	3.802441254	3.852058443	4.284893307	3.794538865	3.937997495	3.345402681	3.742363373	3.345402681	3.345402681	3.345402681	3.818806862	3.783549759	3.768089287	4.053243301	3.83910674	4.079956314	3.943701029	3.345402681	3.821924655
LOC116915740	6.826372502	6.023216247	7.050650712	6.00846917	6.231154602	7.024578719	5.88866825	7.130458145	6.318075108	6.660928834	7.411078433	7.256349978	6.531327505	6.594067651	6.937238796	6.985551215	6.834043454	7.42570726	7.334042938	7.009404614	7.428013482	6.828512666	6.639925921	7.021153077	6.294984579	7.380322576	7.089074869	6.809043549	6.905921106	6.91657427	7.074315365	6.931536705	6.864802378	6.333007617	7.097660914	7.153372658	6.851195317	7.123113815	6.815914758	7.047052431	7.270340007	6.913533177	6.803102381	6.737793508	7.517503607	7.351254881	7.22855582	6.969843732	6.352754304
LOC116915741	9.064651908	8.151028168	4.37728621	9.211349549	9.783228627	6.443404398	6.286551183	10.96951465	10.50316548	11.42012878	9.726131557	11.95517022	9.125184154	8.658581819	4.943289096	10.05964115	7.173449226	12.45255088	10.55552871	9.765697055	5.62061467	10.13706946	6.90996495	5.289676414	5.548815933	11.74346718	4.89806304	8.822774031	8.480164965	11.08539703	5.950930972	6.271451594	5.035869424	9.877730351	9.237528749	5.170104952	5.59675474	10.08851365	8.236066908	7.556714085	7.727809071	5.143857007	11.38624576	8.158934083	9.962038102	9.399397443	4.916833774	10.40824627	6.332545667
LOC116915742	8.731278386	8.418641266	8.35109432	8.698037281	8.370165634	9.291157802	8.459890117	9.416984165	8.673207909	8.624461626	9.14314418	9.390530824	8.594277805	8.439073154	8.401508037	8.878763137	8.946794051	9.397765009	9.234194002	8.876112605	9.315682103	8.512759848	8.564623028	8.883422447	8.664657029	9.253578025	8.883887159	8.653873276	8.840595812	8.871717857	8.409064208	8.883397633	8.820380143	8.823612683	8.878179391	8.969896624	8.068871767	8.310631125	8.602457003	8.767736758	9.244422909	8.406551263	8.499332745	8.855442913	9.338924508	8.757928724	9.207350821	9.241830961	8.784097784
LOC116915743	8.660088918	8.675217523	7.860281427	8.962404688	8.769884766	9.652992818	8.335572713	9.7149385	8.74025361	9.032502427	9.092562094	9.27004388	8.697475547	7.897070108	7.934889345	8.873617493	9.28754597	8.922208004	8.961977097	8.360866951	9.901689303	8.822774743	8.721995291	9.002778384	9.158997049	8.695012448	9.231007194	8.778638146	8.963299915	9.049521901	8.604868358	9.569520322	8.953074058	8.894601198	8.78451069	9.281827974	7.486013342	8.580316171	8.153680213	8.865783648	9.377353943	8.378132226	8.296348846	8.82795666	8.926209471	8.81080978	9.414649965	9.482730434	9.159396973
LOC116915744	4.153351026	3.788094917	3.949518066	4.068705407	4.222477669	3.345402681	4.492957458	4.000681001	3.759659005	4.097261304	4.517129922	4.756171116	4.55558925	4.690815008	3.918150789	3.927149188	3.820816143	4.696667643	4.292551453	4.054226858	4.188809403	5.199618274	4.108081981	3.345402681	4.36700437	4.360825635	3.813507476	4.599879459	3.924606985	3.987557379	4.130603843	3.345402681	3.345402681	3.978063724	3.937997495	4.582891529	4.376868662	3.75259419	4.513736404	4.00894974	4.386016634	4.399186249	4.277639155	4.053243301	4.616491219	4.190642973	3.943701029	4.252356164	3.821924655
LOC116915746	4.599756395	4.565735768	4.978080086	4.902991002	4.637726629	4.738034394	4.877757299	4.462074737	4.55656395	4.910205675	4.706416844	4.305995355	4.342762223	4.493594482	4.706528181	4.416378192	4.651142261	4.317696709	4.722713711	4.414446109	4.692863299	4.698511009	4.493492617	4.549444752	4.262825899	4.438620574	4.773195648	4.723402569	4.773057903	4.348794899	4.442942366	4.882146202	4.726345433	4.334289418	4.695180261	4.582891529	4.567773184	4.472089846	4.7585595	4.713587488	4.158252178	4.912865055	4.861834857	4.448768792	4.527305778	4.655554738	4.445880082	4.608522169	4.163514126
LOC116915747	4.328767945	5.426405864	3.949518066	5.037134942	4.222477669	4.471193977	4.930477586	4.829149354	4.490805452	4.210416812	4.445016253	4.511715742	4.258771681	5.067430083	4.469764431	4.16272765	4.390288389	3.838400191	4.0842083	4.054226858	4.768691981	4.817842737	4.703433094	4.464494628	5.148983561	4.577115552	4.004562204	4.293043092	4.052456462	4.523683729	4.526421623	3.345402681	4.015484074	4.999785259	4.068694337	4.70495787	4.444918429	4.402502749	4.643403302	4.154611109	4.566740266	4.479652212	4.072421569	4.208135991	4.192481528	4.190642973	4.445880082	4.35543351	4.923739581
LOC116915748	4.328767945	5.281401144	4.930946444	5.849704244	5.650460014	4.677549033	4.702812192	6.585655016	5.464198337	5.438207378	4.866909085	4.511715742	5.652006237	5.189642521	5.276611705	5.008809707	4.858943511	3.838400191	5.192715377	3.926066653	5.085932128	5.070409525	5.164313558	4.768266156	5.679595083	4.070666527	5.113331063	5.502091039	4.547289992	4.44037994	5.075636706	5.014830106	5.139833706	5.417430189	4.750934789	4.70495787	4.950765947	4.536884864	5.087705323	4.561437351	4.972360766	5.010725889	5.001916292	4.939756791	5.092896303	4.825322858	4.963623751	5.420247099	5.369020855
LOC116915750	3.920390447	5.160524249	4.193731749	4.902991002	5.245733363	3.345402681	4.822466595	6.552872182	5.602234989	4.309055126	5.007373275	3.83230631	4.675297847	6.614411952	4.325030112	5.719986954	6.26490363	3.838400191	4.722713711	3.345402681	3.345402681	4.408163486	5.24631852	5.748567209	4.460104428	3.345402681	3.813507476	5.982732127	4.15920124	3.345402681	5.123094197	3.852058443	3.345402681	4.781066391	4.573889104	5.865344393	4.50830573	5.247365768	3.768335292	3.345402681	5.131295762	4.805864117	5.166082725	6.852229685	5.474000844	7.217864749	3.345402681	6.48771857	3.821924655
LOC116915751	3.75331657	6.318323658	4.37728621	4.226799527	3.78897557	3.780143569	5.839198296	3.810727991	3.345402681	3.96156958	3.943215789	3.83230631	3.345402681	3.345402681	3.345402681	3.345402681	3.820816143	3.838400191	3.345402681	3.345402681	3.345402681	3.345402681	4.22277657	3.811777277	6.531900254	4.360825635	5.597520676	4.723402569	6.812369606	3.987557379	3.345402681	6.611677102	6.44676991	4.233230824	4.272921661	6.599587904	3.90504692	7.494450783	3.345402681	3.345402681	4.011960546	3.783549759	3.941071974	3.345402681	3.345402681	4.190642973	3.943701029	3.345402681	4.797128641
LOC116915752	4.474005309	4.220774681	4.290591731	4.068705407	4.222477669	4.205388748	4.411630832	3.345402681	4.259524985	4.309055126	3.769621202	3.83230631	3.345402681	3.869659918	4.758115544	3.758143167	3.820816143	3.838400191	3.775039137	4.484745924	3.345402681	5.024077659	4.108081981	4.266494634	3.999488175	4.360825635	4.149304403	3.775268415	3.756327584	4.348794899	3.802441254	4.556924413	4.015484074	4.424662433	4.272921661	3.345402681	3.742363373	3.345402681	4.072838918	4.00894974	4.158252178	3.345402681	4.182030429	4.208135991	4.040281148	4.079956314	3.769967958	3.804444855	4.392644365
LOC116915753	5.546823293	6.264107406	5.109139623	6.485620297	5.83947926	5.847808073	5.959656738	5.858245363	5.986874199	5.883855687	5.620864258	6.006809294	6.098445408	5.352947324	5.13960982	5.164925317	5.087269143	5.341684985	5.37315126	5.642966054	5.854339242	5.614418872	6.113311217	5.057320465	6.832840813	5.899533029	5.378255692	5.776251667	5.734876677	5.869908971	4.442942366	5.293690808	4.921932772	6.42050747	5.520533747	5.280402046	5.620687355	5.106240704	5.641854953	5.390107627	5.437719767	5.683188844	5.666985448	4.939756791	5.035806868	4.655554738	5.622426169	5.625483748	6.75181315
LOC116915754	7.978576059	8.090970907	7.706053199	8.429700585	7.827286697	8.052281369	8.1412499	7.540393889	8.093225917	7.974123099	7.678233632	7.993457026	7.650487097	7.533911882	7.788708384	7.991223803	8.055706093	7.835484775	8.214058876	7.825355131	8.163944625	8.132113459	8.127627968	8.033854071	7.899645127	8.000086926	8.073080995	7.949393712	7.875946251	8.030666193	8.07075614	8.246418016	7.829623219	7.810182781	7.863736404	7.724367444	7.492251604	7.734812584	7.454982957	8.00761784	8.013744565	8.093437674	7.416723444	7.92668356	7.769346564	7.932303526	8.118751208	7.979395714	8.200313231
LOC116915756	4.153351026	3.345402681	3.774125306	3.345402681	3.345402681	4.471193977	3.345402681	3.345402681	3.345402681	3.345402681	3.769621202	4.511715742	3.345402681	3.869659918	3.345402681	3.758143167	4.014765108	3.345402681	3.775039137	3.926066653	3.836926865	3.787418891	3.345402681	4.464494628	3.345402681	3.345402681	3.345402681	3.345402681	3.345402681	4.128729252	3.989106254	4.214281516	4.391383277	3.345402681	3.937997495	3.769136747	4.132049661	3.919378759	3.345402681	4.00894974	3.345402681	3.345402681	3.345402681	3.345402681	4.040281148	3.345402681	3.345402681	3.345402681	3.345402681
LOC116915757	3.345402681	3.345402681	3.345402681	4.068705407	4.322397126	3.780143569	3.788914219	4.000681001	3.759659005	3.345402681	3.943215789	4.680920297	3.759308697	4.243857941	3.345402681	3.345402681	3.345402681	4.317696709	3.950796557	3.757370026	4.188809403	3.787418891	3.789130149	3.345402681	4.143166341	4.275417941	3.345402681	4.53201732	3.756327584	3.987557379	3.345402681	3.345402681	4.284893307	3.794538865	3.765892542	3.345402681	3.345402681	3.345402681	3.941416252	3.81665006	3.818806862	3.962700533	3.345402681	3.84840544	4.040281148	3.772531493	3.769967958	3.804444855	4.163514126
LOC116915759	4.153351026	6.983875528	4.719967492	7.594524045	8.022924353	4.391276544	4.702812192	9.131596971	7.757925874	6.503341179	6.575447534	6.573069325	6.633897174	7.585935349	4.9852404	7.271570925	6.969354564	5.697514362	7.160939265	5.267013137	4.611162762	6.332487992	6.552260466	4.371058279	5.148983561	5.636029271	4.468483527	7.17145726	4.252359183	5.332079218	5.212807797	4.058333644	4.486500179	7.354836664	6.541199371	5.048919353	4.822334788	7.468041749	5.277183401	4.475724372	6.690026284	4.805864117	8.296348846	7.866118337	7.139468739	7.558410446	4.518044787	8.326192917	4.286035141
LOC116915761	7.264968924	6.832227996	7.155572566	7.254544528	7.095418986	7.685220568	6.836725565	7.741213741	6.905424179	7.129926053	7.505769106	7.890448777	7.54350869	7.479929846	7.300443914	7.362852385	7.510715215	7.578709365	7.123652201	7.537797421	7.827510169	7.269413126	7.45751476	7.341559258	7.757808209	7.497035574	7.331788886	7.017110109	7.187927856	7.57535507	7.128640261	7.253922156	7.539813614	7.662079227	7.578118112	7.240611705	7.067869213	7.461362754	7.418224487	7.184320416	7.995103227	6.991085519	7.531164055	7.247433444	7.53636503	7.310890647	7.811714769	7.54573233	7.396959818
LOC116915762	5.407116798	5.493198871	5.434876627	5.368278461	5.529043511	5.823547775	5.359204633	5.683174218	6.006434808	5.534001294	5.35088532	5.364409583	5.547171116	5.067430083	4.706528181	5.236079945	5.445375794	5.589288937	5.268024469	5.16188549	5.759107022	5.457456773	5.59180806	5.448811291	5.854494428	5.30663151	5.785474284	5.374091367	5.328100505	5.292309631	5.708654346	5.56291437	5.447336703	5.4866114	5.231852394	5.671783341	5.415758288	5.669633627	5.277183401	5.610263464	5.476042325	5.789292933	5.31084542	5.177742374	5.474000844	5.713189384	5.77595157	5.303976013	5.283021712
LOC116915763	9.521810907	9.598871716	9.277402776	9.613349525	9.536507693	9.873573885	9.494113764	10.06592437	9.527983046	9.496475159	9.66922734	10.59710965	9.918679225	10.23956929	9.307636443	9.585266684	9.804945311	10.39805984	9.675077143	9.658043928	9.987154284	9.296568093	9.546871643	9.757508761	10.15916488	9.876667553	9.552652783	9.69885689	9.375905358	9.91590414	9.665750516	9.545266016	9.406683007	9.747100476	9.077176728	10.19673279	9.557508007	9.989031914	9.93021926	9.606460029	9.934764769	9.782720315	9.350630786	9.522297369	9.972432941	9.383973763	9.961857539	9.867982974	9.484216156
LOC116915764	7.512079429	8.065187775	7.445872073	8.146946829	7.751346538	7.984926634	7.945193352	7.904556314	7.68271718	7.570915011	7.727383865	7.932541746	7.837828822	7.675073083	7.589841611	7.840936104	7.847859291	7.708692772	7.334042938	7.825355131	7.957875255	7.661916771	7.815831253	7.725378938	8.080698632	7.432558009	7.698067905	7.629229611	7.511585414	7.559740958	7.817577682	7.659581985	7.599319023	7.835543806	7.617085821	8.140836574	7.479747812	7.945438202	7.911215441	7.692978104	7.904764805	7.67937341	7.624315603	7.676263432	7.800859189	7.727189349	7.674119074	7.782279726	7.948752297
LOC116915765	8.387777082	8.609001467	8.436485307	8.609211005	8.424087706	8.46335921	8.649342055	9.156086141	8.836645842	7.647607767	8.547347625	8.943374987	9.136028361	9.36779953	8.323173312	8.632935582	8.933704561	8.719635721	8.575446671	8.234527364	8.735735836	8.076591013	8.315096107	9.044374427	9.442971936	8.610337737	7.868025441	8.730020635	8.136839153	8.551661577	9.14814212	7.594720549	7.945411476	8.395789371	8.290206109	9.478647081	8.876577022	9.58270544	8.90758565	8.549030116	8.479136613	9.192491777	8.471007396	8.695165245	8.694591462	8.894849057	8.796973211	8.624562278	8.03758448
LOC116915766	9.168825093	9.20034556	8.918769703	9.426312543	9.447243687	9.291157802	8.915557591	9.707594918	9.222340617	9.203521444	9.573571116	9.236883581	9.161726436	9.786700493	8.785565676	9.273885173	9.993304474	9.69761527	9.528423347	9.241019711	9.056293475	9.638726629	8.995747593	9.737726991	8.554723662	9.339839901	9.299355715	9.244371393	9.130818521	9.504742914	9.339010139	9.280180542	9.147399322	9.427337584	9.17811312	9.384546492	9.074053058	9.391064923	8.507926807	9.226307061	9.389284437	9.278424837	9.150961204	9.735889206	9.676475584	9.541717313	8.907701213	9.735496581	9.273384105
LOC116915767	7.185750901	7.236706824	7.453359815	7.544856839	7.534275423	7.0349089	7.511055233	7.419358919	7.430086209	7.482290939	7.024363951	6.788636246	7.155710326	7.24102278	7.495383436	7.223648724	7.311942848	6.787603261	7.232714635	7.350654929	6.796038808	7.33989677	7.48126036	7.168889309	7.058040052	6.864197396	7.089074869	7.359662147	7.23661528	6.988586306	7.170659049	7.423792102	7.431681574	7.206861873	7.279050423	6.908631754	7.226248109	6.913368037	6.893274111	6.99819521	6.984434151	7.134571803	7.49637292	7.282705821	6.867911902	7.487814138	6.825264159	7.496685545	7.32803319
LOC116915768	3.345402681	3.788094917	3.774125306	3.859503921	3.78897557	3.957936828	3.788914219	3.345402681	3.759659005	3.96156958	3.943215789	3.83230631	3.345402681	3.345402681	3.345402681	3.758143167	4.014765108	4.191291399	3.345402681	3.757370026	3.345402681	3.345402681	3.345402681	4.146381977	3.999488175	3.345402681	3.813507476	3.951117318	3.756327584	3.345402681	3.989106254	3.852058443	3.821331269	3.345402681	3.345402681	3.345402681	3.742363373	3.345402681	3.345402681	3.81665006	3.345402681	3.783549759	3.345402681	3.345402681	3.83910674	3.345402681	4.075608505	3.345402681	3.345402681
LOC116915769	8.258734967	8.313111057	8.662710626	8.864823723	8.753783069	8.478496496	8.357051952	9.142532432	8.137186043	8.305949993	8.777338007	8.980582709	8.876297706	9.11935027	8.625706147	8.440988406	9.016735804	8.897029637	8.287255738	8.346130576	8.532463301	8.050627336	8.396257752	8.774628931	8.675953067	8.554352466	8.759976985	8.739262234	8.166359459	8.462303193	8.742971503	8.367658666	8.576300193	8.450100958	8.470937367	8.797275125	8.675290628	9.190272002	8.823193851	8.493132192	8.574227012	8.807501525	8.587722736	8.882414787	9.131907627	8.867376845	8.413552888	9.071361528	8.346497501
LOC116915771	8.207697181	8.616116628	8.398297697	8.078886439	8.278555928	8.413034543	8.707333846	7.917365878	7.723702907	8.413500168	7.745389973	8.120241639	7.78911042	7.512562342	8.5805141	7.932980143	7.613034843	7.700383975	7.893813401	8.109179138	8.222725091	7.969799973	7.90619535	7.747175801	8.858869429	8.122999065	8.302756018	7.554243805	8.223643301	7.943225839	8.042851032	8.046416058	8.471237856	8.326003879	8.505895221	7.481502464	7.956245099	8.170567397	8.345581699	8.28601634	8.001343892	7.901263951	8.174246354	7.497954674	7.777289763	8.07858612	8.279878451	7.795846077	7.915647897
LOC116915772	8.2702603	7.995905238	8.697711853	7.679809836	7.995770804	8.344454683	8.15112318	7.898108472	7.897470926	8.368974561	7.96099191	7.267384777	7.915526475	7.984842512	8.604792803	8.309918264	8.463712797	7.605664963	7.893813401	8.113538182	8.102660581	8.356322681	8.03458145	8.586266826	7.543864939	7.83279303	8.513631768	8.436225733	7.993595203	7.722807794	8.257128543	8.405905019	8.3331276	7.731297514	8.3491586	8.094912727	8.03087548	7.773029627	8.066288713	7.963959596	7.735322018	8.0425801	8.106776341	8.529506949	7.861883822	8.395823348	8.076670351	8.082559961	8.03141811
LOC116915773	6.523655987	6.819864135	7.482925591	6.683749682	6.581272745	6.686799315	6.505164358	7.446169285	7.023157519	6.953806151	7.091830968	7.041593491	7.490264909	7.855330286	7.421931292	7.105154187	6.552260351	6.389104522	6.632242507	6.871282907	6.613170938	7.034348372	6.774939163	7.009128737	7.147736655	6.388907732	6.892020379	7.18057155	6.885657642	6.505288094	7.2897743	6.271451594	7.504668143	6.277752573	7.510723017	7.188909955	7.843819009	8.514264802	7.553157752	7.279253527	7.408547857	7.359642468	7.251143599	6.556384822	7.235099859	7.061011812	7.036232745	6.662329111	6.922495169
LOC116915774	13.02371633	12.71053501	12.70244754	12.88882696	13.30243774	13.4258659	12.67973696	13.25144904	12.97020802	13.22551914	13.1865018	13.21779654	12.87389952	12.57226833	12.68902534	13.01625488	13.27424101	13.51001002	13.33325852	13.12841396	13.44385666	13.0512173	12.99380964	13.2145824	12.50526099	13.34192989	13.39410892	12.95526615	13.07295577	13.1911163	12.8802493	13.43657166	13.30962449	12.97464008	12.9763047	13.01375969	12.63536322	12.62812655	12.46828214	13.14042656	13.31229687	12.82302997	12.83033188	13.17018266	13.17355904	13.04258294	13.20738163	13.39627824	13.07287548
LOC116915776	8.700387421	8.65808513	8.703985367	8.462106264	8.707716999	8.968404776	8.710673521	8.944309111	8.768458357	8.701547615	8.845584011	8.497122858	8.71494374	8.239562673	8.586622241	8.715792682	9.245797711	8.814906693	8.972451739	8.449702293	8.895912201	8.911917047	8.633176601	9.199704598	8.301095108	8.654863759	8.857257519	9.035241651	8.470059345	8.807217434	8.853024207	9.05128943	8.754757506	8.30348359	8.615583473	9.010004839	8.34135666	8.3651947	8.277605503	8.771355745	8.963977338	8.594711031	8.408900231	9.415580596	8.830374619	9.137235864	8.84785596	8.934192181	8.510547704
LOC116915777	6.102699212	5.160524249	6.211204173	5.548990251	5.32266702	6.548761641	5.075675219	6.569358872	5.905709669	5.785591123	5.647698064	6.059571154	7.164251194	6.785428108	5.865977079	6.551084593	7.069044239	6.162260658	5.823848454	6.03295324	6.54033517	5.929382601	5.59180806	7.262892262	5.478206442	6.120159363	6.782211113	6.536822676	5.638097647	5.97026891	6.477589019	6.685277431	6.156653016	5.381397127	5.520533747	6.369180741	6.176554979	6.822071771	6.411030208	6.245298725	5.893563217	7.095027175	5.558716041	6.255289137	5.592007894	6.202997219	6.493637719	5.775105606	5.237719259
LOC116915778	8.006422846	8.321844008	8.186030068	8.28018389	8.322907163	8.228339268	8.194733361	8.377317879	7.962471134	8.323028115	8.523235331	8.574408321	8.227119636	8.547778667	8.282347547	8.109866351	8.560591029	8.608780493	8.494150935	8.421866726	8.431460019	7.817941931	8.288485585	8.252623681	8.444538266	8.252889048	8.526368625	8.143034905	8.166359459	8.335347152	8.23757301	8.287976393	8.415685805	8.051078447	7.997604625	8.319154086	8.056317525	8.060198123	8.277605503	8.208001799	8.510078912	8.088432064	8.102163831	8.202426387	8.497432457	7.872677031	8.308432647	8.363071689	8.428514245
LOC116915779	4.599756395	4.106329159	4.930946444	4.573907218	4.493109513	4.303491888	4.222359037	3.810727991	4.058113666	3.96156958	4.866909085	4.680920297	5.132250515	5.189642521	4.325030112	4.828794927	4.57167755	4.61476451	4.722713711	4.484745924	4.424477804	5.27879994	4.22277657	4.266494634	3.345402681	4.438620574	4.468483527	4.934821371	4.721000525	4.348794899	4.92073972	4.34388214	4.860461382	4.334289418	4.435722539	4.761059347	5.387710832	5.106240704	4.911282889	4.713587488	4.28003451	4.805864117	4.513087048	4.939756791	4.429095267	4.373577969	4.817080838	4.447571722	4.392644365
LOC116915780	3.345402681	3.345402681	3.774125306	3.345402681	3.345402681	3.345402681	3.345402681	3.810727991	3.759659005	3.782741042	3.943215789	3.345402681	3.928781062	3.345402681	3.918150789	3.345402681	3.345402681	3.345402681	3.345402681	3.757370026	3.345402681	3.345402681	3.345402681	3.345402681	3.345402681	3.345402681	3.345402681	3.775268415	3.756327584	3.345402681	3.802441254	3.345402681	3.345402681	3.345402681	3.765892542	3.769136747	3.345402681	3.75259419	3.941416252	3.345402681	3.345402681	3.783549759	3.345402681	3.345402681	3.83910674	3.345402681	3.345402681	3.345402681	3.345402681
LOC116915781	7.694519097	7.876417892	7.588665024	7.992721463	7.738290161	8.228339268	7.571223033	8.335016439	8.001058166	7.59224103	7.955849099	8.236753512	7.63830757	7.977080956	7.695549068	7.661154161	8.0251455	8.195879374	8.15085231	7.918031155	8.262488211	7.447510723	7.630245695	7.844737287	7.968706385	8.154372073	8.031960817	7.900745506	8.021562602	8.129027701	8.130306139	7.869893541	8.003133163	7.751428685	7.655023253	8.274544588	7.684226539	8.291973877	8.14022957	7.951238422	8.176985299	8.10835085	7.401753714	7.866118337	7.854395967	7.979313975	8.242313526	8.020398914	7.551721608
LOC116915782	7.642180595	7.50624672	7.797039696	7.79469152	7.495969727	7.12466014	7.511055233	7.335778421	7.519333456	7.504965756	7.063306463	6.920730662	7.214451073	7.768027415	7.944443281	7.482951555	7.528283471	7.208148995	7.673581505	7.595116681	6.826893116	7.584314801	7.392199301	7.634723772	6.937350237	7.395442379	7.644456247	7.489834983	7.402169835	7.000242014	7.485319444	7.946094682	7.680261604	7.116359743	7.890466946	7.153372658	7.605896496	7.399808059	7.285678989	7.279253527	7.034206043	7.725287929	7.565131059	7.36177598	7.564200043	7.58570385	7.006512703	7.585361053	7.416058769
LOC116915783	6.457185884	5.810039973	6.742417455	5.318837078	6.734932678	6.027738747	5.761428181	7.003533865	6.451126509	6.082039325	6.777062472	6.135108859	5.882905039	7.16081147	6.965809533	6.823059219	6.603298647	5.949571872	6.91009282	6.226028334	5.545545515	6.67259292	5.788828494	6.842800772	5.710372842	6.120159363	5.785474284	6.809043549	5.889087417	5.869908971	5.874885464	6.553844669	6.156653016	6.009103422	6.801880519	6.369180741	6.40826247	6.582966217	5.969656201	5.856337786	6.507318589	5.934282162	6.975381098	7.537379432	7.163983344	7.833403149	5.28373811	7.028721827	5.631573673
LOC116915784	8.203695204	8.273143686	8.019828308	7.828267653	8.436249682	8.436480004	8.022552362	8.372678621	8.437041365	7.952323012	8.192813058	8.73349631	7.890091091	8.166402619	8.071933007	7.981678884	8.350020527	8.932865537	8.42335041	8.382692543	8.456158693	7.991801963	7.9350969	8.195700711	8.325219505	8.530652019	8.216282349	7.965250736	8.227649069	8.458106705	8.108935685	8.080614333	8.3331276	8.356951991	7.803118242	8.113458526	8.052108311	8.291973877	8.391703218	8.397986046	8.367698879	8.236039712	8.156561404	8.019965286	8.366834702	8.054402986	8.677024462	8.288344654	8.049838477
LOC116915786	7.225908612	6.972767247	7.797039696	6.548035533	6.988796985	6.960973553	6.920430459	6.850812936	7.013709735	7.177842503	6.765268771	6.421930381	6.963419696	6.785428108	7.740142308	7.00461762	7.056957707	6.21068252	6.735178759	7.064730947	6.613170938	7.044955927	6.850175746	6.842800772	6.080717704	6.714750881	7.312244551	7.302420972	6.94560199	6.801219437	7.280218387	7.204997391	6.945974878	6.986004836	7.440002985	6.489098694	7.498462838	6.842872847	6.976819297	6.754846794	6.658517054	7.351287836	7.251143599	7.123145494	6.940807603	7.277758897	6.630542473	6.857306822	6.796445731
LOC116915787	6.946905692	7.005835516	6.137503127	7.229570396	6.943809092	7.190762554	6.977340362	7.20572098	6.672529858	7.028978923	6.994442514	7.278335086	6.463209488	5.889859856	6.290027775	6.833777725	6.131064469	6.72301738	7.133065655	6.912133182	7.486876163	6.876897	6.762002489	6.15747128	7.502062375	6.928202747	7.241656918	6.633505131	7.395045793	7.22528819	6.443433345	6.931536705	7.083742237	6.778154565	6.813173148	6.6517477	6.192222615	6.383380984	6.621434982	6.973123621	7.551719337	6.429669461	6.511790681	6.852229685	6.867911902	6.255731789	7.219961626	6.993687776	7.14535962
LOC116915788	8.211688061	8.505513251	7.41552356	8.445994564	8.440280957	8.82778763	8.199498359	8.721725582	8.888964343	8.297334358	8.302161499	8.880338554	8.099843776	8.00787896	7.637786294	8.255540481	8.226575618	8.925769277	8.632717253	8.009778434	8.87042204	8.434659244	8.530975377	7.942402892	8.948521812	8.629589051	8.37026526	7.949393712	8.382968832	8.495442075	8.014393839	8.01138489	8.094468562	8.648926516	8.173252451	8.362422854	7.901130886	8.276872013	8.013156079	8.345520162	8.773158362	8.213232491	7.776961672	8.081174024	8.634735792	8.034759428	8.75018485	8.459872956	8.442515074
LOC116915789	3.920390447	3.788094917	4.596715134	4.068705407	4.107820264	4.205388748	3.788914219	4.368823711	4.058113666	3.96156958	4.280927814	3.83230631	4.258771681	5.001339605	4.807362158	4.055539785	4.014765108	3.838400191	4.0842083	3.926066653	3.345402681	3.968110698	4.22277657	4.627638706	4.143166341	3.345402681	4.004562204	4.293043092	3.756327584	3.987557379	4.92073972	4.058333644	4.162512792	3.794538865	3.937997495	4.5158516	4.950765947	4.327079634	4.7585595	4.154611109	3.345402681	5.056762674	4.363235515	4.053243301	3.345402681	4.715175346	4.28167209	4.252356164	3.345402681
LOC116915790	4.949040333	3.96905587	6.05965435	4.358132407	4.877952884	4.677549033	3.788914219	4.829149354	4.783835707	4.6205345	5.246627782	5.176805142	5.340648233	5.988270204	5.400125838	4.922320494	5.186883935	5.247254124	5.230938962	5.482844286	4.424477804	4.698511009	4.823134038	4.700284497	4.262825899	5.636029271	5.16159752	5.268928042	4.33580229	4.917227749	5.37492321	5.134104786	4.652479661	4.718968856	4.636320767	5.090677037	5.387710832	4.857517693	5.277183401	5.467703307	5.476042325	4.860633251	5.377427757	5.177742374	5.629102881	5.258131908	5.093757462	4.810527343	4.923739581
LOC116915792	4.047341853	3.345402681	4.456230598	3.859503921	3.345402681	3.780143569	3.345402681	3.810727991	3.345402681	3.345402681	3.769621202	3.345402681	3.759308697	4.493594482	4.044624894	4.055539785	3.820816143	3.345402681	3.775039137	3.926066653	3.836926865	3.968110698	3.789130149	4.002146265	3.809873842	3.767054849	3.345402681	3.775268415	3.345402681	3.987557379	4.248490102	3.345402681	4.015484074	3.345402681	4.068694337	4.074198527	4.376868662	4.536884864	3.941416252	3.345402681	4.011960546	3.962700533	3.768089287	3.345402681	3.83910674	4.190642973	3.345402681	3.991905302	3.345402681
LOC116915796	3.345402681	3.345402681	3.774125306	3.345402681	3.345402681	3.780143569	3.345402681	3.345402681	3.345402681	3.345402681	3.769621202	3.345402681	3.345402681	3.345402681	3.345402681	3.758143167	3.345402681	3.345402681	3.775039137	3.926066653	3.345402681	3.345402681	3.345402681	3.345402681	3.345402681	3.345402681	3.345402681	3.345402681	3.345402681	3.987557379	3.345402681	3.345402681	3.345402681	3.345402681	3.937997495	3.345402681	3.345402681	3.345402681	3.345402681	3.345402681	3.345402681	3.345402681	3.345402681	3.345402681	3.345402681	3.345402681	3.345402681	3.804444855	3.345402681
LOC116915801	3.75331657	3.788094917	3.345402681	3.345402681	3.345402681	3.345402681	3.345402681	3.345402681	3.759659005	3.345402681	3.345402681	3.345402681	3.345402681	3.345402681	3.345402681	3.758143167	3.345402681	3.345402681	3.345402681	3.345402681	3.345402681	3.345402681	3.789130149	3.345402681	3.345402681	3.345402681	3.345402681	3.345402681	3.345402681	3.345402681	3.345402681	3.345402681	3.345402681	3.345402681	3.345402681	3.345402681	3.345402681	3.345402681	3.345402681	3.345402681	3.818806862	3.345402681	3.345402681	3.345402681	3.345402681	3.345402681	3.345402681	3.345402681	3.821924655
LOC116915805	6.298820728	7.490807643	6.926632321	7.11144854	6.708207706	7.420447347	7.541454647	6.694747519	6.610939726	6.839022211	7.053670099	6.757534616	6.829904621	7.075825717	7.100652589	6.93673749	7.545639093	6.739441882	6.819493042	6.942018841	7.496455799	7.076313172	6.967341699	7.388617179	7.792870653	6.404103271	7.977303553	7.445229763	7.430316894	6.537833039	6.820406764	7.312814286	7.632245855	6.986004836	6.568204351	7.69385247	6.851195317	7.794419927	7.026650237	6.647662597	7.17387781	6.757218694	6.553372489	7.457414976	6.982817153	6.781760691	7.140195238	6.763167608	6.935834872
LOC116915806	6.762039523	7.20862718	6.679572478	6.889840695	6.286860759	7.331274123	7.548954866	5.91190251	5.967030347	7.168386962	7.014459789	6.401841496	6.316173118	6.673743704	6.63856536	7.113952023	7.162218632	6.54734157	7.350254681	7.169334633	6.929892657	7.14690625	6.625687891	6.842800772	6.390901318	6.808565161	7.322050083	6.68591859	7.402169835	6.348717086	5.848562119	7.622878018	7.422291222	6.009103422	7.461587782	6.664492251	6.559910728	6.690420591	6.126728331	6.647662597	6.720849119	6.22268757	6.881054831	6.497080552	6.954948979	5.858859838	6.731246827	6.032263287	6.935834872
LOC116915807	4.859994815	5.88486776	4.290591731	6.683749682	6.861486101	4.303491888	7.125563292	6.467412816	5.926457491	4.47764471	6.257643359	3.83230631	6.236416421	5.451203664	4.242435818	6.456713284	7.588130992	3.838400191	6.044020001	3.345402681	4.522311266	5.522515773	6.490633532	8.232183931	5.679595083	3.345402681	5.01059739	7.609164504	4.41184043	4.128729252	6.83358295	5.751469526	4.486500179	5.095439574	5.431332741	6.572767035	5.572380443	5.69347999	3.768335292	3.81665006	5.999744478	6.347118789	6.454364866	9.034435498	5.592007894	8.395823348	4.445880082	7.300954714	5.791548927
LOC116915808	8.300550902	7.888235227	8.883280876	7.901062914	8.116640005	8.223853512	8.208981288	8.085659376	7.840077633	8.016756196	8.179644242	8.045519312	8.637669743	8.818983628	8.873108347	8.395021749	8.824475629	8.184023388	8.266110895	8.342422796	7.96478246	8.308942607	8.142567073	8.94119285	7.662425483	8.206612568	8.421173432	8.787574117	7.993595203	8.255364276	8.89104761	8.389637947	8.434442247	7.771281592	8.274069047	8.662195677	8.878953066	8.571063662	8.569403745	8.270748012	7.957079581	8.864197497	8.434798928	8.712448925	8.468328461	8.671606885	8.263303829	8.24454102	8.043724527
LOC116915809	3.345402681	3.788094917	3.949518066	4.068705407	4.107820264	3.780143569	4.411630832	4.144609405	4.420165159	4.210416812	3.943215789	3.83230631	3.928781062	3.345402681	4.150242991	4.055539785	4.390288389	3.345402681	4.292551453	3.926066653	3.836926865	4.105184436	3.970503197	4.146381977	3.345402681	3.345402681	4.004562204	4.379945002	3.924606985	3.345402681	3.345402681	3.852058443	4.284893307	3.978063724	3.765892542	4.184061724	4.303140402	4.151947133	3.345402681	3.81665006	4.158252178	3.345402681	3.768089287	4.448768792	4.319052688	4.373577969	3.943701029	3.345402681	4.286035141
LOC116915810	8.108437423	8.474526285	8.48830199	9.088790675	8.065331164	8.448061143	8.43182784	8.559789764	8.171412073	8.13756076	8.59769662	8.821893778	8.909545932	8.61926865	8.700830308	8.518884948	9.053502293	8.36815914	8.427164808	8.568705466	8.899517131	8.356322681	8.354111841	9.140661668	9.02705574	8.202330893	8.465942055	8.819873319	8.55537227	8.316923481	8.964211449	8.583240426	8.798836239	8.252662893	8.596251343	9.296089119	8.810896886	9.308144288	8.839918007	8.549030116	8.523139094	9.11100706	8.722961543	8.779582367	8.585897351	8.766878085	8.785417758	8.605457565	8.371108739
LOC116915811	5.831870334	5.784148578	5.434876627	5.849704244	6.231154602	5.553257661	5.65019317	5.773553962	6.100268539	5.502846239	6.291215551	4.680920297	5.965260019	5.067430083	5.400125838	6.309838152	6.083415462	4.427598862	6.160946214	4.550193031	5.65660952	5.781089818	6.028175383	6.418687562	5.239700744	4.698684786	6.312494047	5.84862355	6.100855484	5.733022444	6.846637993	5.88528274	6.349929708	5.614858386	5.604035619	6.073962825	6.112050297	6.081224571	5.768266475	5.884162711	5.999744478	6.146245486	6.266463584	6.020520078	6.063089071	6.433642607	5.318489659	6.078363626	6.27010374
LOC116915812	9.504039635	9.071733967	9.756106456	8.584896056	9.330543536	9.782047949	8.819849033	9.321586322	9.291983146	9.271029894	8.859404084	8.757084349	8.899397151	9.397138398	9.850910672	9.43097694	9.445715729	8.811060307	8.869728513	9.527088982	9.705669752	9.103221095	9.151422787	9.315857743	8.344232149	8.963757848	9.560925407	9.687766336	9.381304589	9.07439743	9.731824365	9.510609749	9.92364105	8.564348433	9.435359129	9.898707401	9.185733251	9.40674532	9.50684124	9.749045708	8.663427649	9.862491064	8.328286414	9.469925899	8.845539592	9.475954009	9.722404903	9.438094712	9.038692403
LOC116915813	6.470733687	6.128726977	6.281191581	6.807575648	6.322798841	6.563189023	6.734600516	6.903562873	6.635898839	6.441363812	6.823280523	6.625811965	6.544564229	6.419782815	6.349614248	6.484328715	6.684465039	6.32483879	6.40066644	6.47999408	7.065195022	6.185015104	6.323583829	6.343391159	7.046420803	6.547645194	6.445416628	6.448318854	6.844242889	6.616051718	6.156624418	6.534027735	6.267320977	6.518775915	6.304155914	6.445321429	5.954836437	6.70187102	6.595131449	6.366962516	6.542347165	6.567033012	6.593762471	6.497080552	6.658753608	6.071542411	6.706734657	6.585628777	6.332545667
LOC116915814	4.763302306	5.908921236	3.345402681	4.068705407	3.345402681	4.849737259	5.839198296	3.810727991	3.345402681	5.053906237	5.092472602	5.3200628	5.626566116	5.300832719	3.751717411	5.089392007	5.816666393	5.295353034	5.112515255	5.197927429	5.290224187	5.457456773	5.029973514	5.410842224	6.033573892	5.340304379	5.417470981	5.561655972	5.002159594	5.02252571	3.989106254	4.950383028	4.486500179	4.117236926	4.573889104	6.445321429	4.909541504	5.374145473	4.072838918	5.172484137	5.271847122	3.783549759	5.127083147	5.549316581	5.249666086	3.772531493	5.352313297	3.991905302	5.190709199
LOC116915815	7.62430156	7.815828201	7.42317117	8.071899914	6.920770436	7.645467933	7.744467338	7.096947243	7.241052922	7.379663273	7.561076669	7.310691883	7.246964047	6.348414406	7.449078757	7.174063979	6.761226285	7.135858042	6.783970315	7.776674964	7.908572768	7.29625303	7.408809465	6.815392255	8.226197163	7.219630657	7.588764052	6.748817854	7.813302025	7.133147861	6.970989424	7.546527418	7.334886826	7.71771823	7.357954057	6.908631754	6.936359209	6.667237924	7.743316708	7.638427036	7.445703719	6.958364775	7.489312222	6.348117611	7.302845638	6.605021051	7.845542381	6.777004554	7.594232764
LOC116915816	5.696939623	5.757750025	5.556661408	5.978157923	5.621135761	5.847808073	5.560202558	5.61933293	5.727200713	5.404635745	6.07641348	6.059571154	5.772401766	5.820064423	5.946368985	5.303391714	5.693319964	5.765075671	5.53121999	5.73988096	5.999572804	5.316591782	5.65113228	5.590490161	6.057347544	5.496543512	5.663159123	5.590454994	5.734876677	6.311412181	5.678834191	5.56291437	5.848023132	5.30613183	5.037111173	5.795977572	5.644195218	5.669633627	5.693862799	5.938161599	5.865673695	5.263887731	6.009408	5.549316581	5.734554233	5.45963699	5.701392299	5.593430101	5.69787717
LOC116915818	4.245878913	4.106329159	3.774125306	4.358132407	4.107820264	3.345402681	3.970201317	3.345402681	4.420165159	3.96156958	4.280927814	4.030797281	4.258771681	3.869659918	3.345402681	3.758143167	4.57167755	4.317696709	3.775039137	4.054226858	4.314868682	4.219467248	4.22277657	4.549444752	3.809873842	4.360825635	3.813507476	3.951117318	3.924606985	4.348794899	3.345402681	4.058333644	3.345402681	3.345402681	3.765892542	4.279887903	3.90504692	4.151947133	3.768335292	4.154611109	3.818806862	4.399186249	4.363235515	4.053243301	3.83910674	3.947288114	3.943701029	4.133991249	3.821924655
LOC116915822	5.894595921	5.026407486	5.527263854	5.267387416	6.286860759	4.951320496	5.359204633	4.889562101	6.006434808	5.222079562	4.762569999	4.892719437	4.970543025	4.082845843	5.429225267	5.719986954	4.978669603	4.317696709	5.153271574	4.669433236	5.02902497	5.423662218	4.878445649	5.289676414	4.262825899	4.698684786	5.785474284	5.339996196	5.950164126	5.733022444	5.648331835	6.035927513	5.818856556	5.266752953	5.431332741	5.090677037	5.299673894	5.178823452	4.811826437	5.643616298	4.853019712	5.056762674	5.203882217	5.122511341	4.527305778	6.220798555	4.707460951	5.130084759	5.037781871
LOC116915824	5.216503732	5.860381115	5.264421577	5.368278461	6.02743527	5.288104252	6.304634863	5.683174218	5.884640908	5.859949527	5.050680632	5.407267859	5.574170834	5.352947324	5.33986801	5.595277955	5.483798286	5.471382659	5.438713083	5.124753041	5.381083183	6.185015104	5.621802223	5.521568448	6.314701792	5.636029271	5.378255692	5.561655972	5.193763227	5.703891287	5.518766684	5.189615297	5.324589099	5.452482674	5.431332741	5.618681217	5.712324896	5.931181667	5.861478134	5.349479022	5.226743515	5.814560724	6.068659113	5.589062719	5.344186193	5.812029222	5.385262395	5.526885574	5.525444731
LOC116915825	4.328767945	6.335937671	4.193731749	6.607802809	7.456612318	4.092860256	6.535968624	7.769759905	6.393546725	4.097261304	6.291215551	4.030797281	4.55558925	5.067430083	3.918150789	5.789583868	6.177126569	4.039295961	5.938368044	4.484745924	4.314868682	4.698511009	6.392810599	5.485698249	6.148543933	4.360825635	4.374741919	5.800808984	4.33580229	4.67169164	5.518766684	4.456487209	4.391383277	5.890002671	4.507286367	5.534803054	4.303140402	5.029028755	3.768335292	4.154611109	7.046382081	4.211981908	4.579985985	7.415694993	6.140520966	7.001260463	3.769967958	7.661478661	4.727961071
LOC116915826	10.14866961	3.345402681	6.156298996	4.47220051	5.359447221	6.489527141	3.788914219	5.885338579	6.660424676	9.257778695	11.09426035	10.40652691	8.15638373	8.797133493	6.09423769	8.654100804	4.283901982	11.27307467	10.30311415	10.12608068	4.522311266	8.900345159	3.970503197	3.345402681	3.345402681	11.06565093	4.374741919	3.951117318	9.969152928	10.96275247	6.897690641	7.982732343	6.51970188	10.11844182	9.109343006	3.345402681	7.18826932	7.283384514	9.458940833	9.600371297	10.56972084	6.086010972	11.07916452	4.548580314	11.78887948	5.904127803	4.28167209	4.447571722	4.654019965
LOC116915827	6.011998364	3.345402681	4.37728621	3.345402681	4.107820264	3.780143569	3.345402681	4.000681001	4.55656395	6.472694119	4.445016253	7.199861128	3.759308697	7.16081147	4.044624894	5.671496391	3.345402681	8.791672872	4.934044351	7.70331218	3.345402681	7.761400024	3.345402681	3.345402681	3.345402681	8.547620604	3.345402681	3.775268415	5.758015799	5.54782582	3.989106254	5.947546005	4.726345433	4.233230824	5.604035619	3.345402681	3.90504692	4.402502749	3.941416252	4.84665524	4.011960546	3.783549759	6.68374118	3.345402681	5.199592863	5.258131908	3.345402681	3.345402681	3.345402681
LOC116915828	4.711551552	3.788094917	3.345402681	3.345402681	3.970287089	3.345402681	3.345402681	4.000681001	4.058113666	5.053906237	5.976020882	4.305995355	3.928781062	3.869659918	3.751717411	4.922320494	3.345402681	5.471382659	5.724699314	4.550193031	3.345402681	5.27879994	3.345402681	3.345402681	3.345402681	4.953473816	3.345402681	4.084597016	4.773057903	5.208785172	3.989106254	4.34388214	4.162512792	5.140558363	5.231852394	3.345402681	3.345402681	4.327079634	4.643403302	3.81665006	5.131295762	3.962700533	5.440716322	3.345402681	5.629102881	4.079956314	3.345402681	3.991905302	3.345402681
LOC116915829	3.345402681	3.345402681	3.345402681	3.859503921	4.107820264	3.345402681	3.345402681	3.810727991	3.759659005	3.345402681	3.345402681	3.345402681	3.345402681	3.345402681	3.345402681	3.345402681	3.820816143	3.345402681	3.345402681	3.757370026	3.836926865	3.345402681	3.345402681	4.002146265	3.345402681	3.767054849	4.004562204	3.951117318	3.756327584	3.345402681	3.345402681	3.345402681	3.821331269	3.345402681	3.345402681	3.769136747	3.345402681	3.345402681	3.345402681	3.81665006	3.818806862	3.783549759	3.345402681	3.345402681	3.345402681	3.345402681	3.769967958	3.804444855	3.345402681
LOC116915830	5.407116798	3.345402681	5.369402554	3.859503921	4.107820264	4.391276544	3.345402681	4.144609405	4.420165159	5.098178268	7.484466095	5.071143503	6.061689848	5.451203664	5.025743152	4.671772587	3.345402681	6.162260658	7.382137601	5.538415095	4.037241486	6.349872199	3.970503197	3.345402681	3.345402681	5.809563221	4.89806304	3.345402681	7.306672233	5.643650454	4.741608878	5.521750132	6.822408763	4.948892143	7.461587782	3.769136747	6.899136874	5.343619385	4.643403302	4.713587488	6.736012525	3.962700533	8.328286414	3.345402681	7.927575002	4.190642973	3.345402681	4.133991249	4.016312243
LOC116915831	5.492727616	4.490926629	5.866465718	4.666184572	5.120613089	5.640252576	4.322265909	5.15195122	5.242213288	4.6205345	6.037131896	5.014624929	5.205663278	5.855411022	5.616505016	5.541908937	6.107445415	5.38638845	5.589444672	5.538415095	5.085932128	5.024077659	4.638152419	5.778057778	4.460104428	5.236462592	5.663159123	5.268928042	5.157784178	4.917227749	5.585139899	5.641573742	5.695438266	4.334289418	4.803957379	5.994287106	5.137673851	5.46159434	5.087705323	4.965581682	5.315386747	5.62680072	4.701802375	5.122511341	5.734554233	5.294013508	5.538452173	5.456775305	4.654019965
LOC116915832	3.75331657	3.345402681	3.949518066	3.345402681	3.345402681	3.780143569	3.345402681	4.144609405	3.929271516	3.96156958	4.445016253	3.345402681	3.345402681	3.869659918	3.751717411	3.927149188	3.345402681	4.427598862	4.379411772	4.054226858	3.345402681	3.787418891	3.345402681	3.345402681	3.345402681	4.275417941	4.269828555	3.345402681	5.193763227	3.801332635	3.345402681	3.345402681	5.235632029	3.345402681	4.068694337	3.769136747	3.742363373	4.151947133	3.345402681	3.81665006	4.011960546	3.345402681	4.182030429	3.345402681	4.192481528	3.772531493	3.345402681	3.345402681	3.345402681
LOC116915833	4.245878913	3.96905587	3.949518066	4.750955164	4.322397126	3.780143569	3.970201317	4.144609405	3.929271516	3.96156958	4.366803318	3.345402681	4.675297847	4.493594482	4.242435818	4.552345457	4.858943511	4.191291399	4.195502422	3.926066653	3.345402681	3.787418891	4.568451382	4.768266156	3.999488175	3.345402681	3.345402681	4.45907459	3.924606985	3.345402681	4.526421623	4.34388214	4.162512792	4.334289418	3.765892542	4.365675163	4.222276585	4.597650964	4.278167331	4.154611109	3.345402681	4.912865055	4.579985985	4.548580314	3.83910674	4.373577969	4.185673446	4.531367665	4.392644365
LOC116915835	4.657156524	4.490926629	5.023389182	4.47220051	4.322397126	4.901656721	4.222359037	5.285827969	4.343579782	3.782741042	4.962416446	4.414683651	5.169504774	5.130068305	4.534439384	5.049780414	5.322712594	4.696667643	4.379411772	4.414446109	5.545545515	4.563961949	4.493492617	5.590490161	4.544755658	4.360825635	5.01059739	5.374091367	4.41184043	4.348794899	5.336301104	4.556924413	4.860461382	4.506887212	4.636320767	5.41388098	4.990576906	4.946443018	5.277183401	4.713587488	4.719468222	5.441540636	4.277639155	4.722453309	4.040281148	5.103247406	5.093757462	4.747338031	4.392644365
LOC116915836	4.657156524	4.819933535	5.109139623	4.47220051	4.222477669	4.471193977	4.107716389	5.327450131	4.55656395	4.309055126	5.092472602	5.125120849	5.574170834	6.419782815	4.899761459	4.922320494	5.405777148	5.033609517	4.458504228	4.776432209	5.085932128	4.563961949	4.22277657	5.968248262	4.36700437	4.858406229	4.955691111	6.217079862	4.870309838	4.128729252	6.022967208	5.134104786	4.726345433	3.978063724	5.037111173	6.337526366	6.434701194	6.655502512	5.378454365	4.381429353	4.28003451	6.567033012	5.086792856	5.003857242	5.388930706	5.812029222	5.318489659	4.531367665	4.163514126
LOC116915837	8.58519853	8.470605618	8.35906979	8.584896056	8.05484609	8.701275563	8.344202896	8.241410582	8.233471305	8.506117627	8.488073613	8.622294076	8.298410905	8.381480367	8.330473386	8.306101521	8.114945942	8.424652036	8.227249407	8.624712692	8.848208693	8.326352653	8.243011578	8.136433334	8.720271977	8.442674589	8.663358734	8.27181675	8.589998682	8.523826075	8.092696928	8.524866404	8.806053383	8.441877485	8.445952035	8.319154086	8.348235981	8.475115235	8.479738274	8.425818055	8.607306104	7.946243367	8.324332747	7.948753459	8.544669294	7.769432832	8.648602436	8.363071689	8.617248321
LOC116915838	4.905383152	4.409731195	5.149835047	3.345402681	4.764466692	5.131333959	3.970201317	5.937958509	4.676357067	4.397308839	4.866909085	4.680920297	4.617199497	5.001339605	5.243750842	5.049780414	5.364920075	4.77267993	4.833375479	4.91961046	5.424198468	4.408163486	3.970503197	5.004994441	3.809873842	4.858406229	5.296016137	4.834111265	4.822746053	4.801284783	4.974673195	5.56291437	4.980285999	4.117236926	4.854551654	5.170104952	4.303140402	4.536884864	4.957937218	4.475724372	4.480690694	4.748239912	4.441199046	5.177742374	5.297810883	5.183120631	5.417385525	6.032263287	3.821924655
LOC116915840	4.047341853	4.819933535	3.345402681	4.358132407	4.877952884	3.345402681	5.02922988	3.345402681	4.833840979	4.397308839	3.345402681	3.83230631	3.759308697	3.345402681	3.751717411	3.758143167	3.345402681	3.345402681	3.775039137	3.926066653	3.345402681	4.219467248	4.322727729	3.811777277	4.622680518	3.345402681	3.345402681	3.345402681	4.15920124	4.44037994	3.345402681	3.852058443	3.345402681	4.582625255	3.345402681	3.345402681	3.90504692	3.919378759	3.768335292	4.154611109	3.345402681	3.345402681	3.345402681	3.345402681	3.345402681	3.345402681	3.345402681	3.345402681	4.487865236
LOC116915841	9.20527826	9.54771952	8.818269206	9.318417446	9.371205773	9.774407398	9.292773949	9.927396729	9.409443913	9.177954373	9.101891819	9.980364811	9.363434495	9.208114432	8.619761817	9.166497637	9.679256835	9.534634992	9.272839192	9.047499544	10.17281717	8.859095887	9.456213232	9.349428503	10.15648069	9.448576512	9.378719204	9.293281491	9.143584987	9.490440084	9.16375556	9.332144696	9.047432206	9.231461532	8.823820112	9.931699025	8.688898456	9.422257045	9.25796009	9.30079898	9.812516961	9.432362045	8.701792765	9.265636482	9.295420939	9.195830474	9.934665186	9.699932063	9.556760164
LOC116915842	3.75331657	3.788094917	4.082658918	3.345402681	4.411773067	4.61336085	3.970201317	5.651636787	4.058113666	3.782741042	3.345402681	4.030797281	3.928781062	3.869659918	3.751717411	3.927149188	3.820816143	4.039295961	4.292551453	4.161226084	4.314868682	3.968110698	3.789130149	4.371058279	3.999488175	4.438620574	4.004562204	3.345402681	3.924606985	3.801332635	3.345402681	4.214281516	3.345402681	3.345402681	3.937997495	3.345402681	3.90504692	3.345402681	3.768335292	3.81665006	4.011960546	4.479652212	3.768089287	3.345402681	3.345402681	4.079956314	4.185673446	5.303976013	3.821924655
LOC116915843	3.75331657	4.106329159	4.082658918	4.358132407	3.345402681	3.957936828	4.107716389	4.000681001	3.759659005	3.345402681	3.345402681	6.252511678	3.759308697	6.614411952	3.751717411	3.345402681	3.345402681	6.430366278	3.345402681	6.088340976	3.836926865	3.968110698	3.789130149	3.345402681	3.809873842	6.448726196	4.553704902	3.345402681	3.756327584	3.345402681	4.526421623	6.854101533	5.629181148	3.978063724	3.937997495	4.761059347	3.90504692	4.046114585	4.182507522	4.154611109	3.345402681	5.101093373	3.345402681	3.345402681	3.345402681	3.345402681	4.075608505	3.345402681	3.821924655
LOC116915846	4.657156524	4.565735768	4.456230598	4.573907218	3.970287089	4.544848828	3.970201317	4.829149354	4.55656395	5.007931398	4.866909085	4.892719437	4.92640374	5.130068305	4.652307686	4.552345457	5.087269143	4.910563634	4.884823701	3.926066653	4.314868682	4.219467248	4.703433094	4.892772588	4.143166341	4.858406229	3.813507476	4.834111265	4.547289992	4.348794899	4.864152492	4.214281516	4.572942883	4.334289418	4.636320767	5.280402046	4.567773184	4.81029062	4.862649972	4.381429353	4.64592351	5.010725889	4.757792001	4.939756791	4.912629455	4.592301126	4.763651073	4.927082032	4.654019965
LOC116915847	7.906504215	8.796036959	7.453359815	9.255135268	7.911091154	7.810302476	8.683736845	7.667262472	8.010545291	7.733258613	8.097995601	7.659226287	7.960205996	7.24102278	7.649526299	7.529620459	7.645581593	7.254387952	7.413326102	7.731973835	7.850075442	7.8958754	8.358382377	7.168889309	9.252475181	7.149931448	7.946016069	7.260085405	8.09797224	8.123736067	7.443163191	7.953497277	7.431681574	8.762212251	7.858330117	7.724367444	7.523042125	7.625640968	8.117528598	8.031982977	8.103490915	7.837025191	7.893728961	7.247433444	7.582461087	6.959987099	7.583414591	7.428564996	8.385676071
LOC116915848	4.245878913	3.96905587	3.345402681	3.859503921	3.345402681	3.780143569	3.345402681	4.000681001	4.058113666	4.097261304	4.185001107	3.83230631	3.759308697	4.493594482	4.044624894	4.256264985	4.283901982	3.345402681	3.775039137	3.345402681	3.345402681	3.968110698	3.970503197	4.266494634	4.143166341	3.767054849	4.269828555	3.951117318	4.052456462	3.345402681	3.989106254	4.058333644	3.821331269	3.794538865	3.937997495	4.074198527	4.444918429	3.75259419	3.941416252	4.154611109	3.818806862	4.687370341	4.363235515	3.84840544	3.83910674	3.947288114	3.943701029	3.991905302	4.163514126
LOC116915850	12.41897923	11.3224473	12.64189297	11.33869495	12.79743238	11.88811224	11.96487629	11.54215178	11.71679811	12.7461512	11.81551455	11.23084177	11.37276839	11.76795101	12.56351071	12.29319797	11.80343245	12.37296968	12.7540828	12.50173818	11.02728613	12.70838629	12.37388415	12.41014484	9.335521066	12.5012254	12.60438231	12.05021656	12.2698111	11.8348716	11.75182325	12.83445305	12.68169612	12.10612633	12.81870977	10.73504326	12.13944718	10.92651129	11.0148967	11.90810393	11.40423169	11.67217925	12.57653171	12.71347838	11.82421811	12.8700012	11.14033739	12.34447544	12.14596179
LOC116915851	9.150246964	7.069755324	9.54528436	7.633055824	7.857780881	9.657984366	7.032063033	9.74035052	7.824018772	8.610624027	9.000781806	9.156408356	8.796511048	9.540763327	9.73752012	9.057286647	8.982189075	9.631566671	8.020507492	9.135777795	9.469085652	8.520341955	8.087015009	8.795663133	6.480669284	9.152985645	9.381057278	9.632650434	9.091826503	8.535821496	9.449283407	9.953648206	10.32616955	7.456571185	8.556790999	8.814365647	8.864637692	9.653049666	9.139144855	9.867009077	7.957079581	9.605086119	8.332229254	8.967642532	9.354905824	8.636227565	9.658938379	9.77534019	8.366220029
LOC116915852	9.785236906	9.490822281	9.860840223	9.576847038	10.21098331	9.991619958	9.595106707	10.19493423	10.18435897	9.865993911	9.680166612	9.939733105	9.520636089	9.891426763	9.795329411	9.855630875	9.600711849	10.26104671	9.916546576	9.902812006	9.924861772	9.936470509	9.773074947	9.808396324	9.416289516	10.05447241	9.964779413	9.951566853	9.951115041	9.709132066	9.719553873	10.28186371	10.21132589	9.614460376	10.07479686	9.701622737	9.56785103	9.743633864	9.457135822	9.694834674	9.713511904	9.826914018	9.780728958	9.983669454	9.926837433	10.2238659	9.918893391	10.18593287	9.789850703
LOC116915853	7.217966834	6.927446529	6.156298996	7.661290572	6.268538457	6.763584799	6.580947704	6.013273265	6.286707018	8.240039675	7.745389973	7.986814702	7.230799991	5.497663687	5.665459522	6.779356907	4.793981346	7.42570726	6.85414848	7.867283872	7.103402123	7.532652714	7.366917156	4.768266156	7.387301283	7.865679764	6.824390952	6.162111343	7.537682374	7.348698272	5.075636706	6.534027735	6.638895614	7.206861873	7.069759526	4.761059347	6.889677053	4.81029062	6.621434982	6.960420331	7.772308319	4.912865055	7.585131747	6.836435857	7.280618347	4.715175346	6.934655034	6.032263287	7.387313982
LOC116915854	4.153351026	5.646628177	4.193731749	4.666184572	4.764466692	4.951320496	5.678882178	4.144609405	5.095152437	4.745818165	4.706416844	4.030797281	3.928781062	4.243857941	3.751717411	4.256264985	3.820816143	4.427598862	5.070342095	5.00597875	4.037241486	4.698511009	4.764928448	3.811777277	5.513988102	4.639691576	4.705010718	4.45907459	4.41184043	4.738436932	3.989106254	3.852058443	4.162512792	5.184069545	4.99408244	3.769136747	4.776040906	4.402502749	4.278167331	4.640317817	4.788273022	3.962700533	4.642690326	4.448768792	3.83910674	4.655554738	4.518044787	4.447571722	4.982147445
LOC116915855	3.920390447	3.96905587	4.37728621	4.226799527	4.322397126	3.780143569	3.970201317	4.000681001	3.759659005	3.782741042	4.185001107	3.345402681	4.258771681	5.001339605	3.918150789	3.345402681	3.345402681	4.427598862	3.775039137	3.926066653	3.836926865	3.787418891	3.970503197	4.266494634	3.809873842	3.345402681	4.149304403	3.951117318	3.345402681	3.801332635	4.351160129	4.214281516	4.391383277	3.345402681	4.068694337	4.365675163	4.444918429	4.536884864	4.278167331	3.81665006	3.345402681	3.962700533	4.072421569	3.345402681	3.345402681	4.452263841	4.075608505	3.991905302	3.821924655
LOC116915856	8.874004355	8.80540322	8.60353591	8.418734609	8.769884766	9.089141915	8.628304054	8.981329354	8.728815308	8.688434161	8.617353647	8.753179724	8.688661394	8.302991616	8.706450058	8.963540404	9.486614426	9.051708549	9.312538004	8.530119883	9.137903626	9.006698758	8.824291542	9.325529405	8.672197552	9.126136906	9.191587463	8.918077554	7.950597063	9.136084178	8.846588295	9.220157459	8.650355803	8.545285904	8.644103831	9.240286999	7.662279295	7.940651713	7.900612292	8.76410866	9.223249156	8.558994096	8.152105998	9.579910445	8.612741511	9.770952577	8.988021991	9.10981928	8.910310874
LOC116915857	9.968390395	10.08232901	9.277402776	9.361976879	10.90567833	9.041544106	10.03930735	10.82261494	10.43620779	10.04761406	10.09063706	9.444779945	9.437179537	9.926053673	8.577450291	9.88276686	9.032169288	9.640260971	10.21326419	9.67728889	8.942087374	9.700063626	9.541252136	9.288921242	9.193456244	9.966417622	9.212745351	9.7979614	9.914348105	10.11281139	9.495254307	9.696084028	9.121604633	9.879252584	9.80853285	9.061008309	9.594111682	9.715932603	9.107270105	9.514474755	10.21901273	9.206405289	9.831709352	10.01359373	10.99742991	9.619504876	9.140908914	10.58726861	9.233700891
LOC116915858	7.575505532	6.961571627	7.773334596	8.413220148	6.849326608	8.116622848	7.39094538	7.581258507	6.422632039	7.215051038	7.721331307	6.773170701	7.984440868	9.385474382	9.551859831	8.190770148	7.579732711	6.112085246	7.510240595	8.536623013	8.411391503	7.21417312	7.512321382	7.360568427	7.764889499	5.983922886	8.430239178	8.909917345	8.784632429	7.21533894	8.804039395	8.228233315	8.563578867	7.48893835	8.995933833	7.564859864	9.857643655	9.380515792	8.231846353	8.569964684	7.070426591	8.813575643	7.741779116	8.890029232	7.554981598	6.550180128	8.328487249	8.008802515	7.201552115
LOC116915859	6.783809633	6.353332473	7.000281887	6.548035533	6.566437895	6.312435492	6.566113574	6.061280228	6.684532311	6.874440846	6.561837896	6.033443313	6.646209771	7.016218818	6.908082638	6.370449063	6.700153811	6.430366278	6.179507734	7.037336175	6.443650789	6.85291082	6.874394066	6.669791293	6.033573892	6.477705815	6.583355322	6.922333159	7.021792067	6.471972502	6.83358295	6.946530375	7.176187766	6.534506559	6.889802731	6.638887195	7.025367073	6.853160236	6.470285635	6.548841797	6.145044873	6.969355446	6.848169096	6.703325977	6.453855322	6.507601948	6.259461311	6.4535071	6.922495169
LOC116915860	3.345402681	3.788094917	3.774125306	3.859503921	3.78897557	3.345402681	3.788914219	3.345402681	5.62818553	3.345402681	3.345402681	3.345402681	3.759308697	3.345402681	3.345402681	3.345402681	3.345402681	3.345402681	5.617619979	3.757370026	3.345402681	3.345402681	3.970503197	3.345402681	3.999488175	3.767054849	3.345402681	3.345402681	3.345402681	3.345402681	3.802441254	4.058333644	4.015484074	3.345402681	3.345402681	6.820507325	3.742363373	3.919378759	3.768335292	3.81665006	3.345402681	3.345402681	3.345402681	3.345402681	3.345402681	3.345402681	3.769967958	3.345402681	3.821924655
LOC116915861	6.415740046	5.95579122	8.78906211	6.527536401	6.52097282	6.312435492	6.566113574	6.903562873	5.905709669	5.260765516	6.953543692	5.014624929	7.668564776	9.087305149	8.555819218	7.325523417	8.748015197	5.82940528	6.21590205	7.135311396	5.823334967	6.084199126	6.490633532	8.996736889	4.7628392	5.636029271	6.481189758	8.966091854	6.905921106	5.643650454	8.631323137	7.179892284	7.468639412	5.759460273	6.942114366	8.127212666	8.830671622	7.607618204	7.695019437	6.287043092	5.549460604	8.511197479	7.925419783	8.851548253	7.010150454	8.241650591	5.913743521	7.291389145	6.204731857
LOC116915862	5.181717357	4.565735768	7.278845882	4.068705407	4.107820264	5.131333959	4.322265909	3.345402681	4.165671194	3.96156958	5.007373275	3.345402681	5.205663278	6.711958835	7.083393464	5.236079945	5.874352997	3.838400191	4.599244876	5.510925221	4.83958526	5.881729337	5.029973514	6.454871466	4.36700437	3.767054849	5.455527613	5.374091367	5.478213919	3.987557379	6.460614988	5.602829137	6.972034837	3.794538865	6.527500266	4.70495787	7.008004912	6.183920569	5.277183401	5.307511666	3.818806862	6.39723052	4.277639155	5.122511341	4.975838902	5.713189384	4.916833774	3.991905302	4.574400219
LOC116915864	11.25501561	11.02275934	12.15462304	10.82583667	11.85040874	10.70804741	11.33914849	10.91157864	11.4082805	10.58897476	10.60692501	10.18976633	10.49232952	11.39603673	12.06479299	11.09813291	11.11340272	10.95983354	11.14534066	11.06771566	10.76325877	11.73591678	10.57210681	12.13432705	10.78987995	11.1874915	10.40351949	10.94013779	10.9357285	10.70941541	11.40029999	10.76710669	11.14951032	10.81842597	12.16887235	11.00616678	11.18146128	11.07071037	10.95541481	10.95119943	10.58950141	11.00702069	11.72680352	11.75346879	10.818872	12.40866248	10.67724698	10.73688877	10.01719238
LOC116915865	3.75331657	4.490926629	3.345402681	3.345402681	4.322397126	3.345402681	4.567885026	3.345402681	4.343579782	3.345402681	4.280927814	3.345402681	4.419290127	4.082845843	3.751717411	4.16272765	5.364920075	3.345402681	4.0842083	3.345402681	3.345402681	4.105184436	4.638152419	5.289676414	4.622680518	3.345402681	4.149304403	4.723402569	4.252359183	3.801332635	4.130603843	3.852058443	3.345402681	3.794538865	3.345402681	5.591310554	4.677075648	4.402502749	3.345402681	3.81665006	3.345402681	4.622766688	4.441199046	5.003857242	3.83910674	5.22119195	3.345402681	4.35543351	4.727961071
LOC116915866	3.345402681	4.927790807	3.345402681	4.068705407	4.764466692	3.345402681	4.822466595	4.546860156	3.929271516	4.397308839	4.075020319	3.83230631	4.419290127	4.493594482	3.751717411	4.34004163	5.660623409	3.838400191	4.379411772	4.338236572	4.188809403	4.219467248	4.322727729	5.655989981	4.622680518	3.939624255	4.374741919	4.195946644	4.252359183	3.345402681	4.130603843	4.456487209	4.391383277	4.117236926	4.272921661	5.381797491	4.376868662	4.946443018	3.768335292	3.345402681	4.566740266	4.962822423	4.701802375	5.77168333	4.040281148	5.835646973	3.345402681	5.032914678	4.727961071
LOC116915869	4.538899166	3.96905587	5.067030468	3.345402681	3.78897557	4.092860256	3.970201317	3.345402681	4.058113666	3.782741042	5.171964262	3.345402681	5.433224867	6.954009316	5.025743152	5.089392007	5.693319964	3.838400191	4.0842083	4.611560214	4.83958526	4.698511009	4.493492617	6.135189897	4.262825899	3.345402681	4.269828555	5.193591805	4.915954621	3.801332635	6.258923244	4.456487209	4.795444069	3.345402681	5.118779986	5.909693629	6.607035475	7.017537631	5.743920956	4.640317817	4.64592351	6.203968123	4.642690326	4.548580314	4.774591622	4.771638219	4.28167209	3.804444855	4.797128641
LOC116915870	7.505579753	7.726466335	7.475591128	8.424228034	7.875771563	8.011206905	7.593150796	8.039550899	8.047880118	7.764887128	7.715253131	8.064566888	7.950396511	7.616267292	7.192018875	7.630912708	7.739015451	8.00013606	7.760929349	7.511567882	8.175894348	7.634180965	7.692553062	7.587154475	8.147186915	7.970166333	7.636631328	7.700491093	7.637566414	7.824239995	7.756994642	7.71293609	7.850746066	7.956041288	7.482852302	7.783518529	7.779037969	7.69555068	7.657699523	7.539797741	7.911409211	7.532098932	7.565131059	7.223425679	7.661876217	7.209099864	8.195028279	7.802581513	7.90893455
LOC116915871	8.928328833	9.013666685	8.509950923	9.195383861	9.000243089	9.692449694	8.924212816	9.749318814	9.058431629	8.905121476	9.443865494	10.08032067	9.172300239	8.472554788	8.663757771	8.994681629	9.305437494	9.746749941	9.31870752	9.175888818	9.867137785	8.828892188	9.046886982	8.830051984	9.534723177	9.397105537	9.296881226	9.020159136	9.183282118	9.438168399	8.767028568	9.085337169	9.235547845	8.944911498	8.92540934	9.19534128	8.667063816	8.94503499	8.837144089	9.29829334	9.529562741	8.709923905	8.798973338	8.992611962	9.388936119	8.74892344	9.498403391	9.378597877	9.296680171
LOC116915872	6.510610878	6.46939869	5.613556401	6.095586858	7.053722064	6.186805331	6.773764185	6.013273265	6.777055878	6.633554508	6.07641348	5.70720638	5.600628154	5.956247975	6.243605956	6.576925574	6.462858778	6.849375974	7.503013897	6.274332999	5.506339225	6.573016573	6.582091586	6.715064087	5.61582003	6.702574998	6.550116729	6.304124821	6.375179009	6.853647774	5.975366319	6.534027735	6.22410547	6.595729742	6.607766235	6.112136288	5.859006899	5.849495798	4.862649972	6.327574155	6.234068155	6.106382292	6.347843714	7.056693955	6.089385239	6.862497935	5.77595157	6.84423458	6.62542204
LOC116915873	4.153351026	4.106329159	3.774125306	4.226799527	4.222477669	3.780143569	4.63755763	4.144609405	4.165671194	3.782741042	4.647129091	4.030797281	4.48987836	3.869659918	3.751717411	4.256264985	4.793981346	4.317696709	4.292551453	4.054226858	3.345402681	4.563961949	4.493492617	5.623644762	4.36700437	4.180024094	3.813507476	5.071172681	4.052456462	4.128729252	4.526421623	3.345402681	4.015484074	4.233230824	3.345402681	5.591310554	4.677075648	5.143070858	3.941416252	4.27588177	3.818806862	4.211981908	4.072421569	6.076245305	3.83910674	6.184964742	3.943701029	4.981192948	3.821924655
LOC116915874	7.185750901	7.475200474	7.628870709	7.361827162	6.849326608	7.496961969	7.374142094	7.051005417	6.842689889	7.312646054	7.653012776	7.128987757	7.441997035	7.329247264	7.608009112	7.113952023	7.708541445	7.033396957	7.095033504	7.569923789	7.717249363	7.24205989	6.837909977	7.761525408	7.484994009	7.211101935	7.588764052	7.511627648	7.588493484	6.853647774	7.679300891	7.747434982	7.504668143	7.235798598	7.125027164	7.558095519	7.172790578	7.080069322	7.511903185	7.452086189	7.417927555	7.440612694	6.756557254	7.415694993	7.089139308	7.099498861	7.472203373	7.12893739	7.000720201
LOC116915875	6.647868283	6.168773414	6.3799987	6.627175631	7.241757512	7.172186255	5.590885463	7.074161289	6.788207878	6.273255009	6.187967347	7.267384777	5.861513861	6.050155386	6.179197856	6.734264939	6.008703787	7.405380378	7.085364954	6.452397902	7.524816529	6.384005635	5.814751729	5.993374562	6.644658539	7.244915691	7.425698071	5.961276014	6.790716047	6.292379271	5.975366319	7.39139242	7.083742237	6.534506559	6.879105454	6.288658402	5.620687355	6.294851207	6.126728331	6.615484962	6.542347165	5.683188844	5.968437481	6.392317435	6.531854392	6.721141422	7.055707336	7.319896115	5.791548927
LOC116915876	5.72039046	5.617337041	5.668105762	6.506734425	5.734747248	7.271491416	5.560202558	5.71398325	5.242213288	6.2370609	5.725099278	4.599857166	5.795236889	4.377542662	6.305164454	6.036937973	5.364920075	4.61476451	5.589444672	6.013983849	7.324192403	5.700351387	6.521784189	4.950239096	6.213202094	4.639691576	6.631789532	5.673270578	6.446571535	6.129949624	5.123094197	6.118969106	6.42792963	6.565450458	5.957538883	5.973624187	5.59675474	5.46159434	6.010638139	5.938161599	6.626289525	6.126457522	4.861834857	5.122511341	5.592007894	5.22119195	6.755342032	5.420247099	6.895434498
LOC116915877	9.04913598	8.75795106	8.905223362	8.186289573	8.750541027	8.976421003	8.727256777	8.941180743	8.621566976	8.850252025	8.400008801	8.185486997	8.723599065	8.179984051	9.035928519	8.97319417	9.224461365	8.6695292	9.038742303	8.587617496	8.806573144	8.75371116	9.119090571	9.148856771	8.147186915	8.880516428	9.350362561	9.060033729	8.653878253	8.983929648	9.061888491	9.346252948	9.089437886	8.486536374	8.812697827	8.974971604	8.358493726	8.222731823	8.399248538	8.865783648	8.706039097	8.965864684	8.276021995	9.353611131	8.585897351	9.531254631	8.957458713	8.97047408	9.004511897
LOC116915878	4.763302306	4.875144854	5.933941282	5.915443772	5.864441358	5.131333959	6.21177386	5.71398325	5.095152437	3.345402681	5.507716793	3.345402681	5.600628154	5.497663687	5.641207876	6.092373646	7.361832059	3.838400191	5.847537967	5.300176853	4.83958526	5.115019631	5.36005839	7.179644695	5.282693165	3.345402681	4.837371201	7.540178666	3.924606985	3.801332635	6.408425896	5.715832028	4.921932772	4.839831125	3.765892542	6.981500686	5.667294245	5.569721408	5.087705323	4.475724372	4.011960546	6.476963881	5.666985448	8.42327509	5.432166317	7.625694428	4.817080838	6.345563389	5.369020855
LOC116915879	7.717181932	7.498547965	7.674396583	7.461627949	7.875771563	8.332005871	7.374142094	8.449582697	7.967351519	7.924599714	8.12114439	8.064566888	7.582183119	7.214782749	7.455786012	7.808896463	7.922744546	8.091846031	8.200746343	7.846472412	8.518460692	7.584314801	7.672082972	7.739946875	7.956394022	7.939609908	8.037907588	7.79229554	8.044460394	7.750564365	7.642546087	8.100749761	8.11787612	7.520590793	7.78613232	7.873369183	6.750164725	7.520382096	7.593258793	7.912385302	8.109279539	7.479443963	7.332383204	7.889130374	8.193855764	7.80467832	8.271614994	8.254390998	7.651708602
LOC116915880	6.549389146	6.00110762	7.958117412	5.6307644	5.029441174	7.711123674	6.112258257	4.000681001	5.796934517	3.345402681	6.387344432	4.030797281	8.26716093	7.596117411	7.881176674	7.355464059	9.750016564	3.345402681	5.799736657	6.829223522	8.295717965	6.6448515	6.667978734	9.796276501	6.353320378	3.767054849	7.322050083	8.284504347	5.157784178	5.071847051	8.332797781	8.080614333	6.733621919	3.345402681	6.868327056	8.393093966	6.268015482	6.453106579	6.233821586	6.135100646	5.618989033	7.837025191	7.101466836	8.364336513	3.345402681	9.235044615	7.457675223	6.48771857	7.133850857
LOC116915881	7.916325112	8.842271182	8.877742661	8.589791986	7.251000509	8.994953975	9.317071269	6.196025814	7.785835021	3.782741042	9.374358244	4.030797281	10.13839685	9.244083462	8.927045716	9.600915132	11.76516726	3.345402681	8.283051542	8.327495453	9.059519257	7.398845336	8.568313601	11.45155422	9.038766972	3.345402681	8.847143177	10.63004843	6.579316894	5.921012007	10.22393783	9.726601967	8.32309617	5.839286524	8.021978721	10.90414666	8.327498623	9.296968329	7.539537673	7.738141157	8.565837185	10.07073714	9.049305407	11.13932681	6.328073178	10.83653342	8.714068904	9.353636634	9.047875406
LOC116915882	7.249472609	7.179984749	7.430778172	7.097699768	7.165579522	8.02158601	6.920430459	7.973637155	7.208347364	7.549267152	7.971222676	8.302386621	7.994021601	7.061155971	7.373148929	7.489712277	7.536987537	7.887621629	7.790880816	7.557159462	8.051681636	7.348468053	7.176207006	7.554542153	7.600414242	7.810442824	7.841058964	7.422395454	7.471527088	7.470685273	7.373021859	7.565999395	7.680261604	7.264161225	7.482852302	7.656357219	7.149253345	7.558420446	7.483725586	7.396761183	8.182486246	7.416798575	7.36363019	7.44709831	7.839302188	7.327173199	7.845542381	7.768584036	7.377602735
LOC116915884	11.46328383	12.00830784	11.25848838	12.21687908	10.86355562	10.50605855	11.7857913	10.72234766	10.36414407	11.51226167	12.17659517	11.15522727	11.55465852	9.136850083	11.46775172	10.99296169	8.388923832	10.66198146	10.61019452	12.15179319	10.86720664	11.04617948	11.2261487	8.53714381	11.70377793	10.87528521	10.96034038	10.17336338	11.61813922	11.26054027	9.150756131	11.07471148	10.69691638	11.80991819	11.32355498	6.545426134	10.98490265	9.949139856	11.63739411	11.19692333	11.40187852	9.8551512	12.19696674	11.15362508	11.32598655	8.93509988	10.68891753	10.54980563	11.2889916
LOC116915885	5.973973011	7.990434974	5.023389182	7.450876156	7.145882992	6.824540797	8.807425918	6.03748622	6.672529858	3.345402681	8.197176022	3.345402681	9.007287325	8.067564427	4.758115544	8.876192611	11.06096664	3.345402681	7.621173791	5.124753041	6.630807263	6.912133985	7.732637994	11.41748734	7.623983574	3.345402681	6.351777189	9.972606704	4.666277889	4.128729252	9.246732072	7.668613174	5.758563273	4.582625255	6.057513635	9.963952874	8.126051813	7.729269036	4.363808537	6.514300156	7.3011002	9.240612772	9.222759496	11.20639691	5.734554233	10.40189215	6.493637719	8.874810219	8.395306396
LOC116915886	7.161103099	6.994897839	8.009725302	5.947160611	6.566437895	8.042122192	7.365665925	5.367750185	6.572653589	3.345402681	6.994442514	3.345402681	8.891738395	7.42383495	7.778056937	7.981678884	10.25762972	3.345402681	6.462231524	6.507058933	8.133628842	6.543226161	7.400528461	10.43594333	7.37808068	3.345402681	7.933307925	9.096440321	5.328100505	5.733022444	8.790690626	9.05128943	7.209368168	4.334289418	6.992571058	9.197513623	6.663812016	6.923159389	6.380436526	6.947602664	6.795094021	8.751650731	7.799946927	9.193638443	4.616491219	9.090484794	7.926783823	7.855357683	8.03758448
LOC116915887	8.011012003	8.550778598	8.774233554	8.02925283	7.185008125	8.608017273	8.98889743	5.773553962	7.114344017	3.782741042	8.433667277	4.181022969	9.817246985	8.43341642	8.753353249	9.250261916	11.26539331	3.345402681	8.055450966	7.563555824	8.931562098	7.689126806	8.396257752	11.49772171	8.466392665	3.345402681	8.226729504	10.36157524	5.803133268	5.789454008	10.0002171	9.265407389	7.786422518	4.895664178	7.617085821	10.3402613	8.405420108	8.468485591	7.130508101	7.289422873	8.120787385	9.805748125	8.884656012	10.84745981	6.089385239	10.95410442	8.500957372	9.199156093	8.728062187
LOC116915888	3.920390447	5.810039973	4.37728621	6.177530484	5.621135761	4.795301486	6.954848709	5.327450131	4.259524985	3.345402681	7.512800341	3.345402681	6.829904621	5.627897851	4.325030112	6.355540857	9.098179813	3.345402681	6.02353052	4.669433236	4.768691981	4.31906727	5.36005839	9.090488038	6.548571144	3.345402681	4.149304403	8.288708819	4.252359183	3.345402681	7.336619347	4.809545639	4.015484074	4.506887212	4.068694337	8.118057864	6.095442827	7.268142304	4.278167331	4.00894974	6.524941808	6.044342602	6.394490419	9.459731083	5.553840195	8.632967766	4.445880082	7.768584036	4.163514126
LOC116915889	6.328979687	6.782112859	6.246637724	7.083817229	6.837062126	6.519455935	6.624536679	6.837313681	6.935782939	6.701021627	6.462699783	7.278335086	6.752450708	6.921854588	6.111652388	6.036937973	6.636326733	6.787603261	6.759784453	6.305630186	6.483125765	6.223373831	6.474795616	6.135189897	7.592470971	6.726822953	6.187533175	6.252553331	6.375179009	6.904209817	6.681439125	5.88528274	6.329731129	6.724485894	6.27149072	6.83182651	6.880153863	7.205494836	7.227319688	6.599116967	6.823736814	6.757218694	6.606972841	6.370391973	6.775193643	5.96932909	6.847826382	6.521117403	6.641852554
LOC116915890	4.905383152	5.072790692	5.335365639	5.213737339	4.322397126	6.069256773	5.52878641	3.345402681	4.55656395	3.345402681	5.132866195	3.345402681	5.839780102	5.246474103	5.243750842	5.335746095	6.862155645	3.345402681	4.292551453	4.873877202	5.65660952	4.872988479	5.205994267	7.292901542	5.403539678	3.345402681	5.842698835	5.84862355	3.756327584	4.348794899	5.999373244	6.869929701	5.818856556	3.978063724	4.803957379	5.887699769	4.132049661	4.597650964	4.278167331	4.907661274	4.158252178	5.597681867	5.530200583	5.932446122	3.345402681	7.164450386	5.675587101	4.747338031	5.190709199
LOC116915892	7.425194029	6.51634702	6.118448432	6.982660117	6.653194486	6.048654319	6.824354756	6.107670078	6.863910524	6.942735751	6.291215551	6.229811587	5.795236889	5.246474103	6.003701855	6.790409331	4.793981346	6.528508702	6.319699383	6.585265196	5.971735294	6.223373831	6.582091586	5.057320465	6.749080298	6.448726196	5.72571196	5.502091039	6.553750172	7.687340171	4.974673195	6.064167585	5.629181148	7.136972798	5.998406971	5.048919353	6.367645154	5.46159434	6.2844243	7.248304329	6.234068155	5.33794857	6.756557254	5.665138975	5.249666086	4.876538179	6.242360999	6.100848122	7.025868692
LOC116915894	4.047341853	4.490926629	4.193731749	4.358132407	4.107820264	3.957936828	4.107716389	3.810727991	4.55656395	3.782741042	4.075020319	4.181022969	3.759308697	3.345402681	3.918150789	3.345402681	4.014765108	3.838400191	4.292551453	3.926066653	4.424477804	4.31906727	4.22277657	3.345402681	4.544755658	4.180024094	3.345402681	3.345402681	3.756327584	4.67169164	3.345402681	3.852058443	3.821331269	5.095439574	3.937997495	4.074198527	3.90504692	3.345402681	4.278167331	4.27588177	4.386016634	3.783549759	4.072421569	4.053243301	3.83910674	3.345402681	3.345402681	4.133991249	4.163514126
LOC116915895	4.047341853	3.788094917	3.774125306	4.068705407	3.78897557	3.957936828	4.411630832	4.264472339	4.490805452	3.782741042	3.769621202	4.305995355	4.258771681	3.345402681	3.751717411	3.345402681	3.820816143	4.317696709	4.195502422	3.345402681	4.188809403	4.31906727	3.345402681	4.002146265	4.262825899	3.345402681	4.004562204	4.195946644	3.924606985	3.801332635	3.802441254	3.345402681	3.821331269	3.978063724	3.937997495	4.279887903	4.132049661	4.046114585	4.072838918	4.00894974	3.818806862	3.783549759	3.768089287	3.84840544	4.040281148	4.079956314	3.943701029	3.345402681	3.821924655
LOC116915896	6.956503805	6.387486425	9.251946923	6.627175631	5.679151247	7.105197671	6.441454802	6.649020789	6.006434808	6.472694119	7.082386035	7.002434475	9.228096245	9.247309314	8.212938756	7.105154187	6.943302563	8.066234334	6.431786592	6.718275015	6.648226119	7.382249058	6.537104752	8.141923283	5.582743583	5.809563221	6.663180251	9.708295669	5.9699306	6.402872902	9.072956652	7.324307297	7.32483747	6.35095067	8.138014035	9.164579723	10.06586248	8.86403389	7.957985017	6.287043092	5.080624839	9.367800644	8.716944986	7.753569678	8.47809528	8.572993831	7.398043203	6.883095932	6.641852554
LOC116915897	8.060549339	8.398144871	7.674396583	8.637857423	8.287536152	7.717527089	8.352781661	7.991915299	8.079771624	8.266767	7.820908969	8.032679345	7.8217722	7.675073083	7.778056937	7.86710071	7.579732711	8.040158374	7.808556467	7.957377384	7.725412076	8.146891355	8.200819294	7.642500911	8.241491755	7.970166333	7.555941634	7.674985252	8.128292338	8.091570943	7.750102723	7.289547561	7.779094398	8.21454188	7.967799714	7.578293604	7.996237194	8.242302188	8.223367934	8.001461509	7.924606596	8.236039712	8.259551304	7.904269573	7.94882151	7.80467832	7.88944178	8.071455918	8.144284896
LOC116915898	3.75331657	3.345402681	3.949518066	3.859503921	3.345402681	3.345402681	3.788914219	3.810727991	3.345402681	3.782741042	3.943215789	3.83230631	4.164990999	3.345402681	4.242435818	3.345402681	3.345402681	3.345402681	4.0842083	3.345402681	3.836926865	3.345402681	4.108081981	3.345402681	3.345402681	3.345402681	5.563438013	4.084597016	4.608526255	3.987557379	3.345402681	5.134104786	5.035869424	4.334289418	3.765892542	3.345402681	4.132049661	3.345402681	3.768335292	3.345402681	4.011960546	3.345402681	4.182030429	3.84840544	3.345402681	3.345402681	3.345402681	4.252356164	4.286035141
LOC116915899	7.201949651	5.587383222	6.118448432	5.815600273	5.913030158	6.504571116	5.359204633	6.467412816	6.153650498	6.199899946	6.561837896	6.48052723	6.284815833	7.26678989	5.886524469	6.946635066	6.552260351	6.280292	6.002730845	7.290159505	6.971849734	6.573016573	5.497493261	6.921989826	5.441411985	6.261006861	6.187533175	6.672996238	6.170442258	6.367002792	6.793681675	6.667233472	6.036368013	5.30613183	6.397804479	6.489098694	6.83155638	6.942542223	6.395816859	6.784037963	6.190270209	6.867242358	5.717982084	6.181368214	6.550696936	6.289810072	6.881011697	6.248774305	5.561779742
LOC116915900	6.847184728	7.308996927	6.600276092	6.464184263	5.70723811	8.067386861	7.053376994	6.238179034	7.401468479	5.883855687	7.147224349	5.772669272	10.27414221	8.599202347	6.650390426	8.738616655	10.37602138	5.860457516	6.735178759	6.533613015	8.328198003	7.463372004	7.828213173	10.57619951	7.387301283	6.156734655	8.129857274	9.524598931	5.950164126	6.311412181	9.979785401	8.114018508	7.107420947	5.864881428	7.125027164	10.49924085	7.901130886	9.005795271	6.250894284	7.339212871	6.453084004	10.20843376	7.805636237	9.037866634	5.734554233	9.513646358	8.159636243	7.329273619	7.74518161
LOC116915901	6.994262	8.273143686	6.627205761	8.43515242	8.865889779	6.92807276	6.824354756	9.829311294	8.857801677	7.527287531	7.757269842	8.032679345	7.384766173	9.208114432	6.540220306	8.538531496	7.685253867	8.336384405	7.942641167	6.902030118	6.648226119	7.305088917	7.630245695	7.190319711	6.353320378	7.699255144	7.077525863	8.71135771	6.460424225	6.891736916	7.139261445	7.444991827	6.919428829	8.093718008	7.319045986	7.098351289	6.339897082	8.475115235	6.581793534	6.548841797	7.976217078	6.665321116	7.888378561	8.771359736	8.822731872	8.503290199	6.755342032	8.991224325	6.909029194
LOC116915902	10.22362458	10.27097481	10.57188008	10.35279004	10.17879782	10.16758701	10.56979138	9.916291203	9.643616003	10.42185131	9.727638777	9.697224588	9.72403441	9.388399243	10.55045965	10.07652761	9.67336447	9.764752304	10.03991123	10.47127037	10.03872044	10.47102899	10.29334072	10.10500828	10.10590051	10.30139245	10.39313362	9.92887054	10.45806716	9.716172887	9.973894216	10.53804943	10.45106535	10.23478236	10.63622817	9.513935746	9.459336431	9.274353143	9.834753636	10.18575653	9.826623084	9.811827283	10.40319787	10.35485296	9.840569015	10.67486185	9.893563232	10.02711677	10.36933579
LOC116915903	7.021937976	7.08013549	6.90487004	7.291206516	7.145882992	7.489491727	7.241405895	7.498330607	7.123150128	7.443683762	7.063306463	7.481396484	6.861847547	6.730686365	7.083393464	7.271570925	6.761226285	7.353264012	7.317645464	6.932126543	7.985307207	6.957798534	7.19550604	6.842800772	7.221849633	7.067224903	7.388870057	6.911401992	7.457921611	7.23516867	7.040698836	7.444991827	7.354776317	7.346023329	7.311135815	7.249049739	6.841409795	7.097443242	7.244238224	7.10585988	7.472951682	7.144289129	7.110719267	7.271044753	7.356948716	7.502214212	7.535817255	7.577522408	7.26619043
LOC116915904	7.272654565	6.844485129	7.200829089	6.627175631	6.581272745	6.800471748	7.184658406	6.850812936	6.810252271	7.080345254	6.932645049	6.555040945	6.872337548	6.050155386	7.329970559	6.896443905	6.700153811	6.637908178	6.899078695	7.365387547	6.764498549	7.176123587	6.81305593	6.524558301	6.597432484	6.864197396	6.993952543	6.41753388	6.790716047	6.801219437	6.621793124	6.738068737	6.822408763	6.879760068	7.11596326	5.994287106	6.618574811	6.264048458	6.925181172	6.854491691	6.658517054	6.429669461	7.259478357	6.649997746	6.512756317	6.564091594	6.836590079	6.933311785	6.922495169
LOC116915905	5.788378959	5.675287436	6.246637724	5.213737339	5.359447221	5.394039579	5.734473951	5.198200452	5.242213288	5.810834376	5.976020882	5.071143503	5.861513861	5.820064423	5.926711199	5.428157386	5.557403386	5.295353034	5.724699314	5.667862777	5.58361425	5.905764359	5.840187092	5.835171425	4.88694752	5.554125063	5.337800879	5.673270578	5.390266615	5.994247827	5.412413391	5.435309727	5.662721954	5.452482674	5.682573834	5.244710361	6.144678316	5.280273883	5.948695938	5.73893622	5.584682979	5.763542587	5.814501983	5.508329415	5.474000844	5.787991308	5.567042408	5.526885574	5.665138135
LOC116915906	4.711551552	3.788094917	3.345402681	3.345402681	4.107820264	3.345402681	3.345402681	5.61933293	4.259524985	3.782741042	5.620864258	5.407267859	5.054129877	5.001339605	3.918150789	4.48679309	4.014765108	5.471382659	5.775186267	4.963594337	4.188809403	3.787418891	4.823134038	4.266494634	4.143166341	5.236462592	3.345402681	3.345402681	3.924606985	4.860745774	4.351160129	4.214281516	4.015484074	3.794538865	5.368251184	4.074198527	5.137673851	4.046114585	3.345402681	4.907661274	6.098292005	5.506252506	5.530200583	4.053243301	5.952566808	4.079956314	3.943701029	5.175899549	4.982147445
LOC116915907	4.905383152	4.409731195	5.843208462	4.068705407	4.411773067	4.205388748	4.877757299	4.546860156	4.618218059	4.210416812	4.517129922	3.83230631	4.55558925	5.403014311	6.406765305	5.049780414	5.186883935	4.317696709	4.379411772	4.91961046	4.037241486	5.522515773	4.568451382	6.042287296	3.809873842	4.639691576	4.468483527	5.776251667	4.959854707	4.246350465	5.336301104	5.075946146	5.035869424	3.794538865	5.849672672	4.582891529	5.973220434	4.902844309	3.941416252	4.381429353	4.158252178	5.185174897	6.162082145	5.962438139	4.774591622	6.129415955	4.075608505	5.343922578	4.487865236
LOC116915908	5.145920797	5.026407486	5.264421577	5.461780424	5.245733363	5.088805435	5.02922988	5.552257138	5.602234989	4.858047876	5.447249446	4.892719437	5.403102136	5.130068305	5.276611705	5.367297111	6.034061213	4.910563634	5.192715377	4.826219765	5.465918665	4.872988479	4.638152419	5.748567209	4.998824589	4.953473816	4.468483527	5.374091367	4.822746053	4.801284783	5.484274214	4.882146202	4.860461382	4.895664178	4.854551654	5.280402046	4.950765947	5.178823452	5.087705323	5.307511666	5.357478695	4.748239912	5.240562274	6.020520078	5.344186193	5.5203561	5.28373811	5.656780425	5.090931568
LOC116915909	6.536581333	7.427332526	6.501754108	7.885201825	6.6809685	5.695231802	7.479997286	5.367750185	6.623474417	7.090400191	6.900709982	5.804243259	6.570670386	5.067430083	6.614614098	6.092373646	4.485314995	5.429585125	5.938368044	6.572528485	5.691655871	6.573016573	6.506295063	4.266494634	6.819219612	5.855293981	6.120567515	5.154133459	6.72369788	6.455013838	4.526421623	6.091840359	5.848023132	7.273491788	6.412821108	4.5158516	5.839003013	4.946443018	6.568328295	6.460843891	6.025051126	5.056762674	7.129046105	6.10328493	5.863388561	4.592301126	5.479327587	5.343922578	6.811016529
LOC116915910	8.708878117	8.022948741	8.78906211	8.43515242	9.011119589	8.573191666	8.339894271	8.650714085	8.606019409	8.655118706	8.223079661	8.497122858	7.998788139	8.589063408	8.739715952	8.532012374	8.284471208	8.953947084	8.722348561	8.507124907	8.096386131	8.334979362	8.420965654	8.433567267	7.654819028	8.978844283	8.708757993	8.784601612	8.61772315	8.803915379	8.47315949	8.611563768	8.709287885	8.826772945	8.735289823	8.113458526	8.519503022	8.145838609	8.14022957	8.421216579	8.283197653	8.336535273	8.363389213	8.779582367	8.690397543	8.894849057	8.146136561	8.915702924	8.270034274
LOC116915911	7.600110974	7.536634896	7.755295475	7.5142094	7.622238821	7.958157141	7.313727144	7.65965345	7.658760496	7.789697878	7.69686269	7.868930857	7.80553412	7.118951022	7.583734294	7.476158795	7.645581593	7.578709365	8.035587332	7.720577729	8.228473231	7.540147924	7.366917156	7.831199014	7.685005965	7.9292784	7.868025441	7.827435165	7.619360161	7.811122403	7.797665858	7.838244778	7.672369689	7.415056272	7.551538893	7.921546119	7.109141331	7.357251089	7.719371112	7.669852441	8.204282154	7.652461834	7.063845171	7.5276244	7.728957994	7.696236067	8.146136561	7.719593804	7.568877543
LOC116915912	4.711551552	5.493198871	4.37728621	5.461780424	4.411773067	5.324406193	5.163523388	4.946930418	5.727200713	4.551677614	4.915655246	4.181022969	6.646209771	5.300832719	4.9852404	5.367297111	7.104701246	4.61476451	4.779442456	4.873877202	4.906253821	7.012893459	5.497493261	6.869690344	5.324265164	4.360825635	5.694801697	6.065350717	4.252359183	4.246350465	6.198452374	5.56291437	5.035869424	4.895664178	4.803957379	6.971316457	4.950765947	5.645352567	4.513736404	5.123991048	4.566740266	6.581500176	4.957079938	5.932446122	4.319052688	5.395933475	5.173294708	4.927082032	5.850563509
LOC116915914	5.673069785	6.531654687	5.933941282	6.702115725	5.788130011	6.660249777	6.249664553	6.152552444	6.238290569	6.082039325	6.257643359	6.31847383	6.061689848	5.352947324	5.946368985	5.918864425	5.660623409	5.82940528	6.368839553	5.667862777	6.901217791	6.125411341	5.91375098	5.806916482	7.114757548	6.261006861	6.272073597	6.003857387	6.418449182	6.086183777	5.950930972	6.738068737	5.958804409	6.454033145	6.038092433	6.112136288	5.689999426	5.645352567	6.250894284	5.964380293	6.626289525	5.763542587	6.029443393	5.230602393	6.063089071	5.57838038	6.656398729	6.208094123	6.591976153
LOC116915916	4.047341853	3.345402681	3.949518066	3.859503921	3.345402681	3.345402681	3.970201317	3.345402681	3.345402681	3.345402681	3.345402681	4.030797281	3.759308697	3.345402681	4.044624894	3.758143167	3.345402681	3.838400191	3.345402681	3.926066653	3.345402681	3.345402681	3.345402681	3.345402681	3.999488175	3.767054849	3.345402681	3.345402681	3.345402681	3.345402681	3.802441254	4.058333644	3.821331269	3.794538865	3.345402681	3.345402681	3.90504692	4.046114585	3.768335292	3.345402681	3.345402681	3.345402681	3.345402681	3.345402681	3.345402681	3.772531493	3.769967958	3.345402681	3.821924655
LOC116915917	8.03374068	8.2999115	7.724717479	8.856724218	7.956873342	6.882986894	8.467808499	7.130458145	7.364872983	7.83806983	8.294038738	7.067114377	7.523773236	6.921854588	7.89109308	7.469333689	6.499303873	6.908573834	7.292691472	7.947641311	6.521522563	7.471237296	7.712735398	6.654372556	7.311818132	7.439867125	7.487953495	7.198627527	7.736588395	7.7087257	6.820406764	7.423792102	7.241795667	8.06721675	7.901021509	6.559162874	7.355180922	7.044673426	7.469426322	7.638427036	7.658362712	7.001827484	8.152105998	7.477828144	7.627121992	6.591509407	6.902712445	7.12893739	7.737620437
LOC116915918	6.23647286	5.703343408	6.705046206	6.254901009	5.864441358	6.39571467	5.65019317	6.27909256	5.575764686	5.835614627	6.05691276	6.110385933	6.504474801	7.279501411	6.858119879	6.355540857	6.444275526	6.430366278	6.591623111	6.03295324	6.521522563	6.260702541	6.071400583	6.842800772	5.61582003	6.43400901	6.050191776	6.085252799	6.299949234	5.895700335	6.543507891	6.007095281	6.267320977	6.160195643	6.85746628	6.46006593	6.791444204	6.667237924	6.595131449	5.990105989	5.80811309	6.39723052	6.525788153	6.129805261	6.115189608	6.631662469	6.630542473	6.122972337	6.312040512
LOC116915919	3.345402681	3.788094917	3.345402681	3.345402681	3.345402681	3.345402681	3.345402681	4.144609405	3.345402681	3.782741042	3.345402681	3.345402681	3.759308697	4.243857941	3.345402681	3.345402681	3.345402681	3.838400191	3.345402681	3.345402681	3.345402681	4.105184436	3.345402681	3.811777277	3.345402681	3.345402681	3.345402681	3.345402681	3.345402681	3.345402681	3.802441254	3.345402681	3.345402681	3.345402681	3.765892542	3.345402681	3.345402681	3.919378759	3.345402681	3.81665006	3.345402681	3.345402681	3.768089287	3.345402681	3.345402681	3.345402681	3.345402681	3.345402681	3.821924655
LOC116915920	5.216503732	4.978137322	4.37728621	4.829562628	5.075891162	4.391276544	5.245501101	4.000681001	4.731440626	5.298292834	4.517129922	4.511715742	4.258771681	6.323792532	4.469764431	5.127744228	4.161643471	4.696667643	4.458504228	5.197927429	3.345402681	9.982454524	5.076435212	4.549444752	3.809873842	5.123174741	4.89806304	5.374091367	4.481984945	5.332079218	6.543507891	4.556924413	4.486500179	4.781066391	4.949419437	3.942537843	4.567773184	3.75259419	4.072838918	4.561437351	4.64592351	5.010725889	4.757792001	5.177742374	4.527305778	4.825322858	4.28167209	4.35543351	4.797128641
LOC116915921	7.241661017	7.308996927	7.118305561	6.738148098	7.39963023	7.227205988	7.518715719	7.015550814	7.114344017	7.304043879	7.128997696	6.819070557	7.392046338	7.104720246	7.074684966	7.413530045	7.410041213	6.908573834	7.232714635	7.25100827	7.235347409	7.331273851	7.279265126	7.495622898	7.092340391	6.875067078	7.322050083	7.302420972	7.120317522	7.23516867	7.2897743	7.335708747	7.035171931	7.197084624	7.229531032	7.12612705	6.945514595	7.13156909	6.935659771	7.184320416	7.17387781	7.153940772	7.119912099	7.001209112	7.114525859	7.367087177	7.435603048	7.062915362	7.212530187
LOC116915922	7.531403523	7.059299058	8.277254471	6.397839862	5.959946054	8.311015635	6.680638769	7.326183191	6.34875411	7.168386962	7.462841705	7.756225241	7.950396511	7.712979872	8.289857043	7.649133933	7.812486373	7.89491773	7.123652201	7.511567882	8.032088933	8.218586775	7.270197206	7.754368524	6.777553595	7.871088459	7.452710795	7.798212152	7.60091995	7.321149193	7.327372213	7.704180293	8.256130667	6.580671348	6.931804801	7.840330052	7.639991272	7.861817698	8.131192113	7.630461987	6.984434151	8.123111034	7.872206817	7.457414976	7.70416815	7.252396546	8.195028279	7.52956909	7.568877543
LOC116915923	6.984915891	6.023216247	6.766794969	5.744693854	6.457973903	5.324406193	6.152926207	5.937958509	6.34875411	5.930443547	6.974139935	6.573069325	5.98509578	7.740767366	6.614614098	6.551084593	6.38700188	6.430366278	6.477210049	6.635092752	5.02902497	5.754712789	5.937414512	6.042287296	5.854494428	6.665405881	5.694801697	6.565129068	6.87541656	6.879153618	6.218902944	5.479248155	6.589040557	7.030793919	6.594701809	5.842614709	7.092775473	6.971130328	6.333254778	7.237837265	6.95888047	6.364022823	6.658612186	6.986993638	7.488737928	6.805300864	5.509224495	6.553742188	5.326749857
LOC116915925	9.53936585	7.15075628	7.808747163	7.165156474	6.88549731	6.006499936	7.407553799	7.498330607	7.051130836	7.260239603	10.21833699	8.784124456	8.336543007	10.77685777	7.804538931	7.448661161	7.281152551	8.298405294	8.005267869	9.235037152	6.130885441	8.132113459	6.490633532	7.360568427	7.359459416	10.42583418	5.950379948	7.497136075	9.46165718	9.28795106	7.493603923	7.97547911	8.076659533	9.1327961	8.80148904	7.656357219	9.959908594	9.403275493	9.08640068	9.673726821	9.830128164	8.998220382	9.321197798	7.92668356	10.63263245	7.217864749	6.171775565	7.955429481	6.522606782
LOC116915926	8.394812932	8.916177717	8.432711791	8.407684491	8.656669492	8.824830498	8.566971955	8.88367705	8.52566053	8.582543619	8.512776643	8.415454337	9.236181712	8.629197963	8.555819218	8.823795233	9.8369257	8.559184874	8.844288229	8.470231513	8.678127241	8.766516858	8.757984588	9.840788679	8.125363759	8.516931752	8.708757993	9.368639583	8.361259338	8.086139476	9.434343544	8.914036662	8.613803758	8.21454188	8.621970298	9.653384877	8.402118466	8.634617046	8.112945106	8.213336395	8.333502713	9.321676204	9.087105671	9.593961142	8.576836984	9.841808065	8.75315405	9.330563441	9.004511897
LOC116915927	4.763302306	4.565735768	4.456230598	4.226799527	4.822656239	4.677549033	4.822466595	4.697416829	4.618218059	4.685039662	5.007373275	4.030797281	5.013074922	4.597020365	4.758115544	5.049780414	4.858943511	4.525687234	4.662807292	4.414446109	4.314868682	4.817842737	4.764928448	5.004994441	3.999488175	3.767054849	4.468483527	5.646235572	3.345402681	4.523683729	5.255336867	4.556924413	4.284893307	4.653036315	4.854551654	5.090677037	5.171813583	4.760959793	4.70254359	4.782140502	4.64592351	5.101093373	4.811034371	5.422271371	5.035806868	5.428178322	4.58519649	5.082479536	4.727961071
LOC116915928	4.153351026	3.345402681	4.193731749	3.859503921	4.322397126	4.303491888	4.492957458	4.462074737	4.618218059	4.210416812	3.769621202	4.599857166	4.83267518	4.856775712	4.150242991	4.671772587	4.57167755	4.191291399	4.0842083	4.550193031	4.037241486	3.968110698	4.322727729	4.464494628	4.262825899	4.577115552	4.553704902	4.663470064	4.15920124	4.67169164	4.92073972	4.34388214	4.486500179	3.794538865	4.358117203	4.960729318	4.776040906	4.709282801	4.643403302	4.561437351	4.386016634	4.912865055	4.441199046	4.722453309	4.192481528	4.28717299	4.518044787	4.35543351	4.016312243
LOC116915929	4.328767945	3.788094917	4.719967492	4.068705407	3.345402681	4.471193977	3.788914219	4.697416829	4.343579782	4.397308839	4.366803318	4.955269359	4.782703178	4.776942497	4.652307686	4.671772587	4.920363849	4.61476451	4.599244876	4.484745924	4.692863299	4.219467248	3.789130149	4.950239096	3.345402681	4.510356009	4.468483527	4.982049069	3.756327584	3.987557379	5.026228464	4.64808003	4.284893307	3.978063724	4.435722539	5.170104952	4.376868662	4.81029062	4.513736404	4.27588177	3.818806862	5.010725889	5.276195052	4.639182669	4.527305778	4.825322858	4.518044787	4.608522169	4.487865236
LOC116915930	8.175365379	8.155921604	8.230191916	8.316091371	7.738290161	8.628515599	8.313768194	7.636581331	7.774736346	8.393431755	8.079204606	7.509517658	7.011610669	7.075825717	8.315836037	8.16991673	7.092914319	7.909399766	8.187309523	8.262268754	8.301182445	8.223241835	8.081856823	7.341559258	7.743540026	8.12752302	8.860613255	7.234069158	8.339217522	7.722807794	7.21147702	8.87563502	8.52472665	8.330465973	8.445952035	6.86525261	7.226248109	6.643668863	7.676480749	7.912385302	7.976217078	6.980261928	7.833749697	7.394370364	8.010739948	7.108960561	8.023508276	7.967462528	8.326501072
LOC116915932	4.538899166	4.106329159	4.193731749	4.47220051	3.970287089	3.780143569	3.788914219	4.368823711	4.420165159	4.685039662	4.762569999	4.756171116	4.83267518	4.856775712	4.325030112	4.778933748	4.283901982	5.033609517	4.531413385	4.669433236	4.037241486	4.563961949	4.412131431	4.146381977	4.262825899	4.953473816	4.004562204	4.084597016	4.666277889	4.600394721	3.989106254	4.058333644	4.284893307	4.233230824	3.765892542	3.942537843	5.415758288	4.709282801	4.44181214	4.475724372	4.566740266	4.479652212	5.501050332	4.208135991	5.388930706	4.079956314	4.075608505	4.133991249	4.163514126
LOC116915933	6.984915891	7.090440669	6.989990892	6.921458098	6.786916392	7.590691432	6.848989536	7.297005339	7.114344017	6.827016975	7.128997696	7.352726692	7.302141411	6.969818307	7.239496962	7.078430459	7.361832059	7.288111619	7.559832684	6.902030118	7.377043666	6.98009291	6.862336506	7.379328508	7.272529102	7.086022843	7.077525863	7.105974534	6.974653024	6.827675597	7.063197674	6.685277431	7.231068028	6.855032073	6.910958811	7.274069142	6.981558397	7.313390212	7.301924862	7.173372255	7.238903686	7.367948628	6.803102381	6.898584355	7.29177516	6.895742447	7.686621303	7.338590081	7.062778541
LOC116915934	6.283493292	3.345402681	4.596715134	4.226799527	3.345402681	3.780143569	3.345402681	3.345402681	3.345402681	4.397308839	6.777062472	5.638373219	5.882905039	7.104720246	4.242435818	4.34004163	3.345402681	5.471382659	5.750179963	5.830264089	3.345402681	6.400765316	3.345402681	3.345402681	3.345402681	6.506100017	3.345402681	3.951117318	6.566591485	6.017814592	4.442942366	5.641573742	4.860461382	5.813198648	5.957538883	4.074198527	6.851195317	5.669633627	5.587726628	5.467703307	6.453084004	5.225153689	6.720617183	3.345402681	7.800859189	3.772531493	3.345402681	3.345402681	3.821924655
LOC116915937	3.345402681	4.635300426	3.774125306	3.345402681	3.345402681	3.345402681	4.222359037	4.000681001	3.345402681	3.345402681	3.345402681	3.345402681	3.345402681	3.869659918	3.345402681	3.345402681	3.345402681	3.345402681	3.345402681	3.345402681	3.345402681	3.345402681	3.789130149	3.811777277	4.826620766	4.070666527	4.705010718	3.775268415	4.870309838	3.345402681	3.345402681	5.189615297	4.921932772	3.794538865	3.345402681	4.814406263	3.345402681	4.946443018	3.345402681	3.345402681	3.345402681	3.345402681	3.768089287	3.345402681	3.345402681	3.772531493	3.345402681	3.345402681	4.163514126
LOC116915938	6.762039523	6.128726977	4.930946444	6.548035533	6.441772826	4.795301486	5.839198296	7.704714144	6.49281276	7.080345254	8.205862471	8.120241639	7.448992777	7.26678989	5.064908852	7.719790426	7.693058437	8.341729127	7.428669338	7.297862783	4.037241486	6.400765316	5.788828494	7.789801602	6.314701792	8.104759646	4.269828555	7.225290797	7.03103558	7.978842493	6.681439125	5.679219757	5.088971358	7.063485593	6.554766541	7.591602712	7.025367073	7.825919843	7.10292472	5.884162711	7.321245617	6.330007914	9.046909656	8.133478148	8.950958421	7.530587592	4.963623751	7.874659532	5.090931568
LOC116915939	7.152791732	6.066394473	7.888132697	5.6307644	5.163747906	8.530258285	6.249664553	4.765275001	6.238290569	3.345402681	6.845837174	4.030797281	9.222002251	8.166402619	7.825378599	8.010125665	10.50435903	3.345402681	5.589444672	7.274627377	8.739763934	6.367042971	6.978544635	10.25042636	6.962320251	3.345402681	7.841058964	9.138948361	5.758015799	5.643650454	8.897288454	8.10739943	7.071753858	3.794538865	7.041301408	9.374981633	7.299306743	7.666834249	7.227319688	7.216670385	6.276529033	8.792203276	7.348091952	8.444123021	3.83910674	8.932451179	8.296264416	6.763167608	7.619147666
LOC116915940	4.404310206	4.490926629	4.83044207	4.358132407	4.107820264	4.951320496	3.345402681	4.368823711	4.676357067	4.097261304	4.915655246	4.181022969	5.965260019	5.708103063	5.102835506	5.089392007	6.083415462	4.427598862	4.722713711	4.826219765	4.83958526	4.31906727	4.322727729	6.089520369	4.622680518	4.180024094	5.16159752	5.673270578	4.608526255	4.246350465	5.975366319	4.950383028	4.726345433	3.794538865	4.99408244	6.112136288	5.137673851	5.890951748	5.087705323	4.00894974	4.158252178	6.065334312	4.861834857	5.422271371	5.035806868	5.294013508	4.868057116	4.531367665	4.163514126
LOC116915941	3.345402681	3.788094917	3.345402681	3.345402681	3.345402681	3.345402681	3.788914219	3.345402681	3.345402681	3.345402681	3.345402681	3.345402681	3.759308697	3.345402681	3.345402681	3.345402681	3.345402681	3.345402681	3.775039137	3.757370026	3.345402681	3.345402681	3.345402681	3.811777277	3.345402681	3.345402681	3.345402681	4.195946644	3.345402681	3.345402681	3.345402681	3.345402681	3.345402681	3.345402681	3.345402681	4.44380926	3.345402681	3.75259419	3.345402681	3.345402681	3.345402681	3.345402681	3.941071974	4.208135991	3.83910674	3.345402681	3.345402681	3.345402681	3.345402681
LOC116915945	3.345402681	3.345402681	3.345402681	3.345402681	3.345402681	3.345402681	3.345402681	3.345402681	3.345402681	3.345402681	3.345402681	3.345402681	3.345402681	3.345402681	3.751717411	3.345402681	3.345402681	3.345402681	3.345402681	3.345402681	3.345402681	3.345402681	3.345402681	3.345402681	3.345402681	3.345402681	4.004562204	3.345402681	3.345402681	3.345402681	3.345402681	3.345402681	3.821331269	3.345402681	3.345402681	3.769136747	3.345402681	3.345402681	3.345402681	3.345402681	3.345402681	3.783549759	3.345402681	3.345402681	3.345402681	3.345402681	3.345402681	3.345402681	3.345402681
LOC116915946	7.4389087	7.573736405	7.761333722	7.544856839	7.213664464	7.003690967	7.563838656	7.074161289	7.273027027	7.312646054	7.063306463	6.989138612	7.54350869	7.73156448	7.856082143	7.542680116	7.562787196	7.4655158	7.275810341	7.524742625	6.944016224	7.251235895	7.685762077	7.673194799	7.058040052	7.25324563	7.006195835	7.827435165	7.283699077	7.419671647	7.790966783	7.033320696	7.450279637	7.662079227	7.395832641	7.57159246	7.829126671	7.684132943	7.539537673	7.227293003	6.95888047	7.464037482	7.538022119	7.339626723	7.378030085	7.405918586	7.167281959	7.139650115	7.602585893
LOC116915947	3.75331657	3.345402681	3.774125306	3.345402681	3.78897557	3.345402681	3.345402681	3.810727991	3.759659005	3.345402681	3.345402681	3.345402681	3.345402681	3.345402681	3.345402681	3.345402681	3.820816143	3.345402681	3.775039137	3.757370026	4.188809403	3.968110698	3.345402681	3.345402681	3.809873842	3.345402681	3.345402681	3.345402681	3.345402681	3.345402681	3.345402681	3.852058443	3.345402681	3.345402681	3.345402681	3.345402681	3.345402681	3.345402681	3.345402681	3.345402681	3.345402681	3.783549759	3.768089287	3.345402681	3.345402681	3.345402681	3.769967958	3.991905302	3.345402681
LOC116915948	4.328767945	4.565735768	4.83044207	4.573907218	4.322397126	4.471193977	4.930477586	4.264472339	4.55656395	4.910205675	4.584235009	4.414683651	5.093821722	5.001339605	4.854509858	4.671772587	5.138092502	4.039295961	4.722713711	4.414446109	4.522311266	4.698511009	4.638152419	4.950239096	4.622680518	4.438620574	5.063064889	4.379945002	4.773057903	4.523683729	4.92073972	4.731846345	4.486500179	4.718968856	4.17776941	4.865304827	4.623883544	5.029028755	5.16702764	4.561437351	4.158252178	4.912865055	5.31084542	4.939756791	5.092896303	4.373577969	4.648133474	5.032914678	4.392644365
LOC116915949	7.820200852	8.671807302	6.848960801	8.642576938	7.899414119	9.120826363	8.435870369	8.592070546	7.996291031	7.974123099	7.043968168	7.854404493	8.406324497	7.694151575	7.200042232	8.440988406	9.15848988	7.265717758	7.250109085	8.14794314	9.655400419	8.091947232	8.224411971	9.035561473	9.050383831	7.454374446	8.712477483	7.906232874	7.402169835	7.777794686	7.139261445	8.68447859	7.656454494	8.361319346	7.254505073	7.34660443	6.851195317	7.392802478	6.946061769	7.824417952	7.370402462	7.416798575	7.394209768	7.350744189	7.063292835	7.191407158	9.256293614	7.861820478	8.661804072
LOC116915950	4.763302306	5.072790692	5.668105762	5.461780424	3.345402681	3.345402681	4.98089393	4.889562101	3.345402681	4.960093489	3.345402681	3.345402681	4.164990999	3.345402681	5.886524469	4.416378192	4.283901982	3.345402681	3.345402681	3.345402681	4.768691981	4.872988479	4.322727729	3.345402681	5.100980853	3.345402681	5.563438013	4.599879459	4.915954621	4.523683729	3.345402681	5.389823886	5.280896736	5.381397127	3.345402681	4.582891529	4.028724528	4.046114585	5.615067449	5.07348438	3.345402681	4.479652212	4.277639155	4.336884227	3.345402681	3.345402681	4.707460951	4.747338031	4.286035141
LOC116915951	4.245878913	4.635300426	3.345402681	4.068705407	4.107820264	4.092860256	4.411630832	3.345402681	5.014356269	4.210416812	4.445016253	3.345402681	3.345402681	3.869659918	4.325030112	3.927149188	4.014765108	3.345402681	4.195502422	3.757370026	3.345402681	4.817842737	3.970503197	3.345402681	3.999488175	3.939624255	4.004562204	4.293043092	4.41184043	4.246350465	3.802441254	3.345402681	4.015484074	4.117236926	4.17776941	4.074198527	4.028724528	4.151947133	3.345402681	4.27588177	4.480690694	4.098631333	4.277639155	4.053243301	3.345402681	3.345402681	3.345402681	3.345402681	3.821924655
LOC116915953	4.905383152	5.617337041	5.402556516	6.00846917	5.560462231	4.544848828	5.761428181	5.444733718	5.521170863	5.651726953	4.915655246	5.125120849	5.013074922	4.082845843	5.102835506	4.87652172	4.161643471	4.910563634	4.981253199	4.776432209	5.465918665	5.024077659	5.164313558	4.832254348	6.103698409	4.807702758	4.705010718	5.071172681	5.193763227	5.612474625	4.351160129	5.014830106	5.088971358	5.986098432	5.078638402	4.914008353	4.909541504	4.902844309	5.41049955	5.123991048	5.027726663	4.479652212	5.127083147	5.003857242	4.698491398	4.373577969	5.28373811	5.343922578	5.69787717
LOC116915955	7.537787448	7.706571961	7.164739303	7.939966491	7.578931228	8.01640582	8.017162619	7.463768167	7.757925874	7.674510234	7.659359655	7.839729799	7.668564776	6.905500528	7.380220398	7.392030254	7.184592213	7.405380378	7.284275808	7.862109192	8.077396909	7.562401352	7.784401416	6.997002058	8.103204513	7.585331018	7.698067905	7.17145726	7.531202525	7.658321397	7.299266804	7.814042222	7.422291222	7.596794008	7.571519337	7.537608938	7.334482882	7.260459849	7.403252889	7.53126415	7.454844059	7.376206881	7.386625874	6.898584355	7.258040205	6.839894807	8.146136561	7.366181088	8.02522519
LOC116915956	3.920390447	3.788094917	4.193731749	4.226799527	4.107820264	4.391276544	3.345402681	3.810727991	4.058113666	3.345402681	4.280927814	3.83230631	4.55558925	5.001339605	3.918150789	3.927149188	4.161643471	4.039295961	4.0842083	4.054226858	3.836926865	4.31906727	3.789130149	4.700284497	3.809873842	3.767054849	3.813507476	4.293043092	4.252359183	3.801332635	4.248490102	4.058333644	3.345402681	3.794538865	3.765892542	4.5158516	4.776040906	4.597650964	4.363808537	3.345402681	3.345402681	3.962700533	4.072421569	4.053243301	4.429095267	4.373577969	3.769967958	3.804444855	3.345402681
LOC116915957	5.673069785	5.556733448	6.118448432	5.461780424	6.070653467	5.460087747	5.620871221	5.367750185	6.006434808	5.370163833	5.282346662	5.488931847	5.882905039	6.220715603	6.259252403	5.514388318	6.008703787	5.197229575	5.698724685	5.73988096	4.969252586	5.832344663	5.937414512	6.263807503	5.364517461	5.762229931	5.337800879	5.725750212	5.120717442	5.869908971	5.999373244	5.56291437	5.485784736	5.583950081	5.871940855	5.722849751	6.297213892	5.645352567	5.768266475	5.827930138	5.179943604	6.165754604	6.049190926	5.870407751	5.297810883	6.148180838	5.385262395	6.032263287	5.850563509
LOC116915958	6.877842256	7.264245564	7.490222716	6.967604524	6.920770436	7.12466014	7.621876043	6.338296562	6.994624131	6.376523043	7.462841705	6.006809294	7.530381945	7.62623711	7.625949462	7.310314894	8.526111721	5.626353331	6.831139083	6.785880064	7.103402123	7.223529288	7.279265126	8.753283171	7.302096563	6.702574998	7.452710795	7.878584126	7.137522576	6.292379271	8.098130237	7.465882472	8.234883103	6.724485894	7.604213819	8.53735547	7.248560257	7.783764589	6.647257552	7.010567444	6.795094021	8.118207778	6.944628599	8.285656436	7.39880559	8.271319425	7.158310015	6.908425482	7.416058769
LOC116915959	10.15178529	9.50238273	10.55637015	10.06901276	9.588255284	9.729275803	9.2815929	10.45601827	9.761924327	10.02563492	10.95323923	10.91352111	10.31000699	10.95112828	10.53554898	10.15599921	10.34176051	10.78761376	10.25995753	10.4026686	10.0517339	9.758898132	9.41788266	10.02862633	9.429692438	10.75488097	10.05685141	10.07221697	10.0916684	10.6545855	10.23506316	10.12707114	10.52615361	9.928605723	10.15841132	10.27079721	10.84066433	11.37117585	10.57926067	10.26486994	10.29326356	10.46138222	10.60308389	9.839769061	11.44209502	10.16868729	9.817627171	10.25126858	9.422021681
LOC116915960	6.373031885	7.521521308	6.530613228	7.574863038	6.489826122	5.823547775	7.628968397	5.444733718	6.884818892	6.48810114	5.674000675	6.059571154	6.30058255	5.067430083	6.626640496	5.719986954	4.793981346	6.005906259	5.938368044	6.47999408	5.725805809	6.449874906	7.425229224	4.832254348	7.699864694	5.963308917	6.143251122	5.11336188	6.768726831	6.108240021	4.804578525	5.24273719	6.156653016	6.951463841	6.49969556	4.865304827	6.207715367	5.213567684	6.380436526	6.088443691	6.074308394	5.373418008	6.902563391	5.376992492	5.592007894	4.655554738	5.823457073	5.303976013	7.133850857
LOC116915961	7.152791732	6.904233108	7.050650712	6.952388025	6.88549731	7.474433429	6.680638769	7.173949797	7.105483235	7.435835926	7.49160233	7.471898816	7.164251194	7.061155971	7.20802079	7.215503158	7.239039865	7.42570726	7.317645464	7.518170385	7.437993374	7.185731384	6.850175746	6.842800772	6.629091322	7.387902431	7.379513164	7.017110109	7.120317522	7.23516867	7.280218387	6.990586478	7.531107673	7.095444625	7.373225939	7.060455297	6.936359209	6.942542223	7.074797636	7.094290732	7.140220236	7.210519908	7.110719267	7.056693955	7.258040205	7.226576212	7.22855582	7.212470233	7.122248564
LOC116915962	6.328979687	6.531654687	6.730069613	6.177530484	6.873542415	6.148721461	6.848989536	6.299107545	6.788207878	6.727132743	6.371774811	6.183268177	6.633897174	6.767414723	6.741592202	6.213679649	6.32728614	6.409887185	6.462231524	6.559675685	6.227633747	6.816154556	6.56725492	6.869690344	6.294984579	6.506100017	6.566833974	6.95463161	6.757603011	6.505288094	7.10715783	6.295315627	6.537359045	6.368666445	6.97260243	6.46006593	6.851195317	6.735676908	6.634405263	6.548841797	6.542347165	6.969355446	6.814503896	7.015284141	6.237455515	7.061011812	6.189761123	6.470716942	6.705729136
LOC116915963	8.893996405	9.157112302	9.230384933	9.341812777	9.074709671	9.234359829	8.886325626	9.123340597	9.049266254	8.935958734	9.222268344	9.049054528	9.618205669	9.577106594	9.229801873	9.043607485	9.62737164	9.243678411	9.016138891	9.0337789	9.02032515	9.025462296	9.350929778	9.504345794	8.948521812	8.817570616	9.004064619	9.428880054	8.994173946	9.021369484	9.306559955	8.891118664	9.112902818	9.117396185	8.986067702	9.476859776	9.582499275	9.449428071	9.270348702	8.875903707	8.895346295	9.451958758	9.220635509	9.306032818	9.39924744	9.206830701	9.042425241	9.239355336	9.504365531
LOC116915964	7.505579753	7.778208846	7.200829089	7.869163757	7.549315704	7.62517098	7.684479807	7.163200424	7.539163207	7.613254689	7.470086146	7.256349978	7.294388049	7.104720246	7.126156089	7.348037405	7.653604249	7.353264012	7.350254681	7.429870606	7.543416765	7.33989677	7.665194228	7.460834673	7.943975318	7.572095903	7.416579454	7.46025295	7.485004626	7.519945398	7.476986808	7.641347329	7.344866115	7.697105451	7.151878626	7.61133771	7.067869213	7.035685438	7.30997914	7.556714085	7.445703719	7.440612694	7.394209768	7.271044753	7.429414525	7.310890647	7.54957843	7.291389145	7.840018033
LOC116915965	7.040094462	7.110830391	6.969183107	7.125066127	7.260184143	7.297419039	6.931995957	7.354778044	7.249113724	7.474652255	7.395938775	7.700441701	7.37009386	7.031355815	6.917867906	7.051196508	7.162218632	7.560453407	7.20621955	7.328267748	7.457747019	7.278415834	7.18588911	7.168889309	7.450235155	7.228108791	7.682953492	7.153052328	7.921200255	7.470685273	7.170659049	7.82215512	7.871562939	7.157292478	7.097660914	7.423110044	7.172790578	7.500977715	7.333873498	7.309547239	7.525941266	7.001827484	7.20872501	7.235479956	7.439473877	7.031449209	7.303663988	7.252474072	7.276684998
LOC116915967	12.22333881	12.29057829	11.43753167	12.10043138	12.3844186	12.10889551	12.06215196	12.41802533	12.43137998	11.78120857	11.8373159	12.26023892	11.73089648	11.61344664	11.11974723	11.84899319	11.78624762	12.00516765	11.90780526	11.80136404	12.07108008	11.44338546	12.09585936	11.87018684	11.9998229	11.90514423	11.49337808	11.88874396	12.06423427	12.10168692	11.8358216	11.69785432	11.70555913	11.95734843	11.80164903	11.93865974	11.32554689	11.70143857	11.63300481	12.2118014	12.03388329	11.51200676	11.2192212	12.20783088	12.34981398	11.97240379	12.16510013	12.21253295	12.06651639
LOC116915968	6.984915891	7.069755324	6.766794969	6.841055568	6.88549731	7.271491416	6.954848709	7.565052096	7.401468479	6.975691976	6.845837174	7.079705573	7.332741448	6.855278437	7.021286724	6.926770589	7.311942848	7.231455416	7.170110867	6.860884226	7.246759578	7.14690625	7.146760584	7.416127117	7.046420803	6.969327049	7.322050083	7.343539777	7.094114717	7.21533894	7.029314856	7.004974098	7.314717049	7.346023329	6.910958811	7.338724141	6.917869792	7.244970002	6.827227423	7.205968227	6.945929546	7.325927331	6.954953423	7.294272597	7.618300324	7.351254881	7.149281351	7.338590081	7.425513594
LOC116915971	8.703223216	8.958768489	7.854645817	8.237127505	8.365932931	7.678671106	8.822938152	8.184298787	8.316090858	7.968703984	8.533618631	7.452712551	7.732967637	7.329247264	8.018672108	7.957535673	7.390951851	7.804820397	8.505018555	8.189823894	7.597812566	7.941815449	8.142567073	7.30276635	8.046265554	7.735305645	7.841058964	7.327233748	8.080355202	8.72230762	7.961707388	8.087357503	7.75688303	8.160420241	8.25363997	7.687670874	7.639991272	7.815496416	7.851905723	8.549030116	8.523139094	7.831040376	8.01159334	7.761907909	8.418475487	7.844734204	7.655159174	8.302654604	8.115430861
LOC116915972	8.029223587	8.085851114	7.999550824	8.519686873	8.070545181	7.863221749	8.022552362	7.967492445	7.752278377	7.814087405	8.161896252	8.089577576	7.910475275	8.096503472	7.930088463	7.913029212	8.171842877	8.12323251	7.969067873	7.782166047	7.733528653	7.767793484	7.974607206	8.091742952	8.184598747	7.871088459	7.813576758	7.878584126	7.955438622	8.102372747	7.979484879	8.133694981	7.531107673	8.061857408	7.814331639	8.176548727	8.165546755	8.46182529	8.26113362	7.865688246	7.911409211	8.236039712	8.200372859	8.019965286	8.234772131	8.009821607	7.968305562	8.204452902	7.968255145
LOC116915973	7.717181932	8.486224655	7.642026115	8.819702406	7.979229129	8.02158601	8.522050804	7.755557739	8.327515914	7.873309322	7.739412986	8.258965368	8.00827408	8.179984051	7.734643296	7.624787192	7.798089722	7.958968005	7.760929349	7.709090461	8.187745665	7.836305337	8.341223709	7.537953649	9.219413997	7.918872111	7.939676037	7.884156586	8.128292338	8.226039429	8.098130237	7.738887642	7.836698723	8.522072823	7.655023253	8.16770343	8.256134057	8.628683697	8.25698603	7.824417952	8.257370223	8.410565727	8.050425526	7.810945767	7.934692114	7.619106251	8.296264416	8.031902562	8.596531064
LOC116915974	4.538899166	4.106329159	5.067030468	4.47220051	3.78897557	4.471193977	3.970201317	4.264472339	3.929271516	3.96156958	4.866909085	4.756171116	5.749172615	6.050155386	5.308635345	5.089392007	5.405777148	4.427598862	4.292551453	5.046893465	4.314868682	5.070409525	4.412131431	5.371718663	3.809873842	4.510356009	4.374741919	5.471258029	5.002159594	4.44037994	5.648331835	3.852058443	4.726345433	4.117236926	4.99408244	6.130834527	5.936201873	6.133525302	5.311847044	4.907661274	4.788273022	5.911166215	4.957079938	5.064651886	5.432166317	5.57838038	4.28167209	4.133991249	4.016312243
LOC116915975	5.145920797	5.860381115	5.402556516	6.229586323	5.359447221	5.044722456	6.048918815	4.546860156	6.955668119	6.273255009	5.912054499	5.274107491	5.169504774	4.082845843	5.429225267	5.127744228	4.57167755	5.341684985	6.645526783	5.808229727	5.424198468	6.063122078	4.878445649	4.371058279	6.033573892	5.236462592	5.16159752	5.027447104	5.989415681	5.208785172	4.442942366	5.014830106	5.662721954	5.78659722	5.732473431	9.316220579	4.444918429	4.536884864	5.743920956	5.172484137	5.652428772	4.399186249	5.471233658	5.466013653	5.832313398	4.373577969	5.567042408	4.252356164	4.392644365
LOC116915977	3.75331657	3.345402681	3.774125306	3.345402681	3.345402681	3.345402681	3.345402681	3.810727991	3.345402681	3.345402681	3.345402681	3.345402681	3.759308697	3.345402681	3.345402681	3.758143167	3.820816143	3.345402681	4.0842083	3.345402681	3.345402681	3.345402681	3.345402681	3.811777277	3.345402681	3.345402681	4.149304403	3.775268415	3.756327584	3.345402681	3.345402681	3.852058443	3.345402681	3.794538865	3.345402681	3.769136747	4.028724528	3.75259419	3.768335292	3.81665006	3.345402681	3.962700533	3.345402681	4.208135991	3.345402681	3.345402681	3.345402681	3.991905302	3.345402681
LOC116915978	7.901568491	8.170502856	7.904588048	8.106498122	7.757830487	7.990221249	7.863434222	8.236311235	7.855959017	8.132724649	8.097995601	8.236753512	7.935555646	8.05287363	7.794004638	7.696622487	7.819630962	7.979699348	7.910274283	7.872439988	7.89417011	7.854437034	7.778032086	7.546271884	8.184598747	7.908389945	7.98963039	7.725551746	7.988880632	8.113094057	8.002851415	7.805883255	8.135185224	8.098960178	7.937363923	7.706136388	7.891736202	8.375863616	8.162577966	8.055942244	8.154768798	8.088432064	7.705713004	7.667411171	8.057120776	7.632252498	8.132509033	7.768584036	7.775034432
LOC116915979	6.739929869	7.911582372	7.871486781	8.078886439	8.175888952	6.577470248	7.839194066	8.782425509	8.05706435	6.040406479	8.036005355	6.934677818	9.250223089	8.138849069	7.740142308	8.19902764	9.297796865	6.509420537	7.899321333	7.544280522	6.871952759	7.002043641	7.900344654	8.93804341	7.211494529	6.714750881	6.550116729	8.923492141	6.93578504	7.079267206	8.984869653	7.204997391	6.622472065	7.030793919	7.319045986	9.180042538	8.528614308	8.625707835	7.88993035	6.327574155	7.801226619	9.249599349	8.161003058	9.168817374	8.120887896	9.095228714	7.016488409	8.906368592	7.098757155
LOC116915982	6.647868283	7.179984749	6.814327685	7.041340032	7.010768987	6.882986894	7.203825692	6.781995194	6.975279336	7.07021894	6.868041191	7.342333155	7.189571594	7.031355815	6.552895055	6.854975043	6.862155645	7.09829214	6.783970315	6.942018841	6.682432834	6.957798534	7.279265126	6.490146505	7.350057168	7.038555088	6.851830253	7.027261896	6.95535169	7.185068729	6.872393555	6.901066818	6.60585528	7.157292478	6.790497295	6.785997841	7.133343529	7.148330879	7.074797636	6.895145187	6.919668663	7.11493644	6.744678238	6.613294118	6.882793086	6.721141422	7.245590744	6.933311785	6.9621449
LOC116915984	8.219636777	7.160565713	8.335009618	6.841055568	7.698393333	8.026747609	7.074377045	8.009964042	7.802323901	7.661122024	7.887262595	7.452712551	7.772496786	8.239562673	8.10637537	8.105479595	8.049645696	7.623358074	8.094373851	7.97185899	7.765543891	7.767793484	7.261071427	8.287709422	6.962320251	7.965118477	7.92691148	8.228698476	7.758927793	7.643589016	8.346553446	7.82215512	7.971352014	7.337155397	7.911499142	7.957931793	7.479747812	7.57706788	7.884559463	8.044012495	7.658362712	7.912641425	7.482216574	8.256480756	8.453552917	8.422507228	8.038202964	8.142146015	7.190489051
LOC116915986	4.474005309	4.635300426	4.082658918	3.345402681	4.702988611	4.205388748	4.411630832	4.368823711	4.618218059	4.397308839	3.769621202	3.83230631	4.057518878	4.082845843	4.150242991	4.055539785	3.345402681	4.525687234	4.722713711	4.550193031	4.424477804	4.105184436	4.108081981	3.345402681	3.809873842	4.360825635	4.553704902	3.775268415	4.822746053	4.246350465	3.989106254	4.731846345	4.486500179	4.117236926	4.17776941	4.279887903	4.132049661	4.244323703	4.182507522	4.27588177	4.480690694	3.962700533	4.072421569	3.345402681	4.192481528	3.345402681	4.58519649	4.133991249	4.487865236
LOC116915987	9.504039635	8.958768489	9.190741677	8.973682611	9.179659389	9.456906077	8.85648852	9.352523157	9.382332524	9.448686096	9.293209142	9.182768457	8.868514886	9.250527965	9.233697759	9.242300701	9.405994156	9.539290882	9.40628626	9.408073019	9.399522403	9.369707078	9.028256551	9.421094424	8.504913905	9.599328306	9.504141666	9.390304434	9.313258011	9.334452999	9.219600372	9.436058009	9.423199689	9.135346836	9.422616524	9.110268838	9.423985016	9.278147059	8.831580187	9.221025004	9.080424316	9.436302749	9.23963968	9.536917845	9.309157323	9.376199615	9.211673286	9.465888849	9.312004379
LOC116915988	7.021937976	7.581042923	7.344792823	7.503846271	6.943809092	6.577470248	7.636025873	6.601765062	6.863910524	6.874440846	7.243514527	6.948489591	7.049023242	7.655737623	7.200042232	6.91673337	6.819775879	6.787603261	7.046021753	7.305524807	6.871952759	7.044955927	7.233339365	7.009128737	7.20106385	6.938595762	7.100531136	7.242793944	7.498356624	6.964984762	7.542329998	6.976052045	7.252443414	7.372302218	7.648769579	7.021524698	7.809300239	7.751315986	7.612896661	7.047052431	7.046382081	7.53946567	7.371336524	7.271044753	6.926524291	6.851241328	6.965896263	6.84423458	7.255618282
LOC116915989	11.00004558	10.22404069	10.68792827	10.06725966	11.06676496	11.40343406	10.25470267	11.77994137	10.42916128	11.08344683	11.46513075	12.13049466	10.29363923	10.87290057	10.8000431	10.58838691	10.25236969	12.140761	11.39391099	11.29791864	11.67876489	10.71504137	10.59759619	10.20137723	11.00059335	11.56385976	11.57016419	10.39312826	11.16844677	11.4064038	10.55116437	10.65031415	11.47947765	11.34224295	11.02857452	10.96532838	10.02355163	10.94273292	11.19026384	11.39103829	12.0008345	10.20150511	10.06737873	10.46596928	11.7551639	10.44060596	11.55298756	11.40743124	10.57594352
LOC116915990	8.13390159	7.699878777	8.921463761	8.140283846	7.698393333	8.555457993	7.6075853	8.501497052	7.866449936	8.249004036	8.57106296	8.672779572	9.339241898	9.666560519	9.031458943	8.747083301	9.466310061	8.469280005	7.937297036	8.312411726	8.609338853	8.061069107	8.392098237	9.416576758	7.962563382	7.960052838	8.826699034	9.050168001	7.988880632	8.139552944	9.403991312	8.66208655	8.489289054	7.822919245	8.25363997	9.312216709	9.509257423	9.616060061	9.179117699	8.532060625	8.056323834	9.551596129	8.962990515	8.572741218	8.748029916	8.542043862	8.75018485	8.526399744	8.608997132
LOC116915991	5.145920797	5.675287436	5.023389182	5.548990251	5.163747906	4.738034394	5.761428181	4.946930418	4.971797781	5.810834376	4.647129091	5.071143503	4.782703178	4.856775712	5.13960982	4.87652172	4.161643471	4.525687234	4.379411772	5.424793053	4.522311266	5.316591782	5.59180806	4.627638706	5.478206442	4.438620574	5.337800879	4.780155577	5.560585209	4.801284783	5.212807797	5.342665168	4.921932772	5.519868068	4.636320767	4.582891529	4.990576906	4.709282801	4.911282889	4.713587488	4.972360766	4.912865055	5.31084542	5.064651886	5.035806868	4.452263841	4.916833774	4.608522169	5.987774889
LOC116915992	8.470020169	8.070381501	8.444002806	8.249561301	8.305330279	8.681793508	8.106149946	8.665957464	8.06163457	8.564711302	8.62384684	8.660323066	8.709144505	8.145787075	8.369975333	8.583357544	8.577526078	8.488679283	8.384640244	8.642908173	8.723583543	8.237117364	7.90619535	8.406465948	8.11985586	8.18940891	8.568029401	8.202193589	8.239599915	8.449676867	8.232642333	8.421990393	8.550744204	8.185273566	8.512786124	8.467030116	8.118021054	8.154128844	8.329873623	8.374374617	8.769510404	8.132867704	8.516757338	8.474839777	8.81504838	8.206977225	8.454272708	8.254390998	8.30622301
LOC116915993	8.167167647	8.264109323	8.186030068	7.79469152	8.625149717	8.259354134	8.237060873	8.246491927	8.464894059	8.520990993	8.055365356	8.173842122	8.673850258	8.553004427	8.319509348	8.282986103	8.436120056	8.225098969	8.324551038	8.087183586	7.717249363	8.308942607	8.601110097	8.321960388	7.937725509	8.062855346	8.407466903	8.781622964	8.080355202	8.155197851	8.631323137	7.838244778	8.466689486	8.007136231	8.383405246	8.527023063	8.488708991	8.507813322	8.080445188	8.407323275	8.171463245	8.751650731	8.247073423	8.746406542	7.976670464	8.736828184	7.958036997	8.58998927	8.848585439
LOC116915994	9.512144644	9.564359987	9.308603353	9.350489084	9.457218301	9.654658588	9.503767786	9.126097979	9.153445993	9.736667973	9.224405433	9.168183494	9.385411513	8.594141797	9.302081528	9.484262176	9.759317859	9.277514237	9.396597844	9.470506708	9.519140895	9.587346055	9.585606767	9.815276484	9.112655363	9.452183658	9.824097537	9.725441281	9.386683681	9.377282705	9.652902234	9.897277167	9.487437291	9.292153524	9.48872982	9.435128235	8.510333739	8.314333736	8.878202504	9.420834523	9.257500329	9.21101345	9.065965107	9.391647817	9.122601991	9.745533547	9.550516297	9.239355336	9.827654599
LOC116915995	9.64780706	9.271892737	9.874803194	9.474733463	9.775277667	9.698922155	9.21262228	10.02957799	9.82234206	9.324968737	9.364703068	9.4252883	9.431909591	9.594940453	9.980579302	9.684072221	9.657532777	9.705921506	9.713040374	9.400966099	9.705669752	10.00558321	9.378505359	9.9083038	9.050383831	9.743182497	9.378719204	9.529932023	9.617706463	9.638620314	9.919761941	9.769108445	9.634503028	9.32827119	9.979836555	9.61001515	9.566377989	9.811954063	9.663756613	9.843144729	9.338499197	9.796581073	9.588258272	9.949473159	9.802234046	10.47194033	9.772996695	9.938343228	9.104714246
LOC116915996	7.264968924	7.529098013	7.20971088	7.992721463	7.374497905	7.305958199	7.503353598	7.108205197	7.265100272	7.667831737	7.594591268	7.267384777	7.490264909	7.118951022	6.975207094	7.122695959	7.116391615	6.992992836	7.123652201	7.379970113	7.235347409	7.086614234	7.136808617	7.009128737	7.757808209	6.690293469	7.388870057	7.047351098	7.556948085	7.527993347	7.139261445	7.465882472	7.209368168	7.551559581	7.287139485	7.330800228	7.375583974	6.980533538	7.380497909	7.205968227	7.705031476	7.173050551	7.156102647	7.043023903	7.39880559	6.683484168	7.27076854	7.074133391	7.627357419
LOC116915997	3.75331657	3.345402681	3.345402681	3.859503921	3.78897557	3.345402681	3.970201317	3.345402681	3.345402681	3.345402681	3.345402681	3.345402681	3.345402681	3.869659918	3.751717411	3.345402681	3.345402681	3.345402681	3.345402681	3.345402681	3.345402681	4.408163486	3.345402681	3.345402681	3.345402681	3.345402681	3.345402681	3.345402681	3.345402681	3.345402681	3.345402681	4.058333644	3.345402681	3.794538865	3.765892542	3.345402681	3.345402681	3.345402681	3.345402681	3.345402681	3.345402681	3.345402681	3.345402681	3.345402681	3.345402681	3.772531493	3.769967958	3.345402681	3.345402681
LOC116915998	6.313981629	6.044974731	5.998237763	6.485620297	5.888952704	6.591608312	6.070356905	5.651636787	6.025720518	6.199899946	6.017062342	5.673234205	5.70147222	5.451203664	6.145837023	6.145668134	5.693319964	5.341684985	5.870820566	5.914986373	6.682432834	6.349872199	5.889669325	6.018048666	6.057347544	5.636029271	6.516075123	5.699767986	5.868104188	6.330189119	5.552372539	6.222460911	6.245880942	6.031729182	6.114187162	5.865344393	5.547546433	5.620619408	5.861478134	6.111969098	6.049900106	5.839364774	5.440716322	5.33005256	5.981043451	5.395933475	6.577364949	5.656780425	6.13613028
LOC116916000	3.345402681	3.788094917	3.345402681	4.068705407	3.78897557	3.780143569	3.788914219	4.144609405	3.759659005	3.345402681	3.943215789	3.345402681	3.345402681	4.243857941	3.345402681	3.758143167	3.345402681	3.838400191	3.345402681	3.345402681	3.345402681	8.102094399	3.345402681	3.811777277	3.999488175	3.345402681	3.345402681	3.345402681	3.345402681	3.345402681	4.130603843	3.345402681	3.345402681	3.345402681	3.345402681	3.345402681	3.742363373	3.919378759	3.345402681	3.345402681	3.345402681	3.783549759	3.345402681	3.345402681	3.345402681	3.345402681	3.345402681	3.345402681	3.821924655
LOC116916001	8.311747562	8.085851114	8.318743199	8.362616075	8.305330279	8.219353733	8.27817918	8.173666872	8.171412073	8.506117627	8.093320812	8.138331217	8.306118548	8.542533882	8.589666628	8.492265648	8.274116453	8.147857881	8.205197549	8.293332088	8.312049574	8.497474844	8.117581695	8.586266826	8.02284356	7.985204445	8.379656157	8.730020635	8.466674988	8.096981982	8.506212012	8.719597459	8.515948648	8.22895583	8.51964422	8.2113961	8.599501513	8.288213237	8.301965251	8.114150673	7.924606596	8.608753504	8.623545306	8.628439797	8.240523522	8.72768965	8.173010461	8.224636519	8.264789385
LOC116916002	12.41703847	11.02876648	12.60656215	11.08688177	12.92489248	11.23609295	12.25622736	11.41098052	11.81703234	12.81371839	11.52399039	10.13683034	10.50325614	12.26297852	12.62615175	12.39452664	11.99432304	12.43267245	12.53804055	12.7933634	9.065949248	13.01497265	12.36198161	12.99946078	7.77193605	12.45434181	12.47002143	12.47286327	12.27126557	11.22334712	11.87980098	13.20966852	12.77264114	11.90077091	12.83201879	9.954994258	12.0785008	10.03347181	10.14611378	11.2690567	10.07430525	11.66506195	12.96849826	13.2257495	11.19675688	13.15912654	9.973356284	12.61556915	12.11972126
LOC116916003	7.144431709	7.7908584	7.010499077	8.218273079	7.464570734	7.780038279	7.789451421	7.985848361	7.525973888	7.707444504	7.260345636	8.307723339	7.556516375	8.110757594	7.117705457	7.618635418	7.861768206	8.298405294	7.495750586	7.511567882	7.789095564	7.479059661	7.864731386	7.803733691	8.483640525	7.624319214	7.065882589	7.277170284	7.003123204	7.996325377	7.443163191	6.885583511	7.035171931	7.744749599	7.097660914	8.018242026	7.523042125	8.10792988	7.121372741	7.708190831	7.720256613	7.625036032	7.182656101	7.282705821	7.302845638	7.235234907	7.921508266	7.747792501	8.05592655
LOC116916004	6.836816743	6.318323658	7.504706469	6.328197595	6.774098065	7.245085087	5.734473951	7.769759905	6.810252271	6.308532901	6.834603637	7.234021581	7.129776876	7.389092593	7.449078757	7.069410135	7.390951851	7.48501293	6.697449761	6.96159952	7.176878432	6.433695287	5.937414512	7.469611207	5.769884353	7.009296825	6.796410835	7.067161168	6.735089982	6.827675597	7.280218387	6.295315627	6.959064489	5.986098432	6.824376638	6.88710764	7.084521608	7.244970002	7.093610502	6.881722811	6.434530388	7.124787883	7.015377895	7.259287828	6.99654936	7.39051214	7.262425098	7.521418636	6.411686218
LOC116916007	3.920390447	3.345402681	3.949518066	3.345402681	3.345402681	3.780143569	3.788914219	3.810727991	3.345402681	3.345402681	3.345402681	3.345402681	3.759308697	4.493594482	3.918150789	3.345402681	3.820816143	3.345402681	3.775039137	3.345402681	3.345402681	3.968110698	3.789130149	4.146381977	3.345402681	3.345402681	3.345402681	4.293043092	3.756327584	3.345402681	4.351160129	3.852058443	3.345402681	3.345402681	3.937997495	4.279887903	4.567773184	4.597650964	4.278167331	3.345402681	3.345402681	4.098631333	3.768089287	4.336884227	4.040281148	4.079956314	3.345402681	3.345402681	3.345402681
LOC116916008	3.75331657	3.345402681	3.345402681	3.859503921	3.970287089	3.345402681	3.345402681	3.345402681	3.345402681	3.345402681	3.345402681	3.345402681	3.345402681	3.345402681	3.345402681	3.345402681	3.345402681	3.345402681	3.345402681	3.345402681	3.345402681	3.345402681	3.345402681	3.345402681	3.999488175	3.345402681	3.345402681	3.345402681	3.345402681	3.345402681	3.345402681	3.852058443	3.345402681	3.345402681	3.345402681	3.345402681	3.345402681	3.345402681	3.345402681	3.81665006	3.345402681	3.345402681	3.345402681	3.345402681	3.345402681	3.345402681	3.345402681	3.345402681	3.345402681
LOC116916009	5.696939623	5.493198871	6.281191581	5.707786726	5.621135761	5.871641797	5.429728962	6.449679575	5.727200713	5.098178268	6.520202156	6.48052723	6.608945269	7.174496638	6.274725027	5.998699579	6.916764747	6.368008887	5.89371076	5.591725555	5.854339242	5.423662218	5.36005839	6.909094183	6.480669284	5.662242222	6.001193478	6.124216045	5.586931474	6.086183777	6.710344578	5.189615297	5.848023132	6.075893769	5.998406971	6.726547639	6.663812016	6.989875067	6.608344477	5.964380293	6.074308394	6.855430189	6.232533286	5.932446122	6.867911902	6.051698754	5.913743521	5.717249888	5.190709199
LOC116916010	3.345402681	3.345402681	3.345402681	3.345402681	3.345402681	3.345402681	3.345402681	3.345402681	3.345402681	3.345402681	3.345402681	3.345402681	3.345402681	3.345402681	3.751717411	3.345402681	3.345402681	3.345402681	3.345402681	3.345402681	3.836926865	3.345402681	3.345402681	3.345402681	3.809873842	3.345402681	3.813507476	3.345402681	3.924606985	3.345402681	3.345402681	3.345402681	3.821331269	3.345402681	3.765892542	3.942537843	3.345402681	4.151947133	3.345402681	3.345402681	3.345402681	3.345402681	3.345402681	3.345402681	3.345402681	3.345402681	3.345402681	3.345402681	3.345402681
LOC116916011	3.75331657	3.96905587	4.52900587	3.859503921	3.970287089	4.205388748	3.345402681	4.368823711	4.165671194	4.6205345	3.769621202	4.599857166	3.345402681	4.690815008	4.40030852	4.16272765	4.390288389	4.843740912	3.345402681	4.054226858	4.188809403	4.105184436	3.970503197	3.345402681	3.999488175	4.698684786	4.773195648	3.951117318	4.608526255	3.801332635	3.802441254	4.058333644	4.795444069	3.978063724	3.937997495	3.769136747	3.742363373	3.919378759	4.182507522	3.345402681	4.158252178	4.310786676	3.941071974	3.345402681	3.345402681	3.947288114	4.28167209	4.133991249	3.821924655
LOC116916012	8.285485265	9.134999606	7.779297643	9.40147842	9.343508542	8.232811087	8.986144595	10.01180096	8.542094914	8.720996717	8.9882585	8.185486997	8.38100725	8.990516251	7.977390821	9.03671892	9.473109997	8.033564849	8.278835033	8.14368724	8.411391503	8.894524189	9.030932827	9.129661896	9.366051352	7.9292784	8.356063073	8.679705435	8.580637352	8.389244621	8.355651421	8.252428888	7.938852551	9.026879242	8.241241896	9.148949273	7.716530878	8.530268212	7.900612292	8.270748012	9.168913103	7.957271736	8.523668583	9.785706943	8.772040964	9.679164552	8.21240318	9.723148507	8.400097515
LOC116916013	8.227541837	8.236660975	8.458921103	8.022020411	8.075740368	7.891800594	8.382411127	7.68236058	7.89234703	8.113216009	7.587950693	7.684097249	7.755688755	8.117832046	8.449226413	7.937924914	7.653604249	7.523229243	8.010365707	8.06484652	7.467522661	7.907498776	8.243011578	7.923393409	7.893199157	7.752997109	7.907549595	8.241770112	8.058026124	7.757420494	8.108935685	7.90086038	8.106219943	8.045658526	8.173252451	7.637235802	8.089555066	7.841414571	8.018068244	8.025930279	7.727809071	7.984478185	7.946165432	8.325533857	7.831695429	8.211357351	7.817408297	7.868254342	8.09192364
LOC116916014	11.60185974	10.79186566	11.56096794	10.98099834	11.16313177	11.77053324	10.8972466	11.27663723	10.6437213	11.6525716	11.78724936	11.18450201	11.19601219	10.87707051	11.50488763	11.44918278	11.09295071	11.64216651	11.59194358	11.73015301	11.3239631	11.50959217	10.81108635	11.30407601	9.883725767	11.72009975	12.15806376	11.0325691	11.69058805	11.31081804	11.19280832	11.96381865	11.96801794	11.09614729	11.51960475	10.46719655	10.91487479	10.49522789	11.11443252	11.58540795	11.34237969	10.92317132	11.53421503	11.36021093	11.52445841	11.15711021	11.35625249	11.29156414	10.84090587
LOC116916015	7.152791732	6.819864135	7.814565316	7.482892537	6.505485654	7.11496208	6.931995957	6.357486512	7.087594884	6.441363812	7.498703217	6.536778958	7.35526964	7.446537086	7.809777253	7.023432235	7.400528335	6.302743122	6.819493042	7.544280522	7.741599615	7.055485142	6.323583829	7.478334324	6.777553595	6.652795896	7.479223728	7.422395454	7.314248705	6.7467793	7.25116151	7.764378564	7.431681574	6.842504783	7.373225939	7.206352514	7.435104969	7.298466024	7.612896661	7.140015069	7.058455013	7.494686607	7.348091952	6.667998162	7.419284043	6.793579602	7.37502525	6.288299333	6.781723735
LOC116916016	7.217966834	6.807391638	6.90487004	6.807575648	6.304945462	7.540984049	6.551121704	6.679668938	7.149247146	6.874440846	7.024363951	6.848866021	7.021056282	6.711958835	7.167674866	7.078430459	7.092914319	6.528508702	7.292691472	7.037336175	8.005543131	6.573016573	7.054591342	6.669791293	7.02289429	6.714750881	7.792614552	6.507935736	7.102902551	7.14368415	6.872393555	7.91609717	7.252443414	6.386160792	7.311135815	7.08897125	6.607035475	6.913368037	7.065297335	7.329392493	7.140220236	6.831507033	6.696140239	6.231082944	6.852873228	6.670705715	7.811714769	6.81772348	6.975119782
LOC116916017	10.19873512	10.12532673	9.883116552	9.804373308	9.885747065	10.36464694	9.975526299	10.36793339	10.07235405	10.00595947	10.14353296	10.16794526	10.11885539	9.77333813	9.893390887	10.11952903	10.49881712	10.22104148	10.46202631	10.052031	10.5390451	9.804606935	10.23768406	10.42136297	10.00506708	10.25671892	10.6168987	10.37940866	9.831317785	10.28958329	10.28230537	10.65825072	10.08950106	9.826573556	9.771687963	10.62639472	9.619902699	9.663238989	9.717518978	10.1721386	10.63529575	10.19918815	9.383277674	10.52704235	10.23092729	10.45451391	10.40272557	10.29601897	10.3790671
LOC116916018	9.814368056	6.561779794	8.03982388	6.548035533	8.499434026	9.449247855	6.408482305	9.777648262	8.188224599	9.671548586	8.929207169	8.697374112	7.197912976	7.829691843	8.337736633	9.39013018	7.902705131	9.699696318	10.61771842	8.982322168	8.5509242	9.486502195	7.940808137	8.713308669	5.364517461	10.07567111	10.04805134	8.362362411	9.488588472	9.65336801	8.510290755	10.34082067	10.01207633	7.784366047	9.7873912	8.071389149	6.936359209	7.729269036	6.757957628	9.624573494	9.56785766	7.989858248	7.971683517	9.539340245	9.362830551	9.672832556	8.897003451	10.31729748	7.74518161
LOC116916019	7.287903052	7.672789582	6.766794969	7.908928309	7.269309177	7.481982352	7.348561544	7.636581331	7.437152202	7.427944867	7.411078433	8.032679345	7.594846311	7.188051943	6.868253924	7.223648724	7.400528335	7.42570726	7.301057919	7.358040189	8.077396909	7.407071911	7.279265126	7.091244069	8.40434469	7.504023937	7.272336279	7.467705895	7.485004626	7.470685273	7.074315365	6.946530375	6.793426347	7.797332403	7.279050423	7.598211251	7.277778327	7.607618204	7.497883614	7.258695326	7.822539652	7.273816824	7.300438785	7.350744189	7.745249964	7.080385129	7.723487773	7.300954714	7.722377607
LOC116916020	9.586184494	10.34560001	8.910657185	10.40090956	9.733210956	10.00604517	10.20231226	9.612498707	9.83838967	9.75249857	9.865456892	9.901454345	9.871451978	9.080086236	8.766862703	9.460441378	10.24046401	9.644588545	9.573834279	9.655060239	10.45338201	9.524678809	10.0327087	10.04481524	10.89666995	9.376371245	9.742808818	9.663709733	9.850907238	9.832510379	9.434343544	9.682804608	9.363321948	10.20353044	9.407914322	10.27285846	9.086441071	9.399797296	9.455328549	9.702434305	10.37831469	9.676788089	9.346740926	9.956740061	9.703768178	9.488627903	10.04291511	9.771918892	10.22031574
LOC116916021	8.913714952	8.947533429	8.797886556	8.651969842	8.734220504	8.61830289	8.975080382	8.409380819	8.69100106	9.130274419	8.797579099	8.37535851	8.317603193	8.023034117	8.972057067	8.674959619	8.109130525	8.483853903	8.812572088	8.960730577	8.349451313	8.769700581	8.715354108	8.227028319	8.525877672	8.748818464	9.054746647	8.531529758	8.948824229	8.668851554	8.443602951	9.151111377	8.966017749	8.74894565	8.986067702	8.10884444	8.59082903	8.133313009	8.789151828	8.678037266	8.65949066	8.369908412	9.051697183	8.771359736	8.630363714	8.524557698	8.599949829	8.698544417	8.731866449
LOC116916022	6.739929869	7.170308231	7.010499077	7.493407688	7.155765214	6.894393082	7.125563292	7.152369535	6.842689889	6.942735751	6.943132732	6.962168621	6.694415066	6.573425743	7.109204493	6.687690335	5.62710317	6.818825616	6.563879072	7.091609398	6.929892657	7.722429823	7.314972713	5.718414545	7.262535885	6.85324392	6.678618048	6.065350717	7.128945969	6.718754488	6.590998357	6.788963372	7.231068028	7.282761878	7.186912823	5.747670417	6.781236443	7.181275539	7.210198512	7.059009497	6.751015349	6.651691791	6.580427258	6.852229685	6.806777473	6.65781075	6.847826382	6.920923054	7.490006115
LOC116916023	9.911929112	9.9093303	9.848156923	9.913780047	10.20626017	9.775938749	9.895655519	10.45711336	9.945985481	10.34458739	10.10462409	10.24639181	10.24138458	10.05127757	9.943006793	10.20186721	10.58920823	10.44842801	10.17976854	9.790380688	9.429747023	9.796828739	9.883781689	10.57619951	9.318809957	10.15748137	9.702250193	10.72454223	9.506816239	10.05428852	10.53924636	9.78990096	9.654625162	9.67706309	9.781700694	10.26873302	9.989885194	9.893349802	9.739960336	9.831062834	9.73797491	10.20150511	10.50354687	10.96292194	10.28752345	10.85062561	9.651003952	10.76124637	9.848820123
LOC116916024	11.11358306	11.08686134	11.41811803	11.76791644	11.00623893	10.37276515	10.9067362	10.51819805	11.45369218	9.924458656	10.47136976	10.80649144	11.25935335	11.39966447	10.68953181	10.28751423	10.39881488	11.03097184	10.78298059	10.34921844	9.940688919	10.78904131	10.00712047	10.7558955	10.67079118	10.90453735	10.14477373	10.77929918	10.5391893	10.79252703	10.61784548	9.9444047	10.18251369	11.29797624	10.58160529	10.74917736	11.45255884	11.24846077	11.42301598	10.89510956	10.35173756	11.76791075	11.16559195	10.53069884	10.71437793	9.969992731	10.22174303	9.968545563	9.784368342
LOC116916025	10.8224451	11.14393745	10.91163583	11.06069009	11.24600343	11.34892485	10.79718147	11.98440675	10.90091633	11.14590298	11.50126264	11.83800567	11.8436466	11.30534306	11.00536268	11.46679422	12.26696052	11.50730614	11.12905387	10.92764332	11.58341736	10.61950938	11.13831681	11.8841581	11.1065976	11.09536057	11.21674915	11.84163768	10.63041978	11.14399794	11.85156814	10.8516085	11.04744712	10.71908018	10.98591088	12.03925613	11.11198884	11.50585773	11.26437283	11.13228849	11.37093275	11.41101834	11.34687585	12.00417345	11.71755535	11.88130337	11.33857963	11.97622266	11.234422
LOC116916026	4.047341853	3.788094917	4.082658918	3.345402681	3.78897557	3.957936828	3.788914219	4.144609405	4.058113666	3.345402681	3.769621202	3.83230631	3.928781062	3.869659918	3.751717411	4.055539785	3.820816143	3.838400191	3.345402681	4.254601909	3.836926865	4.105184436	4.108081981	4.002146265	4.544755658	3.345402681	3.345402681	4.084597016	3.345402681	3.987557379	4.130603843	3.345402681	3.821331269	3.794538865	3.937997495	3.769136747	3.345402681	3.75259419	3.345402681	4.00894974	3.345402681	4.310786676	3.768089287	4.053243301	3.83910674	3.772531493	4.075608505	3.991905302	3.345402681
LOC116916027	4.153351026	4.761835454	4.719967492	4.573907218	4.877952884	3.957936828	5.02922988	4.144609405	4.343579782	3.96156958	4.075020319	3.83230631	4.258771681	4.493594482	4.044624894	4.055539785	4.57167755	4.039295961	4.458504228	4.054226858	3.345402681	4.925573024	4.412131431	4.146381977	4.143166341	4.180024094	4.269828555	4.195946644	4.33580229	3.987557379	4.804578525	4.214281516	3.345402681	4.718968856	4.358117203	4.279887903	4.444918429	4.597650964	3.941416252	4.154611109	4.28003451	4.912865055	4.757792001	4.336884227	4.192481528	4.190642973	4.075608505	4.35543351	4.286035141
LOC116916028	8.499689591	8.044223295	7.352826559	8.768812541	8.022924353	6.167894184	8.213699425	8.404843874	8.237514976	8.704807416	9.861343579	9.126542771	8.239249408	9.231107396	7.589841611	8.548255195	7.746533975	9.515859648	8.85847712	9.04294049	5.943319926	8.330672468	7.923605908	7.579070638	7.912450994	9.85230614	6.025911009	8.119617894	8.95849082	9.101542647	7.612449154	7.686506871	7.486766968	9.280678674	8.70252111	7.385368074	8.98422177	8.991999257	8.678821774	8.16459789	8.651584263	7.884027091	9.893000864	8.750595528	10.26515074	8.715414084	6.097402567	8.209525403	7.568877543
LOC116916029	7.012772251	6.576604281	6.364008202	7.613919265	6.322798841	5.918090901	6.747775686	6.013273265	5.926457491	6.533334855	8.235858733	6.033443313	6.973189228	8.206768356	6.320138743	6.196986751	6.636326733	5.38638845	6.302927665	6.671342906	5.791603301	6.991110559	6.173886829	6.32391649	6.705267946	7.113763361	5.663159123	6.85544887	7.444185727	6.553827757	6.354218593	6.451845926	6.109788802	8.051078447	6.879105454	6.445321429	8.675290628	7.926195887	7.862872942	6.769517501	8.343356197	7.408771745	8.006664762	7.096935091	8.860546662	5.858859838	5.726708716	6.26867696	5.631573673
LOC116916030	10.180545	10.81599605	9.74093947	10.24681095	10.78496445	9.914469113	10.44708576	10.20409511	10.55587477	9.998013517	9.573571116	9.797276533	9.374464871	9.487202225	9.253020841	9.839892256	9.537240667	9.994006702	10.33186208	9.730697958	9.657530332	9.465066135	10.87203741	9.445691729	10.20404802	9.899303784	9.527546317	9.903074138	9.671579514	10.24646794	9.438627894	9.294803872	9.544628318	10.77083865	9.465844619	9.760103618	9.452973025	9.410206818	9.854084658	9.937931103	10.34440345	9.325930835	9.350630786	10.38074597	9.908909621	9.87941289	9.947677878	10.55479091	10.54169507
LOC116916031	3.75331657	3.788094917	4.193731749	3.345402681	3.345402681	3.957936828	3.788914219	3.810727991	3.345402681	3.782741042	3.769621202	3.83230631	4.419290127	4.377542662	4.150242991	4.055539785	3.820816143	3.838400191	3.345402681	3.926066653	3.836926865	3.345402681	4.108081981	4.266494634	3.809873842	3.767054849	4.269828555	3.951117318	3.756327584	3.987557379	3.802441254	4.058333644	3.345402681	3.345402681	4.068694337	4.074198527	4.132049661	4.151947133	3.941416252	3.345402681	3.345402681	4.310786676	4.277639155	3.84840544	3.345402681	4.592301126	3.345402681	3.345402681	3.345402681
LOC116916032	8.937989752	9.665512233	8.07899999	9.890174536	8.697651148	8.432598837	9.691178718	8.119296127	8.577603851	9.18263678	8.10265525	8.360029995	7.832496525	7.905274569	8.289857043	8.430510189	7.685253867	8.635129893	8.636016253	8.487118471	8.234198507	8.597633828	9.419925662	7.388617179	9.175003691	8.664228629	8.612506283	7.809972777	8.989466922	9.205284164	7.558210918	8.634748511	8.448350995	9.614460376	8.353004254	7.415640787	7.933537048	7.773029627	8.103734086	8.727316275	8.496899233	7.750880365	8.527111811	7.998969536	8.398040852	7.58570385	8.173010461	8.204452902	9.599013667
LOC116916033	7.021937976	7.189596163	6.837510029	7.604254426	6.708207706	7.172186255	7.010425519	7.23680116	6.994624131	7.304043879	7.477294153	7.423442717	7.317523219	6.954009316	6.662117382	6.966226101	7.173449226	7.363840139	7.085364954	7.194330543	7.632963435	6.840764136	7.043972813	7.079798854	7.685005965	7.211101935	7.11189616	6.889284322	7.171322961	7.27402164	6.970989424	7.204997391	7.130713179	7.372302218	7.002451362	7.29050886	7.076219711	7.2527359	7.372831852	7.094290732	7.634446752	7.351287836	6.99551987	7.070234203	7.459383167	6.862497935	7.311771011	7.040211036	7.122248564
LOC116916035	7.049086715	7.100671948	6.613805128	7.407043556	6.849326608	7.11496208	6.988454353	6.864185111	6.935782939	7.110299953	6.974139935	7.028659667	6.851279522	6.372610272	6.577907655	6.627229428	6.790803129	6.689585559	6.722713786	7.037336175	7.534146804	6.803687905	6.323583829	6.32391649	7.36880032	6.808565161	7.077525863	6.337476428	7.021792067	7.111839083	6.651930713	6.648956295	6.93276376	7.264161225	6.683712711	6.664492251	6.394853786	6.354489423	7.055733324	6.740022645	7.634446752	6.39723052	6.511790681	6.575610831	7.151778646	6.184964742	7.167281959	6.831040904	6.690028361
LOC116916036	6.877842256	3.345402681	9.586596527	4.573907218	3.78897557	6.362995452	3.345402681	3.345402681	3.345402681	3.96156958	6.800359674	3.83230631	4.83267518	9.11935027	9.029218948	5.671496391	5.592713242	3.345402681	3.950796557	6.635092752	5.971735294	6.367042971	4.322727729	6.436896118	3.999488175	4.275417941	6.463417051	5.618638963	7.252482753	4.738436932	8.797380466	6.720689417	7.142218309	4.424662433	8.194846183	6.726547639	9.240337294	8.68694555	8.167006296	6.307455721	5.027726663	8.026965468	4.861834857	3.345402681	6.413169561	6.387321377	5.595024633	3.804444855	3.821924655
LOC116916037	5.34670807	6.168773414	5.227389014	5.978157923	6.091764509	5.324406193	6.34011434	5.988625622	6.082006186	6.674419753	6.095642215	6.206734815	5.600628154	5.246474103	4.9852404	5.270186903	4.161643471	5.662409387	5.870820566	6.106319854	5.62061467	6.019974623	5.788828494	4.464494628	6.497954381	6.244162325	5.897603995	5.23182927	6.330528743	5.843618301	4.603290758	5.751469526	5.876575338	6.180492446	5.871940855	5.280402046	5.329701931	5.068255641	5.345586318	5.349479022	6.297283928	5.143857007	5.989075818	5.466013653	5.297810883	4.373577969	5.509224495	6.055506394	6.392316446
LOC116916041	3.345402681	3.345402681	3.345402681	3.859503921	3.345402681	3.345402681	3.345402681	3.810727991	3.345402681	4.097261304	3.345402681	4.511715742	3.345402681	4.493594482	3.345402681	3.345402681	3.345402681	3.838400191	3.345402681	3.757370026	3.345402681	3.345402681	3.345402681	3.345402681	3.345402681	4.275417941	3.345402681	3.345402681	3.345402681	3.345402681	3.345402681	3.345402681	3.345402681	3.345402681	3.345402681	3.345402681	3.345402681	3.345402681	3.345402681	3.345402681	3.345402681	3.783549759	3.345402681	3.345402681	3.345402681	3.345402681	3.345402681	3.345402681	3.345402681
LOC116916043	3.345402681	3.345402681	3.949518066	3.345402681	3.345402681	3.345402681	3.345402681	3.345402681	3.345402681	3.345402681	3.345402681	3.345402681	3.928781062	3.869659918	3.345402681	3.758143167	3.345402681	3.838400191	3.345402681	3.757370026	3.836926865	3.968110698	3.789130149	3.811777277	3.345402681	3.767054849	3.345402681	3.775268415	3.345402681	3.345402681	3.802441254	3.345402681	3.345402681	3.345402681	3.937997495	3.769136747	4.028724528	4.151947133	3.768335292	3.345402681	3.345402681	4.098631333	3.345402681	3.345402681	3.345402681	3.772531493	3.345402681	3.804444855	3.345402681
LOC116916044	5.573056362	5.908921236	6.05965435	6.254901009	5.814048498	5.491889561	6.112258257	5.198200452	5.602234989	6.019107987	5.415923836	5.125120849	5.600628154	5.627897851	6.364122223	5.812005725	5.364920075	5.731720509	5.724699314	5.873285624	5.465918665	5.952599005	5.814751729	5.862848793	5.403539678	5.43629986	5.950379948	5.824927506	6.118583129	6.063769151	5.648331835	6.091840359	6.036368013	5.864881428	6.168627567	5.315108885	5.898151538	5.890951748	5.99030032	5.540919988	5.549460604	5.62680072	5.947483149	5.932446122	5.553840195	5.5203561	5.417385525	5.746489314	5.907116026
LOC116916045	8.734054094	8.101156155	9.329034878	7.716146757	8.892605041	8.424804983	8.000871132	7.99795675	8.429993207	7.855797584	8.21449681	7.667564577	8.503364606	8.510657717	9.379727025	8.340093343	8.39371367	7.887621629	8.164632224	8.633839155	8.375584261	8.434659244	8.615450057	8.297578841	7.792870653	8.506555104	8.572129974	8.495616709	8.294095013	8.265007955	9.008122118	8.127166008	8.862525255	8.285210238	8.64723819	8.374001211	9.029837013	8.871588634	9.192199446	9.001380295	8.619517543	8.932766028	7.888378561	8.364336513	8.74398889	8.969097285	8.486753349	8.239590639	8.433196327
LOC116916046	7.459237671	8.317484154	7.060514379	7.707148374	7.796131314	8.062369301	8.415543289	8.124826586	7.89234703	7.713941666	7.727383865	8.626569427	7.613633974	8.578852608	7.167674866	7.99597261	8.556325977	8.572881157	7.754863377	8.13513749	8.411391503	7.799340794	7.876700788	8.374189339	8.653271734	8.293705363	7.977303553	7.804104498	7.575958445	7.850121307	7.573917927	7.789424991	7.85771858	7.328232179	7.524457798	8.655887969	7.678771104	8.445038531	7.235803983	7.715737178	7.937683932	7.923929559	7.379001605	7.850569701	7.554981598	7.487814138	8.320498898	8.283542887	8.043724527
LOC116916047	11.63748577	11.22988078	11.48381441	11.29891472	11.73259417	11.66044764	11.37692846	11.9564148	11.54329785	11.54761884	11.55403075	11.39824481	10.97413934	11.5773842	11.60488079	11.73237448	11.623651	11.82293534	11.76303212	11.60858824	11.61608762	11.5959331	11.34216947	11.86894756	10.7512658	11.74714173	11.58747408	11.70571619	11.62422269	11.58044621	11.62459759	11.5343775	11.81865479	11.23100796	11.83121483	11.42338336	11.2754982	11.50828185	11.01366939	11.55792244	11.31637707	11.5678462	11.46728508	12.05075434	11.6931495	12.21800966	11.54058861	11.91201697	11.14314682
LOC116916048	10.65980926	10.13773299	10.05606957	8.872877967	11.08488876	10.83393036	10.36155022	10.56871813	10.59339238	11.11684836	10.50339533	9.941449142	10.13623861	10.20349399	10.04295489	10.57418944	10.47417656	11.25196056	10.72765324	10.71349124	9.846749334	11.00963741	10.82502661	10.70216473	8.41337404	10.88265404	10.76475876	10.50385619	10.22174145	10.6898801	10.24365726	8.966136124	10.76512804	10.66009242	10.61718479	9.784871505	10.19823844	9.71173114	9.512066609	10.45455538	10.29326356	10.01122602	10.23560561	10.98174342	10.48072624	10.46279478	10.29891437	10.93648283	10.81066452
LOC116916049	3.920390447	5.202137973	3.774125306	5.978157923	5.284787786	4.849737259	5.463594211	6.395094551	5.276403909	3.96156958	5.477834663	3.345402681	5.403102136	5.668604128	3.751717411	5.457542217	6.862155645	3.838400191	4.779442456	4.054226858	4.188809403	4.872988479	4.931185511	6.638783785	5.05099448	3.345402681	4.89806304	5.871912495	3.756327584	3.987557379	5.678834191	4.882146202	3.345402681	4.781066391	4.573889104	6.130834527	4.376868662	5.374145473	3.345402681	4.475724372	5.747989781	5.33794857	5.166082725	6.972634851	4.975838902	6.959987099	4.916833774	6.537524249	4.654019965
LOC116916050	3.345402681	3.345402681	3.774125306	3.859503921	3.345402681	4.205388748	3.788914219	4.000681001	3.345402681	3.345402681	3.943215789	3.83230631	3.345402681	3.869659918	3.751717411	3.758143167	3.345402681	3.345402681	3.345402681	3.757370026	3.836926865	3.345402681	3.345402681	3.345402681	3.345402681	3.767054849	3.345402681	3.775268415	3.345402681	3.345402681	3.345402681	4.058333644	3.345402681	3.978063724	3.345402681	3.345402681	3.742363373	3.345402681	3.768335292	3.345402681	3.345402681	3.345402681	3.345402681	3.345402681	3.345402681	3.345402681	3.943701029	3.804444855	3.345402681
LOC116916051	4.599756395	4.220774681	4.52900587	4.666184572	4.411773067	3.780143569	4.107716389	4.000681001	4.343579782	4.309055126	4.280927814	4.305995355	4.675297847	4.690815008	4.40030852	4.256264985	4.651142261	4.191291399	3.775039137	4.054226858	4.314868682	4.31906727	4.322727729	4.700284497	4.262825899	4.275417941	3.813507476	4.293043092	4.547289992	3.801332635	4.741608878	4.058333644	4.572942883	4.839831125	4.435722539	4.365675163	4.567773184	4.472089846	3.941416252	4.475724372	4.386016634	4.805864117	4.182030429	4.448768792	4.040281148	4.771638219	4.185673446	4.447571722	4.016312243
LOC116916052	6.510610878	6.420827405	6.627205761	7.151917695	5.70723811	6.504571116	6.473670552	6.217262231	6.506437961	6.457116319	6.628610058	6.642963932	6.706214041	5.988270204	6.827276599	6.246475797	5.756407692	6.302743122	6.21590205	6.395522761	6.811549806	6.349872199	6.490633532	5.485698249	6.886055743	6.43400901	6.533198777	5.800808984	6.566591485	6.537833039	6.091413481	6.197302845	6.036368013	6.804245832	6.671334945	5.722849751	6.718396463	5.784831786	7.093610502	6.615484962	6.489471848	6.044342602	6.553372489	5.466013653	6.115189608	6.051698754	6.694317565	6.208094123	6.721257677
LOC116916053	7.861460431	7.973898214	7.942266823	7.503846271	7.995770804	7.963551056	8.043911611	7.636581331	7.840077633	7.884866391	8.083925415	7.433265916	7.656538322	7.523276846	7.91558887	7.918042962	7.776220576	7.475297517	8.505018555	7.679963668	7.842592986	7.947456096	7.888571336	7.871437123	7.840563472	7.741227046	7.914032574	7.547228477	7.834488312	7.961144441	7.722199488	7.846222551	7.822512703	7.848058421	8.656600564	7.57159246	7.824195651	7.601559959	7.476593786	7.700604615	8.574227012	7.672692666	7.981765288	7.810945767	8.334937258	7.932303526	7.952875084	7.855357683	7.81149865
LOC116916055	7.302990715	7.360914172	7.497482884	7.670580068	7.62933136	7.919822292	7.250648589	7.891631578	7.774736346	7.59224103	7.837786799	7.779484783	7.523773236	7.446537086	7.55280149	7.489712277	7.428879521	7.532626257	7.627830369	7.595116681	8.038649532	7.613021589	7.34118055	7.282968238	7.600414242	7.517899294	7.596853647	7.706797379	7.68501674	7.590801059	7.534323103	7.455475216	7.695916467	7.472846132	7.716105832	7.584963592	7.341415536	7.392802478	7.525786998	7.53126415	7.689643168	7.705789779	7.251143599	7.317129332	7.720742171	7.413560109	7.777071485	7.726695557	7.577379174
LOC116916056	7.272654565	6.972767247	6.6536316	6.873764365	8.798422089	7.698230535	6.966138949	7.287145648	8.93448038	7.570915011	7.505769106	7.278335086	6.729521025	6.905500528	6.774333468	7.455585191	7.400528335	7.184456179	7.358292219	7.328267748	7.588888633	8.232507034	7.054591342	7.200915561	6.924698986	7.038555088	7.667678262	7.310739795	7.556948085	7.736753135	8.817265659	7.536691388	7.688110373	7.187240014	7.564890065	7.591602712	7.025367073	7.283384514	6.827227423	7.41544126	7.399106333	6.936125528	7.054282635	7.350744189	7.753327165	8.867376845	7.486585737	7.139650115	7.276684998
LOC116916058	7.272654565	6.066394473	6.814327685	6.375008655	6.694653639	7.404641605	5.959656738	7.597283879	6.810252271	7.100384761	4.706416844	6.48052723	5.817691939	6.954009316	6.937238796	7.489712277	8.440755713	6.54734157	4.779442456	5.935367636	7.552627193	6.602190649	6.028175383	8.272777261	5.648090129	6.358012929	5.492498275	7.768382363	5.359562109	6.904209817	7.10715783	6.064167585	5.727372386	6.009103422	4.636320767	6.415359499	5.734283999	5.739933109	6.440970567	6.854491691	4.386016634	7.744524884	5.767107348	7.977662718	4.616491219	7.359192914	7.51492468	7.881036305	6.112486536
LOC116916059	8.27789291	8.203962014	7.973795175	8.872877967	8.309744658	8.608017273	7.887272312	8.934903563	8.110971464	8.098408956	8.729976427	8.520287448	8.520025616	8.339749522	8.193049333	8.351247928	8.903811242	8.341729127	8.743911566	8.238523302	9.033508607	7.884157269	8.142567073	8.541301982	8.716630354	8.32554518	8.624401774	8.520849543	8.425429973	8.57509984	8.574027278	8.859983234	8.462126707	8.271351383	7.911499142	8.791532949	8.36529185	8.375863616	8.269393121	8.325957532	8.954370708	8.477153256	8.251244746	8.596211196	8.656399367	8.380350445	8.619608458	8.647158486	8.361314664
LOC116916060	3.920390447	3.345402681	3.345402681	3.345402681	3.78897557	3.345402681	3.970201317	4.000681001	3.759659005	3.782741042	3.769621202	4.414683651	3.759308697	5.001339605	4.044624894	3.927149188	3.345402681	4.61476451	4.0842083	4.724268984	3.345402681	3.787418891	3.789130149	3.345402681	4.262825899	4.510356009	3.345402681	3.345402681	3.345402681	4.44037994	4.248490102	3.345402681	3.345402681	3.794538865	3.937997495	3.769136747	4.132049661	4.244323703	3.768335292	3.81665006	4.158252178	4.211981908	3.941071974	4.208135991	4.192481528	3.772531493	3.345402681	4.133991249	3.821924655
LOC116916061	4.474005309	3.96905587	4.082658918	4.068705407	3.970287089	3.345402681	3.345402681	4.144609405	3.929271516	4.551677614	4.517129922	5.673234205	3.928781062	6.138061919	3.918150789	4.34004163	3.345402681	5.797623778	4.379411772	5.197927429	3.345402681	4.31906727	4.108081981	3.345402681	4.36700437	5.405092445	4.004562204	4.53201732	3.345402681	4.523683729	3.989106254	3.345402681	3.345402681	3.794538865	4.358117203	4.074198527	3.90504692	4.244323703	3.345402681	4.381429353	4.28003451	4.310786676	3.768089287	4.799704067	4.616491219	3.947288114	3.345402681	4.133991249	4.016312243
LOC116916063	10.17136319	9.84722782	9.979309789	9.581767748	10.13845903	10.16875314	9.858519216	10.29141216	9.952143782	10.11651205	10.07414557	10.08498592	9.759523507	9.766610236	9.935851673	10.06190413	9.938678792	10.29997234	10.19549668	10.06107523	10.00566369	9.981082394	9.859904077	10.11200964	9.297035687	10.35824265	10.09580053	10.13771568	10.16340241	10.08452698	10.03316762	10.0873114	10.1317416	9.863957469	10.12509553	9.898707401	9.723982695	9.913000742	9.847210425	10.04790175	9.863008354	9.936690106	9.866081209	10.32427915	10.31228483	10.39132629	10.06577334	10.32782019	9.788025563
LOC116916064	10.39117308	10.27210068	9.930678778	10.52103988	10.33947609	11.17705476	9.976913126	11.05517227	10.54776484	10.54874716	10.70198709	11.08477559	10.38463241	9.716289381	9.945383967	10.32285335	10.5164768	10.9157615	10.74378791	10.3032709	11.39524607	10.31641485	10.39548782	10.19479744	10.87234099	10.7058734	10.62776681	10.26255093	10.49754233	10.80413668	10.31994497	10.50196274	10.36087315	10.4322783	10.1855985	10.6239746	9.755348602	10.13003413	10.33582777	10.65680735	11.21748082	10.07200398	9.936348429	10.37804217	10.88179894	10.39901822	11.04487698	10.86201917	10.48424656
LOC116916065	7.636245631	7.631172492	7.2872574	7.350296385	7.751346538	7.262743372	8.16092918	7.108205197	7.357440297	7.346546818	7.908716765	7.256349978	7.582183119	7.937632039	7.533916447	7.542680116	8.284471208	7.208148995	7.711668689	7.235042639	7.447904235	7.348468053	7.834364351	8.406465948	8.251598605	7.372702386	7.77134195	7.838959964	7.402169835	7.428301046	7.664711707	7.764378564	7.615876879	7.536158782	7.342517508	8.2909266	7.877528034	7.896840713	7.418224487	7.556714085	7.96986617	7.995218258	7.36363019	8.591547688	7.573359623	8.009821607	7.219961626	7.698075345	7.635520474
LOC116916066	7.272654565	7.411014448	8.569579583	7.955237871	6.861486101	7.691740288	7.548954866	7.498330607	7.004198892	7.379663273	7.837786799	7.748387602	8.294541554	9.352903171	8.023186621	7.952658002	7.909416023	8.046721813	6.735178759	7.48484954	7.552627193	7.532652714	7.233339365	8.909384438	7.432534376	6.419135847	7.302371363	9.222577475	6.94560199	7.090207325	8.593380183	7.312814286	7.779094398	7.697105451	8.207648599	8.872635259	9.016950702	9.128564738	8.214839278	6.985714583	6.865645862	8.646679149	8.324332747	8.054291155	7.962813407	8.619854312	7.771215504	7.54573233	7.122248564
LOC116916067	7.021937976	6.794808551	7.430778172	7.11144854	6.943809092	7.003690967	6.652866035	7.354778044	7.004198892	6.619665863	7.780738816	7.234021581	7.626023799	7.785917548	7.589841611	7.420625523	7.833814441	7.231455416	6.942632555	7.25100827	6.985565068	6.876897	7.096292082	7.478334324	7.190556474	7.076654839	6.956578231	7.674985252	7.111636599	7.023271202	7.967657673	7.088377056	7.273503968	6.764926704	7.031687727	7.812205064	7.960743988	8.055779304	7.682686948	7.034994239	7.12882241	7.968216163	7.604857429	7.711136542	7.53636503	7.58570385	7.046003292	7.393250442	6.75181315
LOC116916068	6.946905692	7.005835516	7.504706469	7.544856839	6.639100148	6.577470248	6.721301663	7.226516006	6.393546725	6.591471894	7.293425023	7.222725235	7.340290309	7.554948234	7.428766534	7.247810583	7.081029205	6.818825616	7.07563043	6.671342906	6.811549806	6.828512666	6.90996495	6.909094183	7.046420803	6.640072406	7.018334813	6.820787846	6.735089982	7.133147861	6.970989424	6.611677102	7.130713179	7.187240014	6.97260243	7.34660443	7.799283477	8.170567397	7.663987274	7.299520439	7.094072466	7.509768884	7.371336524	6.928668568	7.591505173	6.959987099	6.965896263	7.139650115	6.449641227
LOC116916069	4.905383152	4.700455847	5.641111203	5.318837078	5.591147615	4.61336085	5.359204633	4.624905833	5.207059933	4.685039662	4.866909085	4.826536397	5.462660923	6.019561297	5.175308953	4.828794927	5.233819428	4.910563634	4.662807292	5.086451718	4.768691981	5.070409525	5.24631852	5.201915995	4.460104428	4.698684786	4.955691111	5.23182927	5.506251875	5.251244499	5.412413391	5.075946146	5.088971358	5.048570244	5.118779986	4.960729318	5.818699264	5.143070858	5.241536775	4.84665524	4.386016634	5.506252506	5.240562274	5.33005256	4.845732915	5.395933475	4.817080838	5.456775305	4.982147445
LOC116916070	3.920390447	3.345402681	4.082658918	3.859503921	3.78897557	4.205388748	3.788914219	3.810727991	3.759659005	3.345402681	3.769621202	4.030797281	4.164990999	4.377542662	3.918150789	3.758143167	4.390288389	4.191291399	3.775039137	3.757370026	4.188809403	4.219467248	3.345402681	4.266494634	3.809873842	4.180024094	3.345402681	3.775268415	3.924606985	3.801332635	3.345402681	3.852058443	3.345402681	4.233230824	3.937997495	4.365675163	3.90504692	4.472089846	3.768335292	3.345402681	4.011960546	4.310786676	3.768089287	4.208135991	4.192481528	4.079956314	3.943701029	4.252356164	3.345402681
LOC116916071	4.474005309	4.320513462	4.83044207	4.226799527	3.970287089	4.471193977	4.492957458	5.198200452	5.095152437	4.858047876	4.762569999	4.511715742	4.675297847	5.451203664	4.706528181	5.008809707	4.978669603	4.427598862	4.884823701	4.776432209	4.611162762	8.527884362	4.22277657	5.057320465	4.36700437	4.639691576	4.837371201	5.027447104	4.547289992	4.246350465	5.484274214	4.058333644	4.980285999	4.582625255	4.99408244	5.131037996	4.727699764	5.029028755	4.7585595	4.475724372	4.566740266	5.301460987	5.045109417	5.422271371	4.192481528	5.183120631	4.28167209	5.032914678	4.654019965
LOC116916072	3.75331657	4.106329159	3.774125306	4.358132407	4.822656239	3.780143569	4.492957458	4.889562101	4.490805452	3.345402681	4.185001107	3.345402681	3.928781062	4.493594482	3.751717411	3.927149188	5.034208715	3.345402681	4.0842083	3.345402681	3.345402681	3.787418891	4.638152419	5.004994441	4.262825899	3.345402681	3.813507476	4.53201732	3.756327584	3.345402681	4.130603843	4.214281516	3.821331269	3.978063724	4.068694337	4.761059347	4.132049661	4.151947133	3.345402681	3.345402681	4.011960546	3.962700533	4.072421569	5.962438139	3.345402681	5.362857795	3.345402681	5.175899549	4.016312243
LOC116916073	8.41917118	8.131286302	7.877056867	8.000102348	8.242064122	9.151829441	7.795764249	9.185463256	8.609142374	8.483515596	8.811864927	9.174035196	8.194264761	8.159563534	7.934889345	8.412875282	8.810221067	9.054964191	8.913875828	8.411288104	9.384169164	8.43866651	8.176833424	8.653109824	8.492187616	8.814770481	8.632277888	8.374279872	8.677487272	8.72230762	8.332797781	8.597471698	8.638274528	8.257357811	8.186247531	8.636797451	7.656739651	8.284442748	8.03755084	8.623012254	9.08630012	8.021722693	7.833749697	8.539227321	8.77995656	8.503290199	9.068875849	9.068574887	8.295975861
LOC116916075	3.345402681	3.788094917	3.345402681	3.345402681	4.107820264	3.345402681	3.345402681	3.345402681	3.345402681	3.345402681	3.345402681	3.345402681	3.759308697	3.345402681	3.345402681	3.758143167	3.820816143	3.345402681	3.345402681	3.345402681	3.345402681	3.787418891	3.789130149	3.345402681	3.345402681	3.345402681	3.345402681	3.345402681	3.345402681	3.345402681	3.345402681	3.345402681	3.345402681	3.345402681	3.345402681	3.345402681	3.90504692	3.345402681	3.345402681	3.345402681	3.345402681	3.783549759	3.345402681	3.345402681	3.345402681	3.345402681	3.345402681	3.804444855	3.345402681
LOC116916078	3.345402681	3.345402681	3.949518066	3.345402681	3.78897557	3.345402681	3.345402681	3.345402681	3.759659005	3.345402681	3.769621202	3.345402681	3.928781062	3.869659918	4.044624894	3.345402681	3.345402681	3.345402681	4.195502422	3.757370026	3.836926865	3.787418891	3.345402681	3.345402681	3.345402681	3.767054849	3.345402681	3.345402681	4.052456462	3.801332635	3.989106254	3.345402681	3.821331269	3.345402681	3.765892542	3.345402681	3.742363373	4.151947133	3.768335292	3.345402681	3.818806862	3.783549759	3.345402681	3.345402681	3.83910674	3.345402681	3.943701029	3.345402681	3.345402681
LOC116916079	3.345402681	4.106329159	4.52900587	4.226799527	3.78897557	3.345402681	4.107716389	3.345402681	4.058113666	3.345402681	3.345402681	3.345402681	4.342762223	3.345402681	4.150242991	3.345402681	3.345402681	3.345402681	3.345402681	3.345402681	3.345402681	3.345402681	4.108081981	3.345402681	3.809873842	3.345402681	4.149304403	3.345402681	3.345402681	3.345402681	3.802441254	3.852058443	3.821331269	4.653036315	3.345402681	4.365675163	4.028724528	3.345402681	4.957937218	3.345402681	3.345402681	3.345402681	4.072421569	3.345402681	3.345402681	3.772531493	3.345402681	3.345402681	4.016312243
LOC116916080	4.905383152	5.072790692	3.774125306	5.213737339	5.075891162	4.61336085	4.822466595	6.877432612	6.100268539	6.886053552	4.762569999	7.708544681	4.55558925	4.493594482	5.102835506	5.270186903	5.364920075	7.923737362	6.142132666	5.873285624	4.188809403	5.754712789	3.789130149	4.549444752	4.695081669	7.585331018	4.837371201	3.951117318	4.052456462	7.195230214	4.130603843	4.058333644	4.391383277	5.344320814	4.99408244	4.814406263	3.345402681	4.857517693	4.072838918	4.640317817	4.28003451	3.783549759	5.471233658	4.639182669	4.616491219	4.925539748	4.367610737	5.935142307	4.286035141
LOC116916081	5.43628773	5.757750025	5.466407724	5.461780424	8.255857182	6.129279531	6.374715611	5.858245363	7.478831732	6.740009961	5.89004805	6.741724123	5.945132468	6.673743704	5.565670449	5.766782865	6.008703787	7.265717758	7.802688713	6.763701408	5.999572804	10.45332684	7.270197206	6.018048666	5.195174051	7.294182723	6.251415213	6.003857387	6.641277532	5.479826621	6.198452374	5.916769811	6.010997624	5.583950081	6.952349781	6.073962825	6.381315548	5.516775709	5.16702764	5.540919988	7.445703719	6.203968123	6.029443393	5.962438139	6.089385239	6.402932461	5.701392299	5.883864891	6.935834872
LOC116916082	4.047341853	4.490926629	3.345402681	3.345402681	3.78897557	3.345402681	4.107716389	3.345402681	3.345402681	4.47764471	3.345402681	3.345402681	4.164990999	3.345402681	3.345402681	3.758143167	3.345402681	3.838400191	3.345402681	3.345402681	3.345402681	3.787418891	4.108081981	3.345402681	4.460104428	3.345402681	3.345402681	3.345402681	3.345402681	4.348794899	3.345402681	3.345402681	3.345402681	3.345402681	3.345402681	4.074198527	4.028724528	4.151947133	3.345402681	3.345402681	3.345402681	3.345402681	4.182030429	4.053243301	3.345402681	3.345402681	3.345402681	3.345402681	3.821924655
LOC116916084	8.086867511	8.543332461	8.633427039	8.509387429	7.995770804	8.935886502	8.352781661	8.555703328	7.927836587	8.957978588	9.490778587	8.929603195	9.687649981	8.19343851	8.38056314	8.336355861	8.284471208	8.715526086	8.988022359	9.109857213	9.16810181	8.430640797	8.261373916	8.438034982	8.832195762	8.831490264	9.080873945	8.81113599	9.324513055	8.113094057	8.014393839	9.163913653	9.130254242	8.012702989	8.978623535	7.817874274	9.564903442	8.753885963	9.243370882	8.544806447	9.115325207	8.915927264	9.388962941	8.596211196	9.218894757	7.335245528	9.154444501	8.17363663	8.492717548
LOC116916085	3.920390447	3.345402681	3.345402681	3.345402681	3.970287089	4.092860256	3.345402681	3.345402681	3.929271516	3.345402681	3.345402681	3.345402681	3.759308697	3.345402681	3.751717411	3.758143167	3.345402681	3.345402681	3.775039137	3.345402681	3.345402681	4.105184436	3.789130149	3.345402681	3.345402681	3.767054849	3.345402681	3.345402681	3.756327584	3.345402681	3.345402681	3.852058443	4.015484074	3.345402681	3.345402681	3.345402681	3.345402681	3.345402681	3.345402681	3.81665006	3.345402681	3.345402681	3.345402681	3.84840544	3.345402681	4.28717299	3.345402681	3.345402681	3.821924655
LOC116916086	4.153351026	3.345402681	3.774125306	3.345402681	4.981100302	3.957936828	3.345402681	4.829149354	4.881703498	3.345402681	4.647129091	5.3200628	3.759308697	5.001339605	3.345402681	4.416378192	3.345402681	5.295353034	4.458504228	4.669433236	4.037241486	4.408163486	3.789130149	3.345402681	3.809873842	4.953473816	3.813507476	3.775268415	3.756327584	4.860745774	4.864152492	4.214281516	3.345402681	3.794538865	4.358117203	3.942537843	3.345402681	4.046114585	3.345402681	4.475724372	4.566740266	4.622766688	3.768089287	3.345402681	4.845732915	5.143836347	3.769967958	4.927082032	3.345402681
LOC116916088	3.345402681	3.788094917	3.774125306	3.345402681	3.345402681	3.345402681	3.788914219	4.144609405	3.345402681	3.345402681	3.769621202	3.345402681	3.345402681	3.345402681	3.345402681	3.345402681	4.283901982	3.345402681	3.345402681	3.757370026	3.836926865	3.345402681	3.345402681	4.002146265	3.999488175	3.345402681	3.345402681	3.345402681	3.345402681	3.801332635	3.345402681	4.214281516	3.345402681	4.117236926	3.345402681	4.074198527	3.345402681	4.402502749	3.345402681	3.345402681	3.345402681	3.345402681	3.345402681	3.84840544	3.345402681	3.345402681	3.943701029	3.991905302	3.345402681
LOC116916089	8.499689591	7.726466335	8.897034025	8.609211005	8.283053042	8.182839896	7.313727144	7.674831375	8.05706435	7.855797584	8.47016555	8.705479882	8.985866143	8.516019637	8.840260951	8.263435626	7.428879521	8.572881157	7.814400356	9.022244424	8.609338853	7.93046733	7.542723749	7.70324613	7.899645127	8.722166573	7.847848169	7.78038871	8.20750781	8.362548046	7.985362203	8.114018508	8.112059835	8.408505838	7.982779385	7.021524698	9.01262954	7.856744008	9.338608636	8.892614154	7.911409211	7.973657297	8.613863514	7.566252621	8.175957715	7.599158266	8.417302633	7.357043042	7.888604321
LOC116916092	6.937242412	6.794808551	6.6536316	6.937007097	7.165579522	7.404641605	6.861148526	6.877432612	6.863910524	7.060020216	6.741382866	7.116825838	6.840632285	6.634467282	6.752590205	6.823059219	6.862155645	7.148163495	6.54979961	6.671342906	7.26931425	6.957798534	6.800463783	6.700133502	7.272529102	6.969327049	6.810469846	7.047351098	6.993696231	6.732836196	6.710344578	6.838095019	7.083742237	7.008575362	6.767453072	7.01162361	6.83155638	7.106051507	6.757957628	7.022833174	6.751015349	6.70543837	6.658612186	6.737793508	6.852873228	7.173492615	7.006512703	6.790707793	6.781723735
LOC116916093	6.815850859	7.624117458	6.837510029	7.93226954	7.135931901	6.427687286	7.495610366	7.119375037	7.041867254	7.321196825	7.455560457	7.321316892	7.222648906	5.542524693	6.565456824	6.092373646	5.087269143	6.849375974	6.618832128	7.387206082	6.764498549	6.98009291	7.449511318	5.201915995	8.457690659	7.028868917	6.865353649	6.287145398	7.283699077	7.111839083	5.448842425	6.805530293	6.60585528	7.751428685	6.708148061	5.348889615	7.157142269	5.870381943	7.325952957	6.548841797	7.31120836	6.044342602	7.64985611	6.787971978	6.675985908	5.633956843	6.779034459	6.804279927	7.840018033
LOC116916094	6.57466078	7.236706824	6.627205761	6.841055568	6.74810843	6.259975627	7.203825692	6.130293299	6.684532311	6.472694119	5.867679738	6.033443313	6.435010261	6.730686365	6.448149419	6.675803208	6.36737845	6.32483879	6.21590205	6.175984911	5.914300903	6.616554596	6.898206593	6.490146505	6.597432484	6.294097018	5.950379948	6.736459499	6.418449182	6.7467793	6.959032142	6.630439668	6.718267975	6.842504783	6.73216879	6.612809566	7.025367073	6.790287208	6.595131449	6.840677872	5.973962144	7.134571803	6.424747053	6.852229685	6.036281131	6.793579602	6.242360999	6.364141589	6.949050678
LOC116916096	7.003547186	6.904233108	6.281191581	5.461780424	8.283053042	8.228339268	7.628968397	9.145253386	6.153650498	4.685039662	7.870959176	4.511715742	8.223053557	7.46888515	6.39269469	8.263435626	10.14150634	4.61476451	7.931932967	5.873285624	7.57087249	9.574664685	6.967341699	10.261803	6.080717704	5.466771197	8.64011118	9.629341783	6.046263492	4.44037994	10.03316762	8.53968316	7.522348555	5.266752953	6.952349781	9.049027284	7.375583974	6.439435943	4.911282889	6.514300156	8.262572912	8.706663541	7.460716403	10.90305822	6.115189608	12.10763263	7.521922749	10.45379361	6.43079205
LOC116916097	3.920390447	3.96905587	5.067030468	3.859503921	3.345402681	4.795301486	3.345402681	4.546860156	3.345402681	3.345402681	4.915655246	3.345402681	5.547171116	6.019561297	5.276611705	5.127744228	6.38700188	3.345402681	3.950796557	4.054226858	4.037241486	6.223373831	4.108081981	6.842800772	3.345402681	4.070666527	3.813507476	6.180677188	4.41184043	3.987557379	6.994606919	4.809545639	4.391383277	3.345402681	5.267361159	5.931338088	5.415758288	5.106240704	4.278167331	4.154611109	4.011960546	6.624032384	4.757792001	6.737793508	4.192481528	8.304494437	4.367610737	5.032914678	4.016312243
LOC116916098	4.153351026	8.321844008	3.774125306	7.679809836	8.340272054	5.668025878	9.167170362	4.264472339	6.153650498	3.782741042	6.856982561	3.345402681	7.476639158	7.46888515	3.918150789	7.624787192	10.13151323	3.345402681	7.910274283	4.254601909	4.969252586	7.728998734	8.03458145	10.73971417	8.069312271	3.345402681	6.312494047	8.583774434	4.15920124	3.801332635	8.589530344	5.977644285	4.726345433	5.731764317	4.949419437	8.957130448	7.448002609	6.21652802	3.345402681	5.307511666	6.736012525	7.517250939	8.423756466	10.59264819	3.345402681	10.70542505	4.817080838	8.425420621	8.82384862
LOC116916100	4.047341853	7.15075628	3.949518066	6.229586323	7.340286864	4.471193977	7.814537993	5.327450131	5.678612084	3.96156958	8.437359008	3.345402681	7.254978061	7.606227722	4.242435818	7.942852736	10.18356672	4.191291399	8.160053565	4.254601909	4.906253821	5.832344663	7.375394231	9.97740733	7.252472346	3.345402681	5.16159752	9.426975586	4.666277889	3.345402681	8.875326246	4.64808003	4.162512792	6.053988568	4.17776941	9.435128235	7.689661323	7.268142304	4.072838918	4.907661274	7.481920421	7.456271687	7.63714267	11.10866801	4.698491398	10.33229105	4.916833774	9.051740973	6.690028361
LOC116916101	6.328979687	5.835444479	5.694564015	5.415877874	5.49685227	6.646785703	6.192433974	4.000681001	5.884640908	3.345402681	5.536930212	3.345402681	7.575809359	6.614411952	6.003701855	7.509805219	9.089354387	3.838400191	4.884823701	5.808229727	5.914300903	6.528091389	6.774939163	9.975873007	4.622680518	3.345402681	7.11189616	8.259016336	4.15920124	4.67169164	7.931580904	8.276224486	6.878657038	3.978063724	6.581515299	6.638887195	6.078633104	4.597650964	4.072838918	5.643616298	4.788273022	7.854831525	7.416723444	8.659963232	3.345402681	8.93509988	5.869350516	5.456775305	7.357980395
LOC116916103	9.36953815	9.376113038	9.351180159	9.737600172	9.562613575	9.396462976	9.625490754	9.058420141	9.049266254	9.329197926	9.085524963	9.096045412	9.329827897	9.076463179	9.471662719	9.271931283	8.985364123	8.833986133	8.829958264	9.233037437	9.391866216	9.433306349	9.516644688	9.032611808	9.056157345	8.861648349	9.677736415	9.032738831	9.49855944	9.114925966	9.343586837	9.45180191	9.308490878	9.345996345	9.447990122	9.077616209	9.36927787	9.13694657	9.272403162	9.244643352	9.041636511	9.757745193	9.268712678	8.76308992	8.841763282	9.232893807	9.233093351	9.026115696	9.804369263
LOC116916104	9.601458937	8.961563625	9.605142878	9.102553838	8.744034981	9.791163503	9.12274736	8.981329354	8.45103504	9.58578346	9.305373678	9.205801799	8.934609597	8.489008188	9.356690576	9.413359465	9.010515848	9.112342492	9.314597444	9.45514986	9.805086901	9.210178938	8.824291542	9.16779945	8.777320139	9.647318696	10.03028849	8.926191826	9.569646493	9.197757262	9.181760079	9.669401782	9.717191923	9.140434809	9.471158145	8.45617878	8.825753316	8.720804423	9.174730607	9.510150907	9.386906221	8.834635699	9.020290224	8.960428241	9.091142124	9.372296767	9.646222258	9.226913045	8.876345802
LOC116916105	5.766095982	5.460232413	6.600276092	6.00846917	5.788130011	5.748037104	5.787852759	5.937958509	5.819399516	5.975493308	5.912054499	5.014624929	5.861513861	5.820064423	6.577907655	6.036937973	5.62710317	5.551153256	5.916222262	5.808229727	5.759107022	6.145565633	5.164313558	5.655989981	5.148983561	5.899533029	6.187533175	6.024662314	5.989415681	5.332079218	6.156624418	5.977644285	6.133419341	5.344320814	6.442380448	5.618681217	6.095442827	5.595415615	5.693862799	5.990105989	5.131295762	6.241158301	5.904584596	5.33005256	5.297810883	6.148180838	5.799913313	5.909744814	5.283021712
LOC116916106	7.886658814	7.733037013	8.330960209	7.440043082	7.85173359	8.285416607	7.563838656	8.627542309	8.079771624	7.801944395	8.581108371	8.543085415	8.068453126	9.087305149	8.355736058	8.065385008	8.64334314	8.201770942	8.084741411	8.091609681	8.391039371	7.83021024	8.00217864	8.698493088	8.179313377	8.240415016	8.146462289	8.147672923	7.945739145	7.875544748	8.489780556	7.423792102	8.292575576	7.797332403	8.3983684	8.750684037	8.309986375	8.879103986	8.944136428	8.306125439	8.328550568	8.663593501	7.976733238	7.826926694	8.922638962	8.135019142	8.711017982	8.24454102	7.317909909
LOC116916107	7.317920937	8.044223295	8.797886556	8.589791986	8.0175345	7.209100433	8.487416069	7.62880746	7.780296402	7.497447264	7.260345636	7.716602191	8.108688156	9.188110063	8.680986768	7.516440772	7.621240992	7.741455383	7.38999863	7.962220809	7.356136714	8.273477887	8.018471294	7.725378938	8.542431755	7.6114405	7.416579454	7.872989978	8.486862869	7.583098852	8.693617949	7.496658365	8.841606741	8.529852153	9.041897344	7.973248131	9.503110989	9.289469276	8.814758431	8.044012495	7.61827846	8.764250413	8.336161326	7.282705821	7.21178539	7.52354671	7.479412594	7.504977407	7.981111622
LOC116916108	4.328767945	5.730822679	4.978080086	4.47220051	4.493109513	4.092860256	6.070356905	4.144609405	4.618218059	4.551677614	4.445016253	4.414683651	4.48987836	5.189642521	4.854509858	4.671772587	4.920363849	4.317696709	4.292551453	4.963594337	4.037241486	7.431471907	3.970503197	5.057320465	5.364517461	4.360825635	4.004562204	5.561655972	4.15920124	4.246350465	5.255336867	4.64808003	4.486500179	4.653036315	4.435722539	5.909693629	4.623883544	5.247365768	4.363808537	4.640317817	4.28003451	4.399186249	4.441199046	5.33005256	4.192481528	4.876538179	5.051940972	4.252356164	4.163514126
LOC116916110	6.373031885	6.576604281	6.314909736	6.397839862	6.091764509	5.823547775	6.357521944	5.773553962	6.37877452	6.633554508	5.699794188	5.014624929	5.924703957	6.419782815	6.290027775	6.055665529	5.756407692	5.295353034	5.724699314	6.290069372	5.465918665	6.465870221	6.506295063	5.968248262	5.478206442	5.713169724	5.694801697	6.045156915	6.432580805	6.129949624	5.821717483	6.295315627	6.085747019	6.296415051	6.203768124	5.348889615	6.297213892	5.989387767	5.948695938	5.73893622	5.68504799	6.165754604	6.580427258	6.10328493	5.863388561	6.091104415	5.479327587	5.717249888	6.392316446
LOC116916111	6.751027811	7.443466832	5.977139421	6.937007097	6.897352504	6.411792108	7.232103061	6.395094551	6.765815484	6.548095467	6.641593725	6.676655779	6.658416027	6.166164112	6.195582029	6.39979753	6.306800278	6.137400361	6.268767032	6.585265196	6.521522563	6.573016573	6.825537341	6.179399963	7.535601348	6.43400901	6.498740581	6.269956701	6.579316894	6.827675597	6.681439125	6.064167585	6.349929708	7.167344915	6.554766541	6.489098694	6.044385868	6.493337979	6.527143146	6.784037963	6.736012525	6.126457522	6.49765259	5.991786687	6.237455515	6.202997219	6.617434703	5.857482788	7.013349926
LOC116916112	8.069375669	7.945907184	8.891548503	7.17827367	7.366021478	9.424073975	7.241405895	7.472487223	7.357440297	4.551677614	8.27765442	4.955269359	9.993314738	9.164415342	8.717624234	8.904219366	10.88266496	5.197229575	6.697449761	8.246482055	9.391866216	9.691699	8.657632979	11.01088141	7.311818132	4.807702758	9.025149916	10.15392381	7.960263934	5.703891287	10.50493393	9.818515923	8.784292613	5.938895689	8.460282396	10.955096	8.36529185	8.431466812	7.701146183	8.15907919	7.626385376	10.29125822	7.883008171	10.25080737	5.432166317	10.94165056	9.353378091	8.912598192	8.03758448
LOC116916113	4.474005309	3.788094917	5.300391817	4.068705407	4.222477669	4.795301486	4.107716389	4.462074737	4.618218059	3.782741042	4.517129922	3.345402681	5.27496782	5.300832719	5.616505016	4.416378192	4.858943511	3.838400191	4.0842083	4.669433236	4.969252586	6.935149435	4.412131431	5.916566962	4.143166341	3.939624255	4.89806304	5.561655972	4.959854707	3.345402681	5.678834191	4.809545639	4.162512792	3.345402681	5.400179125	4.645725644	5.205031333	4.244323703	4.7585595	4.27588177	3.345402681	6.22268757	4.579985985	5.549316581	4.040281148	7.200280893	4.648133474	4.747338031	4.016312243
LOC116916114	8.175365379	8.80540322	7.693474188	8.362616075	8.209356825	8.908216074	8.189952534	9.185463256	8.482032383	8.429355947	8.547347625	9.020106761	8.278959307	8.096503472	7.482305465	8.263435626	8.655355993	8.787763891	8.765156671	8.246482055	9.17703929	7.901698836	8.371118514	8.702211288	9.126440574	8.613564206	8.600511758	8.390017932	8.066999388	8.893627943	8.426437117	8.693338874	8.261393913	8.2241672	7.722073562	9.12632195	7.56506746	8.455134046	8.027842529	8.416600354	9.123919997	8.199372648	7.735830648	8.464673472	8.768066801	8.107079297	8.897003451	8.852300891	8.562751031
LOC116916115	3.75331657	3.788094917	3.774125306	4.226799527	3.345402681	3.780143569	3.788914219	3.345402681	3.345402681	3.345402681	3.769621202	3.345402681	3.345402681	3.345402681	3.345402681	3.758143167	4.014765108	3.838400191	3.345402681	3.757370026	3.345402681	3.968110698	3.345402681	4.002146265	3.999488175	3.345402681	4.004562204	3.345402681	3.756327584	3.345402681	3.345402681	3.852058443	3.345402681	4.334289418	3.765892542	3.942537843	3.742363373	3.345402681	3.768335292	3.345402681	3.345402681	3.345402681	3.345402681	3.345402681	3.83910674	3.772531493	3.769967958	3.804444855	4.016312243
LOC116916116	3.75331657	4.320513462	4.290591731	4.666184572	3.970287089	3.780143569	3.970201317	4.368823711	3.929271516	3.782741042	4.075020319	3.345402681	3.928781062	4.243857941	4.325030112	4.256264985	4.161643471	4.191291399	4.292551453	4.254601909	3.345402681	3.345402681	3.789130149	3.345402681	3.999488175	4.070666527	4.004562204	3.951117318	4.15920124	4.128729252	3.802441254	3.345402681	4.015484074	4.233230824	3.937997495	4.074198527	3.90504692	4.151947133	4.580668468	4.27588177	4.158252178	3.962700533	4.072421569	3.84840544	4.040281148	4.079956314	3.943701029	4.133991249	4.016312243
LOC116916117	6.857477581	7.016689866	7.07031029	7.138555034	6.408798589	7.271491416	7.074377045	5.744098996	6.648214956	6.814909357	6.520202156	6.006809294	6.186272255	5.923457794	7.428766534	6.687690335	6.406354195	5.551153256	6.044020001	7.091609398	7.025936101	6.864954522	6.874394066	6.15747128	6.581332735	5.942379585	7.555941634	6.565129068	6.854710299	6.15132374	6.218902944	7.476214698	7.09563071	6.97458402	6.708148061	6.093181535	6.192222615	6.116310781	6.513142727	6.709900703	6.145044873	6.22268757	6.454364866	6.392317435	5.629102881	6.339415799	7.036232745	6.187298565	6.674151415
LOC116916118	7.161103099	6.662422888	8.524204872	7.450876156	7.213664464	6.277682453	6.707876738	8.102576049	7.357440297	7.549267152	8.318270817	8.045519312	7.469777399	8.761469248	8.135850584	7.77612602	7.270740066	8.085485726	7.766969811	7.957377384	6.54033517	7.641165326	6.92162689	6.984771261	6.548571144	7.944747954	6.678618048	7.134407091	7.68501674	7.330391263	7.417261004	6.788963372	8.174781378	6.879760068	8.416856322	7.070024099	8.658789763	9.126461644	8.071023033	7.41544126	7.350941814	7.317372977	8.540803004	7.786636065	8.492622446	8.279685123	6.116374108	7.815958392	6.43079205
LOC116916119	6.946905692	7.459421487	7.244696204	6.952388025	7.135931901	6.577470248	7.548954866	6.601765062	6.853339831	7.090400191	6.356030073	6.183268177	6.544564229	6.487694744	7.358900351	6.711169146	6.32728614	6.25747341	6.942632555	6.785880064	6.463526917	7.278415834	7.18588911	6.869690344	6.720023167	6.785687083	6.931105536	6.911401992	6.768726831	6.7467793	6.934811964	7.179892284	6.89237795	7.063485593	7.097660914	6.415359499	6.781236443	6.21652802	6.65999402	6.947602664	6.507318589	6.74444996	7.034962988	7.148883289	6.658753608	7.200280893	6.419844315	6.790707793	7.086864821
LOC116916120	8.853731101	8.731989524	8.958661241	7.642529256	8.694280178	8.057334178	8.369787363	8.530938251	9.116627051	8.078426143	8.505761758	8.032679345	8.652855517	8.783862614	8.840260951	8.101079424	8.534809224	8.178058567	8.530061951	7.846472412	7.827510169	8.72447538	7.803341704	8.378844812	7.778948203	7.918872111	7.351069928	8.604153099	8.400813366	8.123736067	9.102963106	7.585210578	8.713132301	7.48893835	8.945913721	9.157901697	8.664311074	9.352001559	8.653813874	8.731038074	8.461152205	8.864197497	8.363389213	8.232706838	8.727710504	8.48170398	8.086128596	8.416677204	7.80427947
LOC116916121	5.071011611	5.860381115	4.290591731	5.849704244	5.359447221	6.443404398	5.761428181	4.264472339	4.731440626	5.370163833	7.182994264	4.955269359	5.491443759	3.869659918	3.918150789	5.898154414	4.014765108	4.039295961	6.74753501	5.046893465	6.796038808	5.97542769	7.261071427	4.266494634	5.441411985	4.698684786	6.251415213	3.951117318	6.812369606	5.119222558	4.351160129	5.820030893	5.904539917	5.731764317	7.454428914	3.345402681	4.950765947	4.046114585	4.513736404	5.07348438	7.350941814	3.962700533	6.106789606	3.345402681	6.493395512	3.345402681	6.276354213	4.252356164	7.551721608
LOC116916122	3.920390447	3.345402681	4.082658918	3.859503921	3.345402681	3.780143569	3.788914219	4.000681001	3.759659005	3.345402681	4.185001107	3.345402681	4.057518878	3.869659918	3.751717411	3.927149188	4.014765108	3.345402681	4.292551453	3.345402681	4.188809403	3.345402681	3.970503197	4.266494634	3.809873842	3.767054849	3.345402681	3.951117318	3.345402681	3.345402681	3.345402681	3.345402681	3.345402681	3.978063724	4.068694337	3.769136747	3.742363373	3.75259419	4.363808537	3.345402681	3.345402681	3.345402681	3.941071974	3.345402681	4.319052688	3.345402681	4.075608505	4.133991249	4.016312243
LOC116916124	6.647868283	6.807391638	6.893862734	6.937007097	6.721633233	6.242040794	6.908770158	6.17445949	6.788207878	6.975691976	6.811866369	6.401841496	6.449180662	7.104720246	7.254978922	6.91673337	6.994938442	7.046614402	6.710138127	6.785880064	5.854339242	7.185731384	6.582091586	7.136128475	6.234102581	6.702574998	6.796410835	7.234069158	6.905921106	6.330189119	7.096294124	6.838095019	6.687051369	6.518775915	6.952349781	6.86525261	7.180550913	6.883582884	6.709823004	6.327574155	5.999744478	6.969355446	6.803102381	7.271044753	6.305964678	7.146192352	6.225047938	6.48771857	6.591976153
LOC116916125	7.272654565	6.904233108	7.942266823	6.375008655	7.366021478	7.199960909	7.518715719	6.80992395	6.842689889	7.379663273	6.307703347	6.590870128	6.517965184	7.253964373	8.049980123	7.482951555	6.731019163	6.965405724	7.451380435	7.328267748	6.648226119	7.532652714	7.043972813	7.619041906	6.644658539	7.326109344	7.580628584	7.731749164	7.244571028	6.505288094	7.649972725	7.71293609	7.822512703	6.963070863	8.083483518	6.86525261	6.83155638	6.822071771	6.815914758	7.368276135	6.415728191	7.699231112	7.173859682	7.794785089	6.968951247	8.850638611	7.140195238	7.329273619	7.190489051
LOC116916126	10.48885216	9.897705578	9.23904846	9.466775374	10.2074424	10.9014207	9.087224274	10.61065602	10.40960398	10.46187612	9.802490462	10.47565762	9.459796014	8.673052048	9.428128325	10.19569771	10.0834473	10.45460215	10.84554992	9.864579157	11.12055075	10.13706946	10.70368336	9.787556704	9.577495662	10.70889143	11.01027259	9.592436661	9.937742402	11.04333227	9.390785063	10.88677497	10.68032901	10.02251772	9.636349125	10.00048555	8.501105714	8.920966312	9.007185929	10.68488823	11.03439295	9.078592199	9.027598952	10.31299876	9.939255621	10.1743011	10.89575107	10.30551486	10.63093775
LOC116916127	8.35928479	6.605793882	9.096154398	6.464184263	7.70512026	7.903074905	6.322487241	7.689850505	7.922819976	8.027219888	8.433667277	8.286256735	7.858962327	7.768027415	8.811870062	8.024140801	7.351992352	9.022072114	8.515804795	8.642908173	7.437993374	8.255412426	8.039911652	7.136128475	5.478206442	9.459370992	8.061451825	8.215507042	8.350280606	8.211149881	8.172117835	8.534761155	8.926832687	7.337155397	8.294212269	7.12612705	8.388835681	7.545852765	8.210555924	7.803329632	8.050317708	8.161746957	8.460240113	6.820464392	9.20720403	7.984443736	7.596728709	7.712456755	7.90893455
LOC116916128	5.283289229	5.202137973	5.369402554	5.267387416	5.029441174	5.288104252	4.822466595	5.327450131	4.971797781	5.438207378	5.477834663	5.865260896	5.433224867	5.627897851	5.370351941	5.270186903	5.186883935	5.860457516	6.123059872	5.482844286	5.424198468	5.614418872	5.323269908	5.371718663	4.88694752	5.466771197	5.597520676	5.439675174	5.44955792	5.370641044	5.212807797	5.820030893	5.594769789	4.895664178	5.400179125	5.534803054	5.644195218	5.213567684	4.862649972	5.467703307	5.476042325	5.263887731	5.666985448	5.589062719	5.553840195	5.061250163	5.385262395	5.130084759	5.237719259
LOC116916129	8.807045961	8.58018414	8.65948613	8.218273079	8.94742853	8.691567461	8.649342055	8.912715634	8.901752531	8.740186812	8.633532088	8.749264491	8.878882669	9.028515633	8.640460551	8.772188809	8.99484752	8.652432201	8.797921653	8.507124907	8.727645705	8.326352653	8.777242765	9.08764875	8.649456555	8.670438231	8.628345213	9.207123328	8.342914669	8.803915379	9.086673419	8.509895661	8.471237856	8.408505838	8.3491586	9.032084787	8.736849307	8.869074783	8.780514181	8.862394443	8.65949066	9.168999998	8.460240113	9.044704503	8.760085447	8.867376845	8.954882279	9.002948866	8.784097784
LOC116916130	10.26928504	9.926593583	10.38842773	9.8376641	10.14340909	9.593444605	9.56406873	9.943114892	9.524680773	9.297172458	9.53964994	9.013594215	9.540358802	9.319579221	9.338716373	9.604024549	9.744406859	9.266323619	9.382923767	9.535225785	9.379014876	9.155259822	9.990722421	9.95888685	9.006329326	8.912297945	8.883887159	9.983012649	9.87534461	10.01771518	9.768021646	9.138194404	9.328671505	9.796275061	9.165056284	9.774724421	9.649420626	9.626513138	9.747363859	9.844862482	9.429125313	9.231569835	8.962990515	10.53677245	9.709993795	9.967408231	9.74494386	10.42467876	9.869679543
LOC116916131	8.006422846	8.343447421	6.298152505	8.488564945	7.391301698	8.145375478	8.232418818	6.449679575	7.364872983	8.271173704	7.110535317	6.183268177	6.583544401	5.746468925	6.927586318	7.023432235	6.956388161	6.54734157	7.160939265	6.818511121	7.796861093	7.634180965	8.132624923	6.362598294	8.063585115	6.373545553	7.341461871	6.60655088	6.757603011	8.582828614	6.372521853	7.585210578	6.638895614	8.34817734	7.097660914	6.689641882	5.522233474	5.46159434	6.126728331	8.16459789	7.270340007	6.044342602	6.593762471	6.685772331	6.658753608	6.202997219	7.50082523	6.470716942	8.592351622
LOC116916132	4.657156524	4.106329159	4.596715134	4.226799527	4.322397126	4.092860256	4.222359037	4.546860156	4.259524985	4.309055126	4.584235009	4.511715742	4.258771681	5.497663687	4.758115544	4.416378192	4.858943511	4.317696709	4.531413385	4.963594337	4.424477804	4.31906727	3.789130149	4.627638706	4.36700437	5.123174741	4.269828555	4.379945002	4.252359183	4.44037994	4.741608878	4.34388214	4.652479661	4.233230824	4.358117203	4.70495787	4.303140402	4.81029062	4.862649972	4.561437351	4.914240549	4.479652212	4.513087048	3.84840544	5.035806868	4.28717299	4.58519649	4.447571722	3.821924655
LOC116916133	8.975998675	8.863349863	9.179533425	8.529913198	8.785808545	8.946807638	8.577986738	9.529551242	8.790631332	8.844352892	9.037711903	9.613587725	9.410635082	9.632429065	9.283409054	9.145307243	9.53507609	9.539290882	8.844288229	9.052044226	8.942087374	9.133187099	8.796246982	9.554552527	9.104320522	9.117075057	8.608519193	9.162033391	8.529656166	9.295022675	9.189408003	8.127166008	8.484797418	9.067515373	8.729387033	9.435128235	9.303598218	9.459486655	9.429785987	8.614977144	9.059668337	9.206405289	9.489406873	9.230086809	9.317336778	9.490429401	9.008043344	9.314189684	8.7544835
LOC116916134	7.711549669	8.61256344	7.820360004	8.679786661	8.792129116	8.764376756	8.540938473	8.404843874	8.728815308	8.593138013	8.261081481	8.836728653	7.925575941	7.400767263	7.655360486	8.174111657	8.655355993	9.032018775	8.561633811	7.923008725	8.682319399	7.919028923	8.777242765	8.190412502	8.825449492	8.460705228	8.287868532	8.184248554	7.988880632	8.326164785	8.081768361	8.240381939	7.918994309	8.571903373	7.890466946	8.448898868	7.479747812	7.825919843	7.801490311	8.019852003	8.66735391	8.037394034	7.705713004	8.716737647	8.25195782	8.39197068	8.788315319	8.890675774	8.82384862
LOC116916135	7.694519097	7.778208846	8.049718386	7.698093245	7.973672682	7.396672845	8.415543289	6.96686253	7.478831732	7.707444504	7.119796357	6.573069325	7.455954533	8.246032821	8.093555917	7.808896463	7.854830575	7.231455416	7.621173791	7.714845582	7.012605785	8.040109213	8.029231422	8.206219193	7.331065352	7.333980932	7.513828291	8.071608531	7.582239655	7.559740958	8.182383661	7.686506871	7.771728704	7.710880129	8.249519132	7.687670874	8.188733684	7.58323021	7.372831852	7.539797741	7.12882241	8.142558663	8.111374112	8.12057929	7.050191801	8.348896751	7.065345788	7.445901101	7.968255145
LOC116916136	4.657156524	4.409731195	5.149835047	4.971987301	4.981100302	4.61336085	4.322265909	5.444733718	4.783835707	4.6205345	4.445016253	4.511715742	5.403102136	5.001339605	5.102835506	5.089392007	5.483798286	5.145096075	4.662807292	4.669433236	4.522311266	4.872988479	4.823134038	5.246566513	4.460104428	4.438620574	4.773195648	5.268928042	4.41184043	4.738436932	5.412413391	5.293690808	4.726345433	4.582625255	4.750934789	5.048919353	4.727699764	4.597650964	4.580668468	4.475724372	4.28003451	5.185174897	5.640736271	5.508329415	4.698491398	5.633956843	4.868057116	5.343922578	4.654019965
LOC116916137	4.859994815	4.700455847	4.660165122	4.750955164	4.822656239	4.677549033	4.702812192	5.15195122	4.343579782	4.397308839	4.584235009	4.955269359	4.730343531	5.497663687	4.242435818	4.778933748	4.651142261	5.341684985	4.981253199	4.611560214	5.33646552	5.115019631	4.703433094	5.448811291	4.826620766	5.16210763	4.773195648	5.11336188	4.822746053	5.02252571	4.92073972	4.64808003	4.795444069	4.895664178	4.435722539	5.005648084	5.102551671	5.46159434	4.7585595	4.475724372	4.914240549	5.056762674	5.127083147	4.871895524	4.429095267	4.972541934	5.675587101	4.608522169	4.392644365
LOC116916138	6.457185884	6.485222925	6.730069613	5.947160611	6.824690797	6.312435492	6.520650746	6.991414693	7.174875773	6.180939874	6.788758901	6.60844915	6.596301984	6.247208632	6.475076248	6.497935623	6.994938442	6.70640016	7.104636979	6.452397902	6.558899848	6.726495219	6.709041472	6.787444035	6.314701792	6.627233307	6.38998709	6.866817102	6.616818595	6.537833039	6.651930713	6.553844669	6.408832911	6.42050747	6.607766235	6.83182651	6.460651032	6.383380984	6.499001636	6.266327246	6.736012525	6.609996893	6.379113565	6.913706	6.806777473	7.118359944	6.242360999	6.883095932	6.674151415
LOC116916139	7.62430156	7.888235227	7.344792823	7.584727222	7.808674652	8.420892182	7.656992436	8.079975992	7.735201413	7.867495752	7.919324961	8.132326591	7.530381945	7.227962972	7.394259431	7.606252181	7.579732711	8.147857881	8.035587332	7.754498292	8.739763934	7.605898557	7.637303813	7.642500911	8.4357028	8.019693656	7.827383562	7.375604982	7.911266209	8.053112861	7.2897743	7.730289128	7.741882311	7.872765383	7.295183064	7.718316107	7.460785195	7.672623672	7.525786998	7.845201246	8.362863153	7.554086588	7.394209768	7.457414976	7.876743504	7.398236078	8.242313526	7.893705602	7.854068241
LOC116916140	3.75331657	3.345402681	3.774125306	3.859503921	3.78897557	3.780143569	4.107716389	4.000681001	3.759659005	3.782741042	3.345402681	3.83230631	3.928781062	3.869659918	3.345402681	3.927149188	4.014765108	3.838400191	3.775039137	3.757370026	4.188809403	3.968110698	3.345402681	3.345402681	3.809873842	3.345402681	3.345402681	3.951117318	3.756327584	4.128729252	3.989106254	3.345402681	4.284893307	3.794538865	3.345402681	4.184061724	4.028724528	3.345402681	4.072838918	3.345402681	4.011960546	3.962700533	3.768089287	3.84840544	3.345402681	3.345402681	4.185673446	3.991905302	4.016312243
LOC116916141	8.57903569	8.286589805	8.154290167	8.509387429	7.899414119	8.44035074	8.146195008	7.548660485	8.043265918	8.208217322	8.166353812	7.91164932	8.863302894	7.606227722	8.076283666	8.215401841	8.663309279	7.675165132	8.075044042	8.009778434	8.256874573	7.786804881	8.396257752	8.477632755	8.687161239	7.79913598	8.302756018	8.267562579	8.048996534	8.665216305	8.430747795	8.405905019	7.878435429	8.190193139	7.932228059	8.867186167	8.385495752	7.945438202	8.289836899	8.627013066	8.267756866	8.231507087	8.217530708	8.081174024	8.16994189	8.267118274	8.238078484	7.835793064	8.855575817
LOC116916142	9.425539771	8.470605618	9.600108389	9.046694826	9.240996608	10.00734942	8.495184966	9.791607017	8.92949344	9.629303458	9.748576117	9.556501466	9.569446179	9.050843587	9.404130735	9.578959451	9.740654896	9.60738351	9.578983165	9.663992853	9.894483763	9.263082741	8.95405251	9.735915121	7.799781606	9.345669891	10.01531716	9.318156073	9.432480652	9.192717409	9.410549358	10.14815867	9.773481317	8.823612683	9.742691087	9.436967984	8.902500534	8.740194161	9.148123974	9.518785678	9.494647571	9.245113062	9.499952842	9.596289673	9.780707272	9.58956393	9.541960538	9.679991197	9.113487442
LOC116916143	7.35457895	7.451466364	7.328588807	7.17827367	7.549315704	7.134292758	7.614748462	7.173949797	7.265100272	7.286682801	6.868041191	7.321316892	7.155710326	7.446537086	7.44233996	7.182448522	7.007560098	7.353264012	7.38999863	7.177715291	6.971849734	7.204755299	7.496874993	7.242530441	6.949890001	7.294182723	7.351069928	7.43765869	7.314248705	7.27402164	7.604825246	7.074810938	7.263012459	7.363596073	7.489870944	7.153372658	7.510805152	7.564663231	7.325952957	7.433880877	7.22826942	7.291398731	7.267764818	7.547068557	7.246616039	7.702480334	6.945145156	7.160837414	7.462721057
LOC116916144	4.711551552	5.355963941	6.264021783	5.098900193	4.568045946	6.504571116	5.463594211	6.217262231	4.618218059	4.397308839	6.291215551	3.83230631	7.969949012	7.490890088	6.501496892	6.128130588	8.62309643	3.838400191	4.195502422	5.617593657	6.296016892	7.09684145	5.076435212	9.173166245	5.05099448	3.939624255	6.120567515	8.100605958	4.481984945	3.345402681	6.559516457	5.715832028	5.447336703	4.424662433	4.803957379	7.905665872	6.963650559	6.167324962	5.472294293	4.561437351	4.28003451	8.676983461	6.009408	7.603867821	4.616491219	8.258679011	5.701392299	6.100848122	4.016312243
[truncated: 17,581 more rows]
[truncated: 14 more columns]
